# Supplementary material for: NANOG reprograms prostate cancer cells to castration resistance via dynamically repressing and engaging the AR/FOXA1 signaling axis
Source: Cell Discov. 2016 Nov 15;2:16041–. doi: 10.1038/celldisc.2016.41 (PMC5109294; doi:10.1038/celldisc.2016.41)
Supplement: Supplementary Table S2 [file celldisc201641-s2.xls]

## Sheet: pNanogP8+Dox_final.xls
Table S2.NANOG chromatin occupancy in NANOGP8 or NANOG1 overexpressing LNCaP cells as determined by ChIP-Seq analysis.
LNCaP empty vector (pLVX) vs NANOGP8 or NANOG1 overexpressing cells cultured +/- doxycycline for 5 days were subjected to chromatin immunoprecipitation with anti-NANOG antibody (Santa Cruz H-155) vs IgG control and Illumina sequencing.
Sequenced DNA reads were mapped to human genome hg18 using Illumina analysis pipeline (Eland) and only the reads that were mapped to unique position were retained.
The peaks were called by MACS (version 1.3.7.1). The window size was 300bp and the p-value cutoff was 1e-5.
NANOGP8
Chr	Start	End	-10LOG10(Pvalue)	NumTags	Fold	in_pNanog1	in_pNanogP8	ClosestGeneID	ClosestGeneSymbol	Dist2ClosestTSS	Dist2ClosestTES	Location	AllGeneID	AllGeneSymbol	Dist2AllTSS	Dist2AllTES
chr1	703702	704252	79.39	23	9.56	Y	Y	NR_033908	LOC100288069	0	-13595	promoter	NR_033908	LOC100288069	0	-13595
chr1	1078953	1079667	101.3	36	11.68	N	Y	NR_029639	MIR200B	-12680	-12774	upstream	NR_029639;NR_029834;NR_029957	MIR200B;MIR200A;MIR429	-12680;-13439;-14581	-12774;-13528;-14663
chr1	1774942	1775531	150.54	31	12.46	Y	Y	NM_002074	GNB1	36824	-68354	intron	NM_002074	GNB1	36824	-68354
chr1	1794346	1795041	106.8	43	10.16	Y	Y	NM_002074	GNB1	17314	-87758	intron	NM_002074	GNB1	17314	-87758
chr1	2003277	2004007	123.23	34	9.56	N	Y	NM_001033581	PRKCZ	8332	-102687	intron	NM_002744;NM_001033581	PRKCZ;PRKCZ	31509;8332	-102687;-102687
chr1	2172781	2173407	78.3	33	7.7	N	Y	NM_003036	SKI	22788	-58105	intron	NM_003036	SKI	22788	-58105
chr1	2331772	2332702	379.09	82	19.2	Y	Y	NM_002617	PEX10	1168	-5672	intron	NM_007033;NM_002617;NM_153818	RER1;PEX10;PEX10	18699;1168;1168	5030;-5672;-5672
chr1	2468134	2468826	68.25	32	5.66	N	Y	NR_026927	LOC115110	5318	2393	TES	NR_026927;NM_003820	LOC115110;TNFRSF14	5318;17787	2393;10325
chr1	2513983	2514452	75.68	30	5.59	N	Y	NM_001195736	C1orf93	5935	1216	TES	NR_036637;NR_036638;NM_001195736;NM_001195737;NM_001195738;NM_001195740;NM_001195741;NM_152371;NM_033467	C1orf93;C1orf93;C1orf93;C1orf93;C1orf93;C1orf93;C1orf93;C1orf93;MMEL1	6225;6225;5935;5935;5935;5935;5935;5935;39889	1216;1216;1216;1216;1216;1216;1216;1216;-2043
chr1	2879575	2880201	101.13	24	12.98	Y	Y
chr1	3219876	3220724	288.49	66	19.52	Y	Y	NM_022114	PRDM16	244275	-124321	intron	NM_022114;NM_199454	PRDM16;PRDM16	244275;244275	-124321;-124321
chr1	3902771	3903367	142.27	39	14.39	Y	Y
chr1	3923264	3923680	52.16	12	8.13	N	Y
chr1	4556811	4557639	248.56	54	14.39	Y	Y
chr1	4689726	4690414	253.12	51	17.48	Y	Y	NM_001042478	AJAP1	74762	-47300	intron	NM_001042478;NM_018836	AJAP1;AJAP1	74762;74762	-47300;-53297
chr1	4813871	4814439	160.22	30	21.02	Y	Y
chr1	5430126	5430677	109.79	25	15.45	N	Y
chr1	5635105	5636072	109.39	41	7.55	Y	Y
chr1	5709818	5710265	64.8	17	10.95	Y	Y
chr1	5968520	5969012	73.24	18	9.89	Y	Y	NM_015102	NPHP4	6106	-123064	exon	NM_015102	NPHP4	6106	-123064
chr1	6140119	6141053	186.64	47	17.52	Y	Y	NM_015557	CHD5	21728	-55686	intron	NM_015557	CHD5	21728	-55686
chr1	6181728	6182526	83.01	35	6.52	N	Y	NM_000983	RPL22	0	-14062	promoter	NM_000983;NM_207396	RPL22;RNF207	0;-6250	-14062;-21420
chr1	6395312	6396042	98.82	29	10.31	Y	Y	NM_019089	HES2	6524	1839	TES	NM_019089;NM_031475	HES2;ESPN	6524;-11393	1839;-47549
chr1	6882290	6882879	73.93	23	10.83	N	Y	NM_015215	CAMTA1	114320	-869474	intron	NM_015215	CAMTA1	114320	-869474
chr1	6892040	6893000	151.49	39	13.46	Y	Y	NM_015215	CAMTA1	124070	-859353	intron	NM_015215	CAMTA1	124070	-859353
chr1	6911254	6911689	55.77	15	9.9	N	Y	NM_015215	CAMTA1	143284	-840664	intron	NM_015215	CAMTA1	143284	-840664
chr1	6941885	6942663	111.38	33	10.38	Y	Y	NM_015215	CAMTA1	173915	-809690	intron	NM_015215	CAMTA1	173915	-809690
chr1	7987328	7987923	68.26	21	7.01	Y	Y	NM_018948	ERRFI1	21057	6443	downstream	NM_018948	ERRFI1	21057	6443
chr1	7999163	7999798	79.68	26	8.26	N	Y	NM_018948	ERRFI1	9182	-4798	intron	NM_018948	ERRFI1	9182	-4798
chr1	7999918	8000568	154.82	37	14.32	Y	Y	NM_018948	ERRFI1	8412	-5553	intron	NM_018948	ERRFI1	8412	-5553
chr1	8040916	8041576	79.68	25	9.25	Y	Y
chr1	8241457	8242992	353.96	90	14.75	Y	Y
chr1	8394658	8395536	601.66	95	31.38	Y	Y	NM_001042682	RERE	10798	-59608	intron	NM_001042682;NM_001042681;NM_012102	RERE;RERE;RERE	10798;404750;404750	-59608;-59608;-59608
chr1	8398058	8398814	97.29	29	11.91	Y	Y	NM_001042682	RERE	7520	-63008	intron	NM_001042682;NM_001042681;NM_012102	RERE;RERE;RERE	7520;401472;401472	-63008;-63008;-63008
chr1	8407171	8407900	121.38	40	9.29	Y	Y	NM_001042682	RERE	-838	-72121	promoter	NM_001042682;NM_001042681;NM_012102	RERE;RERE;RERE	-838;392386;392386	-72121;-72121;-72121
chr1	8444951	8445690	52.06	26	5.43	N	Y	NM_001042681	RERE	354596	-109901	intron	NM_001042681;NM_012102	RERE;RERE	354596;354596	-109901;-109901
chr1	8456258	8457300	110.1	41	5.84	Y	Y	NM_001042681	RERE	342986	-121208	intron	NM_001042681;NM_012102	RERE;RERE	342986;342986	-121208;-121208
chr1	8465348	8465993	75.13	21	11.68	Y	Y	NM_001042681	RERE	334293	-130298	intron	NM_001042681;NM_012102	RERE;RERE	334293;334293	-130298;-130298
chr1	8472088	8472516	64.48	15	11.01	N	Y	NM_001042681	RERE	327770	-137038	intron	NM_001042681;NM_012102	RERE;RERE	327770;327770	-137038;-137038
chr1	8585538	8586543	269.39	69	14.02	Y	Y	NM_001042681	RERE	213743	-250488	intron	NM_001042681;NM_012102	RERE;RERE	213743;213743	-250488;-250488
chr1	8591797	8592374	76.77	24	9.11	Y	Y	NM_001042681	RERE	207912	-256747	intron	NM_001042681;NM_012102	RERE;RERE	207912;207912	-256747;-256747
chr1	8684718	8685228	93.15	26	11.91	Y	Y	NM_001042681	RERE	115058	-349668	intron	NM_001042681;NM_012102	RERE;RERE	115058;115058	-349668;-349668
chr1	8685886	8686561	202.18	45	12.85	Y	Y	NM_001042681	RERE	113725	-350836	intron	NM_001042681;NM_012102	RERE;RERE	113725;113725	-350836;-350836
chr1	8724720	8725280	117.02	33	10.3	Y	Y	NM_001042681	RERE	75006	-389670	intron	NM_001042681;NM_012102	RERE;RERE	75006;75006	-389670;-389670
chr1	8820076	8820616	52.57	13	11.49	N	Y
chr1	8872584	8873110	76.82	20	8.38	Y	Y	NM_001428	ENO1	-11218	-28935	upstream	NM_001428	ENO1	-11218	-28935
chr1	8886506	8887086	84.62	22	10.12	Y	Y
chr1	9367215	9367974	101.85	43	7.38	Y	Y
chr1	9417620	9418388	200.34	55	14.89	Y	Y
chr1	9418785	9419561	262.9	58	22.1	Y	Y
chr1	9536336	9536925	484.71	66	35.79	Y	Y	NM_032315	SLC25A33	14222	-28493	exon	NM_032315	SLC25A33	14222	-28493
chr1	9589372	9590081	64.98	29	8.41	Y	Y	NM_001010866	TMEM201	17854	1766	TES	NM_001010866;NM_001130924	TMEM201;TMEM201	17854;17854	1766;-7441
chr1	9729132	9729809	65	27	7.01	Y	Y	NM_001009566	CLSTN1	77328	-17467	intron	NM_001009566;NM_014944	CLSTN1;CLSTN1	77328;77328	-17467;-17467
chr1	9764255	9764841	1098.65	112	66.53	Y	Y	NM_001009566	CLSTN1	42296	-52590	intron	NM_001009566;NM_014944	CLSTN1;CLSTN1	42296;42296	-52590;-52590
chr1	9825989	9827108	121.78	61	7.75	Y	Y	NM_001012329	CTNNBIP1	65795	3813	TES	NM_001012329;NM_020248	CTNNBIP1;CTNNBIP1	65795;65795	3813;3813
chr1	10091616	10092563	355.08	63	29.34	Y	Y	NM_001105562	UBE4B	75989	-71320	intron	NM_001105562;NM_006048	UBE4B;UBE4B	75989;75989	-71320;-71320
chr1	10099722	10100262	67.69	23	7.55	Y	Y	NM_001105562	UBE4B	84095	-63621	exon	NM_001105562;NM_006048	UBE4B;UBE4B	84095;84095	-63621;-63621
chr1	10618077	10619008	84.63	46	7.75	N	Y	NM_001079843	CASZ1	160286	245	TES	NM_004565;NM_001079843;NM_017766	PEX14;CASZ1;CASZ1	160488;160286;160286	4673;245;10849
chr1	10656917	10658380	58.14	68	4.85	Y	Y	NM_017766	CASZ1	120914	-27061	intron	NM_001079843;NM_017766	CASZ1;CASZ1	120914;120914	-37665;-27061
chr1	10708956	10709522	58.59	24	9.34	N	Y	NM_017766	CASZ1	69772	-79100	intron	NM_001079843;NM_017766	CASZ1;CASZ1	69772;69772	-89704;-79100
chr1	10748161	10749290	195.53	62	11.51	Y	Y	NM_017766	CASZ1	30004	-118305	intron	NM_001079843;NM_017766	CASZ1;CASZ1	30004;30004	-128909;-118305
chr1	10875783	10876351	57.9	24	8.46	Y	Y
chr1	10941125	10941795	83.34	23	13.04	N	Y	NM_001170754	C1orf127	22886	-12009	exon	NM_001170754	C1orf127	22886	-12009
chr1	11054327	11055050	69.39	29	6.51	N	Y	NM_003132	SRM	-11650	-17092	upstream	NM_003132;NM_001001998;NM_002685	SRM;EXOSC10;EXOSC10	-11650;27475;27475	-17092;-5065;-5065
chr1	11133574	11134249	56.12	24	7.01	N	Y	NM_004958	MTOR	110946	-44400	intron	NM_004958	MTOR	110946	-44400
chr1	11134657	11135388	92.44	26	11.02	Y	Y	NM_004958	MTOR	109807	-45483	intron	NM_004958	MTOR	109807	-45483
chr1	11160729	11161420	138.94	40	14.02	Y	Y	NM_021146	ANGPTL7	-10565	-17205	upstream	NM_004958;NM_021146	MTOR;ANGPTL7	83775;-10565	-71555;-17205
chr1	11238693	11239396	184.53	38	20.25	Y	Y	NM_004958	MTOR	5799	-149519	exon	NM_004958	MTOR	5799	-149519
chr1	11264282	11265210	80.77	41	8.66	Y	Y	NM_013319	UBIAD1	8441	-5868	intron	NM_013319	UBIAD1	8441	-5868
chr1	11466345	11467284	128.44	56	6.31	Y	Y	NM_020780	PTCHD2	4464	-52943	intron	NM_020780	PTCHD2	4464	-52943
chr1	11467719	11468695	298.99	72	17.02	Y	Y	NM_020780	PTCHD2	5838	-51532	intron	NM_020780	PTCHD2	5838	-51532
chr1	11533204	11533908	74.09	26	11.1	N	Y	NM_020780	PTCHD2	71323	12978	downstream	NM_020780	PTCHD2	71323	12978
chr1	12032318	12032774	103	23	10.51	Y	Y	NM_001243	TNFRSF8	-13247	-94077	upstream	NM_001243	TNFRSF8	-13247	-94077
chr1	12214877	12215212	89.35	19	9.56	Y	Y	NM_015378	VPS13D	2178	-279473	intron	NM_015378;NM_018156	VPS13D;VPS13D	2178;2178	-279473;-279473
chr1	12358831	12359671	142.41	45	10.01	Y	Y	NM_015378	VPS13D	146132	-135014	intron	NM_015378;NM_018156	VPS13D;VPS13D	146132;146132	-135014;-135014
chr1	12390007	12390517	138.67	23	24.53	Y	Y	NM_015378	VPS13D	177308	-104168	intron	NM_015378;NM_018156	VPS13D;VPS13D	177308;177308	-104168;-104168
chr1	12458102	12458535	57.78	16	7.01	Y	Y	NM_015378	VPS13D	245403	-36150	intron	NM_015378;NM_018156	VPS13D;VPS13D	245403;245403	-36150;-36150
chr1	12460702	12461399	81.88	32	9.81	Y	Y	NM_015378	VPS13D	248003	-33286	intron	NM_015378;NM_018156	VPS13D;VPS13D	248003;248003	-33286;-33286
chr1	12468015	12468746	125.64	36	15.18	N	Y	NM_015378	VPS13D	255316	-25939	intron	NM_015378;NM_018156	VPS13D;VPS13D	255316;255316	-25939;-25939
chr1	13791953	13792547	57.48	18	9.34	N	Y	NM_001006624	PDPN	7400	-24492	intron	NM_006474;NM_198389;NM_001006624;NM_001006625	PDPN;PDPN;PDPN;PDPN	9115;9115;7400;7400	-24492;-24492;-24492;-24492
chr1	14058861	14059523	139.99	34	9.94	N	Y
chr1	14341402	14342017	118.59	29	14.02	Y	Y
chr1	14685375	14686461	205.77	47	14.02	Y	Y
chr1	14696945	14697578	134.35	41	10.2	Y	Y
chr1	14697908	14698457	230.57	52	15.39	Y	Y
chr1	14937103	14937986	410.88	67	36.67	Y	Y	NM_015209	KAZ	139304	-329252	intron	NM_015209;NM_201628	KAZ;KAZ	139304;139304	-329252;-379145
chr1	15014137	15014588	63.03	13	11.85	N	Y	NM_015209	KAZ	216338	-252650	intron	NM_015209;NM_201628	KAZ;KAZ	216338;216338	-252650;-302543
chr1	16319789	16320555	337.73	62	22.3	Y	Y	NM_004431	EPHA2	34614	2864	TES	NM_004431	EPHA2	34614	2864
chr1	16447610	16448194	61.73	20	6.14	Y	Y	NM_030907	C1orf89	-11365	-16842	upstream	NM_030907;NM_018994	C1orf89;FBXO42	-11365;103341	-16842;952
chr1	16533508	16534259	79.95	24	9.64	Y	Y	NM_018994	FBXO42	17276	-84363	intron	NM_018994	FBXO42	17276	-84363
chr1	16720931	16721255	62.79	11	10.67	N	Y
chr1	16822313	16823771	126.61	64	9.89	Y	Y	NR_026752	CROCCP2	6217	-4976	intron	NM_017940;NR_026752	NBPF1;CROCCP2	-9745;6217	-59315;-4976
chr1	17491811	17492308	65.51	14	13.04	N	Y	NM_012387	PADI4	-14969	-70774	upstream	NM_016233;NM_012387	PADI3;PADI4	43632;-14969	8498;-70774
chr1	17697271	17697739	83.88	16	16.35	Y	Y
chr1	18258254	18258789	68.89	15	11.85	N	Y
chr1	18734619	18735070	113.47	19	18.96	Y	Y
chr1	19274017	19274601	61.73	20	7.5	N	Y	NM_020765	UBR4	134732	-431	TES	NM_020765	UBR4	134732	-431
chr1	19388185	19388636	54.71	14	7.01	N	Y	NM_020765	UBR4	20697	-114599	intron	NM_020765	UBR4	20697	-114599
chr1	19402537	19402824	66.27	11	13.04	Y	Y	NM_020765	UBR4	6509	-128951	intron	NM_020765;NM_015047	UBR4;KIAA0090	6509;47809	-128951;14347
chr1	19553243	19553917	241.1	37	18.69	Y	Y	NM_004930	CAPZB	130736	-15390	intron	NM_004930	CAPZB	130736	-15390
chr1	19611681	19612097	92.31	16	13.04	Y	Y	NM_004930	CAPZB	72556	-73828	intron	NM_004930	CAPZB	72556	-73828
chr1	19619728	19620114	71.03	13	13.04	N	Y	NM_004930	CAPZB	64539	-81875	intron	NM_004930	CAPZB	64539	-81875
chr1	19746978	19747401	100.06	17	15.41	Y	Y
chr1	19790639	19791376	99.27	22	10.67	Y	Y	NM_001032363	C1orf151	-4682	-37525	promoter	NM_001032363;NR_033757;NR_033758	C1orf151;C1orf151;C1orf151	-4682;-4682;-4682	-37525;-37525;-37525
chr1	20220747	20221106	74.82	13	13.04	Y	Y
chr1	20231496	20232096	83.46	19	11.56	Y	Y
chr1	20386138	20386500	87.78	17	12.69	N	Y	NM_152376	UBXN10	974	-6029	intron	NM_001105572;NM_152376	PLA2G2C;UBXN10	-11865;974	-23068;-6029
chr1	20737381	20737773	54.38	11	10.67	N	Y	NM_207334	FAM43B	-13746	-16327	upstream	NM_207334	FAM43B	-13746	-16327
chr1	20737894	20738476	71.31	16	8.3	N	Y	NM_207334	FAM43B	-13043	-15624	upstream	NM_207334	FAM43B	-13043	-15624
chr1	20860107	20860897	452.51	65	52.6	Y	Y	NM_005216	DDOST	0	-9261	promoter	NM_032409;NM_005216;NM_001122819;NM_020816	PINK1;DDOST;KIF17;KIF17	27573;0;56007;56007	9517;-9261;2197;2197
chr1	21086586	21087333	137.85	28	14.22	N	Y	NM_003760	EIF4G3	223130	-81215	intron	NM_003760;NM_001198801;NM_001198802	EIF4G3;EIF4G3;EIF4G3	223130;288635;288635	-81215;-81215;-81215
chr1	21221238	21221699	79.74	16	10.77	Y	Y	NM_003760	EIF4G3	88764	-215867	intron	NM_003760;NM_001198801;NM_001198802;NM_001198803	EIF4G3;EIF4G3;EIF4G3;EIF4G3	88764;154269;154269;152139	-215867;-215867;-215867;-80914
chr1	21262988	21263580	153.23	26	15.41	N	Y	NM_003760	EIF4G3	46883	-257617	intron	NM_003760;NM_001198801;NM_001198802;NM_001198803	EIF4G3;EIF4G3;EIF4G3;EIF4G3	46883;112388;112388;110258	-257617;-257617;-257617;-122664
chr1	21363977	21364508	225.14	32	28.45	Y	Y	NM_001198803	EIF4G3	9330	-223653	intron	NM_001198801;NM_001198802;NM_001198803	EIF4G3;EIF4G3;EIF4G3	11460;11460;9330	-358606;-358606;-223653
chr1	21450904	21451494	84.5	18	17.52	N	Y	NM_001113347	ECE1	27276	-34578	intron	NM_001113347;NM_001113349;NM_001397;NM_001113348	ECE1;ECE1;ECE1;ECE1	27276;37859;38075;93127	-34578;-34578;-34578;-34578
chr1	21507662	21508212	97.44	19	16.35	N	Y	NM_001113348	ECE1	36409	-91336	intron	NM_001113348	ECE1	36409	-91336
chr1	21531126	21531737	70.59	17	10.95	Y	Y	NM_001113348	ECE1	12884	-114800	intron	NM_001113348	ECE1	12884	-114800
chr1	21537721	21538566	133.04	30	15.41	N	Y	NM_001113348	ECE1	6055	-121395	intron	NM_001113348	ECE1	6055	-121395
chr1	21704149	21704570	65.79	13	10.51	Y	Y	NM_000478	ALPL	-3875	-72922	promoter	NM_000478;NM_001127501;NM_001177520	ALPL;ALPL;ALPL	-3875;-3875;-3875	-72922;-72922;-72922
chr1	22068694	22069248	105.47	23	14.02	N	Y	NM_005529	HSPG2	67089	-47371	intron	NM_005529	HSPG2	67089	-47371
chr1	22156240	22156874	60.77	18	8.76	N	Y
chr1	22396577	22397147	72.58	16	14.22	Y	Y
chr1	22671644	22672205	105.32	20	14.22	Y	Y	NM_001083621	ZBTB40	20714	-58032	intron	NM_001083621;NM_014870	ZBTB40;ZBTB40	20714;20714	-58032;-58032
chr1	22949712	22950103	87.78	17	10.05	N	Y	NM_004442	EPHB2	39795	-164307	intron	NM_004442;NM_017449	EPHB2;EPHB2	39795;39795	-164307;-164307
chr1	23926451	23927178	123.3	27	19.02	N	Y
chr1	24328002	24328648	93.09	26	8.41	N	Y	NM_021258	IL22RA1	13550	-9155	intron	NM_021258	IL22RA1	13550	-9155
chr1	24400916	24401515	94.83	21	14.02	Y	Y	NR_027087	LOC284632	1600	-9252	intron	NM_170743;NM_173064;NM_173065;NR_027087	IL28RA;IL28RA;IL28RA;LOC284632	-14579;-14579;-14579;1600	-47683;-47683;-47683;-9252
chr1	24489029	24489483	61.67	18	7.64	N	Y
chr1	24796609	24797123	62.93	14	11.68	N	Y	NM_001010980	C1orf130	41456	-11282	intron	NM_001010980	C1orf130	41456	-11282
chr1	24993465	24994171	103.41	24	18.02	Y	Y	NM_013943	CLIC4	49119	-49231	intron	NM_013943	CLIC4	49119	-49231
chr1	25231160	25231724	151.04	29	13.84	Y	Y
chr1	25700142	25700542	53.5	11	9.48	Y	Y	NM_018202	TMEM57	70168	858	TES	NM_018202	TMEM57	70168	858
chr1	25972506	25972868	115.87	18	15.57	Y	Y	NM_020379	MAN1C1	155961	-10977	intron	NM_020379	MAN1C1	155961	-10977
chr1	26278895	26279598	228.23	41	23.65	Y	Y	NM_032588	TRIM63	-12188	-28511	upstream	NM_032588	TRIM63	-12188	-28511
chr1	26283185	26283763	119.85	22	15.41	Y	Y
chr1	26730091	26730586	62.95	16	9.64	Y	Y	NM_002953	RPS6KA1	1256	-43521	intron	NM_002953;NM_001006665	RPS6KA1;RPS6KA1	1256;-14344	-43521;-43521
chr1	26891172	26891895	76.76	32	5.99	Y	Y	NM_006015	ARID1A	-3214	-89293	promoter	NM_006015;NM_139135	ARID1A;ARID1A	-3214;-3214	-89293;-89293
chr1	26927586	26928113	70.15	21	10.19	N	Y	NM_006015	ARID1A	32478	-53075	intron	NM_006015;NM_139135	ARID1A;ARID1A	32478;32478	-53075;-53075
chr1	26998524	26999196	159.62	44	11.21	Y	Y	NM_017837	PIGV	11452	1051	TES	NM_017837	PIGV	11452	1051
chr1	27207084	27207799	65.19	33	6.17	N	Y	NM_052943	FAM46B	4121	-2987	intron	NM_001013642;NM_052943	TRNP1;FAM46B	14303;4121	7121;-2987
chr1	27343251	27343935	72.87	23	10.22	N	Y	NM_003047	SLC9A1	10103	-45365	intron	NM_003047	SLC9A1	10103	-45365
chr1	28257250	28257767	84.47	17	14.94	Y	Y	NM_001990	EYA3	29951	-83845	intron	NM_001990	EYA3	29951	-83845
chr1	28289777	28290649	107	30	9.18	N	Y	NM_001990	EYA3	-2060	-116372	promoter	NM_001990;NR_027268	EYA3;LOC653566	-2060;5007	-116372;3384
chr1	28369034	28369649	95.13	23	11.21	N	Y	NM_001164723	PTAFR	6122	-22771	intron	NM_001164723;NM_000952;NM_001164722;NM_001164721	PTAFR;PTAFR;PTAFR;PTAFR	6122;6393;23375;23385	-22771;-22771;-22771;-22771
chr1	28448454	28449048	76.19	23	9.92	N	Y	NM_031459	SESN2	-9545	-32541	upstream	NM_016311;NM_178190;NM_178191;NM_031459	ATPIF1;ATPIF1;ATPIF1;SESN2	13257;13257;13257;-9545	11257;11257;11257;-32541
chr1	28947086	28947758	208.46	42	16.12	Y	Y	NM_001172828	YTHDF2	11048	-21116	intron	NM_001173128;NM_016258;NM_001172828	YTHDF2;YTHDF2;YTHDF2	11367;11364;11048	-21116;-21116;-21116
chr1	29155187	29155743	79.68	25	8.91	Y	Y	NM_001166006	EPB41	41513	-108577	intron	NM_001166005;NM_001166007;NM_004437;NM_203342;NM_203343;NM_001166006	EPB41;EPB41;EPB41;EPB41;EPB41;EPB41	68998;68998;68998;68998;68998;41513	-163402;-163402;-163402;-163402;-163402;-108577
chr1	29335470	29336167	123.68	34	10.99	N	Y	NM_001003682	TMEM200B	-12463	-16947	upstream	NM_001171868;NM_001003682;NM_005626	TMEM200B;TMEM200B;SRSF4	-13871;-12463;45057	-16947;-16947;10670
chr1	29741402	29742041	67.59	23	10.83	Y	Y
chr1	29928214	29928943	254.34	61	18.83	Y	Y
chr1	30178443	30179004	276.15	48	24.21	Y	Y
chr1	30230398	30230869	65.86	14	11.3	N	Y
chr1	30909383	30910326	138.04	58	10.16	Y	Y
chr1	31503687	31504437	312.55	51	17.74	Y	Y	NM_004814	SNRNP40	37794	565	TES	NM_004814	SNRNP40	37794	565
chr1	31907818	31908951	163.43	74	10.8	Y	Y	NM_001856	COL16A1	33404	-17384	exon	NM_001856	COL16A1	33404	-17384
chr1	31942637	31943890	145.77	58	13.52	Y	Y	NM_001856	COL16A1	-283	-52203	promoter	NM_001856	COL16A1	-283	-52203
chr1	32080866	32081531	448.26	56	48.25	Y	Y
chr1	32135526	32136456	500.04	76	35.04	Y	Y	NM_001195100	PTP4A2	21390	8153	downstream	NM_001195100;NM_001195101;NM_080391	PTP4A2;PTP4A2;PTP4A2	21390;21390;40119	8153;8153;8153
chr1	32149064	32149541	104.4	21	16.17	Y	Y	NM_001195100	PTP4A2	8305	-4456	intron	NM_001195100;NM_001195101;NM_080391	PTP4A2;PTP4A2;PTP4A2	8305;8305;27034	-4456;-4456;-4456
chr1	32170043	32170973	97.58	33	10.86	N	Y	NM_080391	PTP4A2	5602	-25435	intron	NM_001195100;NM_001195101;NM_080391	PTP4A2;PTP4A2;PTP4A2	-12198;-12198;5602	-25435;-25435;-25435
chr1	32644562	32645239	68.8	20	9.64	N	Y	NM_001143888	BSDC1	-11914	-41271	upstream	NM_001143888;NM_001143889;NM_001143890;NM_018045	BSDC1;BSDC1;BSDC1;BSDC1	-11914;-11914;-11914;-11914	-41271;-41271;-41271;-41271
chr1	32739872	32740569	115.23	35	10.78	Y	Y	NM_001145720	ZBTB8B	36628	13827	downstream	NM_001145720	ZBTB8B	36628	13827
chr1	32922248	32922851	109.72	23	13.02	N	Y	NM_001161708	SYNC	18097	-4155	exon	NM_001135255;NM_005610;NM_001135256;NM_001161708;NM_030786	RBBP4;RBBP4;RBBP4;SYNC;SYNC	32913;32913;32703;18097;18097	-1548;-1548;-1548;-4155;-4155
chr1	33172196	33172720	67.96	19	10.28	N	Y	NM_001127361	RNF19B	30153	1917	TES	NM_001127361;NM_153341	RNF19B;RNF19B	30153;30153	1917;1917
chr1	33219510	33220544	326.58	70	13.14	Y	Y
chr1	33246580	33247482	129.02	39	8.92	Y	Y	NM_001199199	AK2	27617	-453	TES	NM_001199199;NM_013411;NR_037591;NM_001625;NR_037592	AK2;AK2;AK2;AK2;AK2	27617;27617;27617;27617;27617	-453;-453;-453;1931;1931
chr1	33614952	33615667	206.92	41	16.35	Y	Y	NM_198040	PHC2	-1172	-53142	promoter	NM_198040	PHC2	-1172	-53142
chr1	33652090	33652971	254.77	53	15.02	Y	Y
chr1	33801868	33802368	79.69	26	8.41	N	Y	NM_052896	CSMD2	601662	-49673	intron	NM_052896	CSMD2	601662	-49673
chr1	33897839	33898929	225.66	62	14.36	Y	Y	NM_052896	CSMD2	505101	-145644	intron	NM_052896	CSMD2	505101	-145644
chr1	33925021	33925762	593.2	87	42.05	Y	Y	NM_052896	CSMD2	478268	-172826	intron	NM_052896	CSMD2	478268	-172826
chr1	34975942	34976836	169.26	44	13.88	Y	Y
chr1	35088258	35089383	439.99	93	22.3	Y	Y	NM_001164824	C1orf212	7850	0	TES	NM_001164824;NM_001164825;NM_138428;NM_001080418	C1orf212;C1orf212;C1orf212;DLGAP3	7850;8542;8621;54188	0;0;0;14241
chr1	35564400	35564978	101.8	23	9.64	N	Y	NM_005095	ZMYM4	57246	-95154	intron	NM_005095	ZMYM4	57246	-95154
chr1	35738276	35738708	146.67	27	14.17	Y	Y	NM_024874	KIAA0319L	56916	-66599	intron	NM_024874	KIAA0319L	56916	-66599
chr1	35743626	35744856	739.12	146	17.73	Y	Y	NM_024874	KIAA0319L	50768	-71949	exon	NM_024874	KIAA0319L	50768	-71949
chr1	35752001	35752841	305.8	53	27.16	Y	Y	NM_024874	KIAA0319L	42783	-80324	intron	NM_024874	KIAA0319L	42783	-80324
chr1	35792065	35792876	71.77	29	6.49	Y	Y	NM_024874	KIAA0319L	2748	-120388	exon	NM_024874;NM_001014839;NM_001014841;NM_014284	KIAA0319L;NCDN;NCDN;NCDN	2748;-3104;-3104;-3104	-120388;-12091;-12091;-12091
chr1	35879383	35880017	125.65	32	13.33	N	Y	NM_002794	PSMB2	0	-38058	promoter	NM_002794	PSMB2	0	-38058
chr1	36049308	36049805	55.93	16	6.23	N	Y	NM_017629	EIF2C4	2894	-43970	intron	NM_017629	EIF2C4	2894	-43970
chr1	36265974	36266422	125.09	27	12.56	Y	Y	NM_024852	EIF2C3	96616	-28228	intron	NM_024852;NM_177422	EIF2C3;EIF2C3	96616;96616	-28228;-28228
chr1	36401560	36402223	85.65	32	7.38	N	Y	NM_018067	MAP7D1	7171	-16805	intron	NM_014408;NM_018067	TRAPPC3;MAP7D1	-13907;7171	-26801;-16805
chr1	36507353	36508028	289.46	42	28.72	Y	Y	NM_005119	THRAP3	44750	-35516	intron	NM_005119	THRAP3	44750	-35516
chr1	36535143	36535668	105.54	22	15.47	N	Y	NM_001162530	C1orf113	-8913	-23867	upstream	NM_005119;NM_001162530;NM_024676	THRAP3;C1orf113;C1orf113	72540;-8913;-9627	-7876;-23867;-23867
chr1	36635385	36636286	87.64	38	10.01	N	Y	NM_032881	LSM10	0	-3768	promoter	NM_032017;NM_032881	STK40;LSM10	-11314;0	-57574;-3768
chr1	37009795	37010213	115.42	39	8.26	Y	Y
chr1	37631092	37632015	1065.68	122	78.38	Y	Y
chr1	37735946	37736489	180.26	33	18.32	Y	Y	NM_022756	MEAF6	16462	-5184	intron	NM_025079;NM_022756	ZC3H12A;MEAF6	23241;16462	13382;-5184
chr1	37737119	37737953	659.73	94	45.55	Y	Y	NM_022756	MEAF6	14998	-6357	intron	NM_025079;NM_022756	ZC3H12A;MEAF6	24414;14998	14555;-6357
chr1	37844138	37844732	78.14	25	9.34	N	Y	NM_013285	GNL2	-9966	-39139	upstream	NM_013285;NM_001038633	GNL2;RSPO1	-9966;28346	-39139;4806
chr1	38018179	38018750	95.7	27	10.69	N	Y	NM_001031740	MANEAL	-13611	-21115	upstream	NM_001099439;NM_173641;NM_001031740;NM_001113482;NM_152496	EPHA10;EPHA10;MANEAL;MANEAL;MANEAL	-14769;-14769;-13611;-13611;-14997	-63947;-19648;-21115;-21115;-21115
chr1	38049110	38049676	53.1	19	6.95	N	Y	NM_024640	YRDC	-2659	-7910	promoter	NM_001031740;NM_001113482;NM_152496;NM_024640;NM_001142726;NM_198446;NM_005955	MANEAL;MANEAL;MANEAL;YRDC;C1orf122;C1orf122;MTF1	16750;16750;15364;-2659;3051;3051;48203	9246;9246;9246;-7910;1398;1398;-1285
chr1	38178298	38179048	79.97	37	8.18	N	Y	NM_005540	INPP5B	6268	-79343	exon	NM_005540	INPP5B	6268	-79343
chr1	38380757	38381533	216.63	53	11.86	Y	Y
chr1	38432532	38433462	119.95	54	9.81	Y	Y
chr1	38434130	38434470	50.19	14	7.25	N	Y
chr1	39224646	39225475	97.11	40	10.07	Y	Y	NM_001136275	AKIRIN1	-4028	-18849	promoter	NM_001136275;NM_024595	AKIRIN1;AKIRIN1	-4028;-4028	-18849;-18849
chr1	39303748	39304399	79.68	25	7.82	Y	Y
chr1	39344424	39345011	256.26	52	23.53	Y	Y	NM_012090	MACF1	24720	-380365	intron	NM_012090	MACF1	24720	-380365
chr1	39354899	39355912	60.19	43	5.26	Y	Y	NM_012090	MACF1	35195	-369464	intron	NM_012090	MACF1	35195	-369464
chr1	39367103	39367647	227.61	40	18.59	Y	Y	NM_012090	MACF1	47399	-357729	intron	NM_012090	MACF1	47399	-357729
chr1	39388884	39389483	83.44	26	11.68	N	Y	NM_012090	MACF1	69180	-335893	intron	NM_012090	MACF1	69180	-335893
chr1	39633516	39634036	67.91	24	8.33	Y	Y	NM_015038	KIAA0754	-13727	-20705	upstream	NM_012090;NM_033044;NM_015038	MACF1;MACF1;KIAA0754	313812;64120;-13727	-91340;-91340;-20705
chr1	39782465	39783207	512.94	86	32.24	Y	Y	NR_003929	PPIEL	14750	-21927	intron	NM_181809;NR_003929	BMP8A;PPIEL	52561;14750	14338;-21927
chr1	40090262	40091585	446.35	98	26.66	Y	Y	NM_017646	TRIT1	30179	-10970	exon	NM_017646	TRIT1	30179	-10970
chr1	40110460	40111063	110.84	33	12.01	N	Y	NM_017646	TRIT1	10701	-31168	intron	NM_017646	TRIT1	10701	-31168
chr1	40130589	40131355	141.89	34	16.35	Y	Y	NM_017646	TRIT1	-8826	-51297	upstream	NM_017646;NM_001033081;NM_001033082;NM_005376	TRIT1;MYCL1;MYCL1;MYCL1	-8826;8919;8919;8919	-51297;2328;2328;6516
chr1	40172112	40173111	180.64	62	13.19	Y	Y
chr1	40218640	40219247	62.28	22	6.68	N	Y	NM_001136493	MFSD2A	25270	10426	downstream	NM_001136493;NM_032793	MFSD2A;MFSD2A	25270;25270	10426;10426
chr1	40267634	40268294	52.83	22	6.36	N	Y	NM_001105530	CAP1	-10548	-42614	upstream	NM_001105530;NM_006367	CAP1;CAP1	-10548;-10548	-42614;-42614
chr1	40274246	40275645	552.46	114	25.7	Y	Y	NM_001105530	CAP1	-3197	-35263	promoter	NM_001105530;NM_006367	CAP1;CAP1	-3197;-3197	-35263;-35263
chr1	40277271	40278070	137.04	35	11.8	N	Y	NM_001105530	CAP1	-772	-32838	promoter	NM_001105530;NM_006367	CAP1;CAP1	-772;-772	-32838;-32838
chr1	40278782	40279289	56.35	22	6.07	N	Y	NM_001105530	CAP1	0	-31619	promoter	NM_001105530;NM_006367	CAP1;CAP1	0;0	-31619;-31619
chr1	40496012	40496873	50.98	41	5.55	N	Y	NM_005857	ZMPSTE24	0	-35570	promoter	NM_001008740;NM_005857	TMCO2;ZMPSTE24	9853;0	6061;-35570
chr1	40505832	40506583	68.54	37	7.72	Y	Y	NM_005857	ZMPSTE24	9513	-25860	exon	NM_005857	ZMPSTE24	9513	-25860
chr1	40519818	40520829	205.16	50	13.42	Y	Y	NM_005857	ZMPSTE24	23499	-11614	intron	NM_005857	ZMPSTE24	23499	-11614
chr1	40620959	40621766	62.78	32	5.14	N	Y	NM_001198978	SMAP2	8068	-39819	intron	NM_022733;NM_001198978;NM_001198979;NM_001198980	SMAP2;SMAP2;SMAP2;SMAP2	8995;8068;-9838;-13293	-39819;-39819;-39819;-39819
chr1	40950414	40951130	286.38	50	27.25	Y	Y	NM_001142590	NFYC	20148	-58732	exon	NM_001142587;NM_001142588;NM_001142589;NM_014223;NM_001142590	NFYC;NFYC;NFYC;NFYC;NFYC	20586;20586;20586;20586;20148	-58732;-58732;-58732;-58732;-58732
chr1	41283871	41285150	144.09	53	10.1	N	Y	NM_001172222	SCMH1	113042	-18414	exon	NM_001172222;NM_001031694;NM_001172221;NM_001172218;NM_001172219;NM_001172220;NM_012236	SCMH1;SCMH1;SCMH1;SCMH1;SCMH1;SCMH1;SCMH1	113042;114541;116126;195252;195252;195252;195252	-18414;-18414;-18414;-18414;-18414;-18414;-18414
chr1	41289286	41289872	50.48	19	8.21	N	Y	NM_001172222	SCMH1	108320	-23829	intron	NM_001172222;NM_001031694;NM_001172221;NM_001172218;NM_001172219;NM_001172220;NM_012236	SCMH1;SCMH1;SCMH1;SCMH1;SCMH1;SCMH1;SCMH1	108320;109819;111404;190530;190530;190530;190530	-23829;-23829;-23829;-23829;-23829;-23829;-23829
chr1	41390827	41391425	70.96	19	9.64	N	Y	NM_001172222	SCMH1	6767	-125370	intron	NM_001172222;NM_001031694;NM_001172221;NM_001172218;NM_001172219;NM_001172220;NM_012236	SCMH1;SCMH1;SCMH1;SCMH1;SCMH1;SCMH1;SCMH1	6767;8266;9851;88977;88977;88977;88977	-125370;-125370;-125370;-125370;-125370;-125370;-125370
chr1	41392511	41393200	60.6	24	6.42	Y	Y	NM_001172222	SCMH1	4992	-127054	intron	NM_001172222;NM_001031694;NM_001172221;NM_001172218;NM_001172219;NM_001172220;NM_012236	SCMH1;SCMH1;SCMH1;SCMH1;SCMH1;SCMH1;SCMH1	4992;6491;8076;87202;87202;87202;87202	-127054;-127054;-127054;-127054;-127054;-127054;-127054
chr1	41453731	41454310	51.94	21	7.55	Y	Y	NM_001172218	SCMH1	26092	-188274	intron	NM_001172218;NM_001172219;NM_001172220;NM_012236	SCMH1;SCMH1;SCMH1;SCMH1	26092;26092;26092;26092	-188274;-188274;-188274;-188274
chr1	41454470	41455129	140.03	33	14.72	Y	Y	NM_001172218	SCMH1	25273	-189013	intron	NM_001172218;NM_001172219;NM_001172220;NM_012236	SCMH1;SCMH1;SCMH1;SCMH1	25273;25273;25273;25273	-189013;-189013;-189013;-189013
chr1	41714740	41715478	80.27	29	10.92	Y	Y	NM_001956	EDN2	7453	1555	TES	NM_001956	EDN2	7453	1555
chr1	41720436	41721308	59.7	36	6.62	Y	Y	NM_001956	EDN2	1623	-3404	exon	NM_001956	EDN2	1623	-3404
chr1	41753239	41753745	155.15	37	11.68	Y	Y	NM_001127714	HIVEP3	403338	-4969	intron	NM_001127714;NM_024503	HIVEP3;HIVEP3	403338;403338	-4969;-4969
chr1	41856119	41856958	465.91	73	22.85	Y	Y	NM_001127714	HIVEP3	300125	-107849	intron	NM_001127714;NM_024503	HIVEP3;HIVEP3	300125;300125	-107849;-107849
chr1	42319470	42320316	204.47	71	15.84	Y	Y
chr1	42578077	42578901	616.62	106	36.44	Y	Y	NM_001198850	FOXJ3	-3943	-163281	promoter	NM_001198851;NM_001198852;NM_014947;NM_001198850	FOXJ3;FOXJ3;FOXJ3;FOXJ3	-4855;-4605;-4588;-3943	-163281;-163281;-163281;-163281
chr1	42658874	42659671	72.72	26	6.87	N	Y	NM_001146192	ZMYND12	34854	8917	downstream	NM_173642;NM_001146192;NM_032257	RIMKLA;ZMYND12;ZMYND12	39820;34854;34854	-2816;8917;8917
chr1	42931543	42932330	103.71	31	7.56	N	Y	NM_004559	YBX1	10891	-8277	exon	NM_004559	YBX1	10891	-8277
chr1	43079251	43079802	60.96	26	7.42	N	Y	NM_015911	ZNF691	-5065	-10931	upstream	NM_001017922;NM_018538;NM_015911	ERMAP;ERMAP;ZNF691	23889;15416;-5065	-3445;-3445;-10931
chr1	43181208	43181913	58	32	4.8	Y	Y	NM_006516	SLC2A1	15521	-17576	exon	NM_006516	SLC2A1	15521	-17576
chr1	43234600	43235209	193.88	32	17.07	Y	Y	NR_033967	FLJ32224	37294	12985	downstream	NR_033967	FLJ32224	37294	12985
chr1	43247599	43248050	114.45	23	14.22	N	Y
chr1	43473711	43474402	70.49	29	8.23	N	Y	NM_001195831	WDR65	63124	-18214	intron	NM_001195831	WDR65	63124	-18214
chr1	43730860	43731675	66.8	30	7.79	Y	Y
chr1	43775677	43776451	150.69	47	8.41	N	Y	NM_002840	PTPRF	6544	-85479	intron	NM_002840;NM_130440	PTPRF;PTPRF	6544;6544	-85479;-85479
chr1	43790756	43791570	63.59	34	6.6	N	Y	NM_002840	PTPRF	21623	-70360	intron	NM_002840;NM_130440	PTPRF;PTPRF	21623;21623	-70360;-70360
chr1	43880870	43881876	181.82	54	11.32	Y	Y	NM_014663	KDM4A	-6508	-61900	upstream	NM_014663	KDM4A	-6508	-61900
chr1	43995838	43996630	88.9	33	11.86	Y	Y	NM_006279	ST3GAL3	50034	-172788	intron	NM_006279;NM_174963;NM_174964;NM_174965;NM_174966;NM_174967;NM_174968;NM_174969;NM_174970;NM_174971	ST3GAL3;ST3GAL3;ST3GAL3;ST3GAL3;ST3GAL3;ST3GAL3;ST3GAL3;ST3GAL3;ST3GAL3;ST3GAL3	50034;50034;50034;50034;50034;50034;50034;50034;50034;50034	-172788;-172788;-172788;-172788;-172788;-172788;-172788;-172788;-172788;-172788
chr1	44822430	44822997	130.75	26	13.65	Y	Y	NM_018150	RNF220	178884	-66986	intron	NM_018150	RNF220	178884	-66986
chr1	44841833	44842575	52.83	26	7.01	N	Y	NM_018150	RNF220	198287	-47408	intron	NM_018150	RNF220	198287	-47408
chr1	44939250	44939758	50.48	18	7.12	Y	Y	NM_001145636	C1orf228	26270	-24092	exon	NM_001145636	C1orf228	26270	-24092
chr1	45036693	45037465	160.3	44	12.4	Y	Y	NM_004073	PLK3	-1158	-6789	promoter	NM_153274;NM_004073;NM_001013632;NM_001136537	BEST4;PLK3;TCTEX1D4;BTBD19	-10681;-1158;8079;-9276	-14850;-6789;6708;-14923
chr1	45410238	45410737	56.82	21	6.49	Y	Y	NM_020883	ZSWIM5	34100	-155576	intron	NM_020883	ZSWIM5	34100	-155576
chr1	45411759	45412403	79.34	23	7.46	Y	Y	NM_020883	ZSWIM5	32434	-157097	intron	NM_020883	ZSWIM5	32434	-157097
chr1	45621193	45622093	147.92	39	12.41	Y	Y	NM_007170	TESK2	107334	-39052	intron	NM_007170	TESK2	107334	-39052
chr1	45795486	45796161	52.84	22	9.56	N	Y	NM_006066	AKR1A1	6402	-12147	intron	NM_006066;NM_153326	AKR1A1;AKR1A1	6402;6402	-12147;-12147
chr1	45821503	45822973	50.82	52	3.89	N	Y	NM_001195193	NASP	0	-34192	promoter	NM_006066;NM_153326;NM_001195193;NM_002482;NM_152298	AKR1A1;AKR1A1;NASP;NASP;NASP	32419;32419;0;0;0	13196;13196;-34192;-34192;-34192
chr1	45915918	45916542	60.09	30	6.64	N	Y	NM_021639	GPBP1L1	8347	-50356	intron	NM_021639;NM_016486	GPBP1L1;TMEM69	8347;-9892	-50356;-16153
chr1	45919036	45919710	51.39	23	9.16	Y	Y	NM_021639	GPBP1L1	5179	-53474	intron	NM_021639;NM_016486;NM_001145349	GPBP1L1;TMEM69;IPP	5179;-6724;69362	-53474;-12985;12875
chr1	46216986	46218544	177.34	63	10.45	Y	Y	NM_015112	MAST2	175115	-55839	intron	NM_015112	MAST2	175115	-55839
chr1	46485748	46486445	98.81	38	7.73	N	Y	NM_001142548	RAD54L	0	-30287	promoter	NM_001142548;NM_003579	RAD54L;RAD54L	0;0	-30287;-30287
chr1	46634637	46635663	69.77	35	7.19	N	Y	NM_001441	FAAH	2112	-16444	intron	NM_001441	FAAH	2112	-16444
chr1	46881383	46882077	98.28	26	8.76	Y	Y	NM_022745	ATPAF1	24609	-10386	exon	NM_001042546;NM_022745	ATPAF1;ATPAF1	24609;24609	-10386;-10386
chr1	46906457	46907086	65.39	28	7.01	N	Y	NM_001042546	ATPAF1	0	-35460	promoter	NM_001042546;NM_022745;NM_001145474;NM_014774	ATPAF1;ATPAF1;C1orf223;KIAA0494	0;0;-3001;50237	-35460;-35460;-4752;6332
chr1	46925559	46926060	55.68	16	10.51	N	Y	NM_001145474	C1orf223	15473	13722	downstream	NM_001145474;NM_014774	C1orf223;KIAA0494	15473;31263	13722;-12142
chr1	46956833	46957729	118.59	46	7.01	Y	Y	NM_014774	KIAA0494	0	-43416	promoter	NM_014774	KIAA0494	0	-43416
chr1	47141795	47142394	157.46	31	20.15	Y	Y	NR_002788	CYP4Z2P	-3062	-45303	promoter	NR_002788	CYP4Z2P	-3062	-45303
chr1	47251375	47252243	225.43	54	20.44	Y	Y	NM_178033	CYP4X1	-9584	-36767	upstream	NM_178033	CYP4X1	-9584	-36767
chr1	47269080	47269837	78.6	28	9.84	Y	Y	NM_178033	CYP4X1	7254	-19173	exon	NM_178033	CYP4X1	7254	-19173
chr1	47290677	47291059	55.5	11	8.3	N	Y	NM_178134	CYP4Z1	-14688	-65520	upstream	NM_178033;NM_178134	CYP4X1;CYP4Z1	28851;-14688	1668;-65520
chr1	47296660	47297691	91.7	48	6.62	Y	Y	NM_178134	CYP4Z1	-8056	-58888	upstream	NM_178033;NM_178134	CYP4X1;CYP4Z1	34834;-8056	7651;-58888
chr1	47552138	47552988	81.41	36	7.01	Y	Y	NM_001048166	STIL	0	-63741	promoter	NM_001048166;NM_003035	STIL;STIL	0;0	-63741;-63741
chr1	47618882	47619406	132.97	28	15.42	Y	Y	NM_001136140	CMPK1	46827	1785	TES	NM_001136140;NM_016308	CMPK1;CMPK1	46827;46827	1785;1785
chr1	48201229	48202507	124.97	67	12.18	Y	Y	NM_001194986	LOC388630	32642	-202443	intron	NM_001194986	LOC388630	32642	-202443
chr1	48281835	48282411	97.73	34	11.3	Y	Y
chr1	48330934	48331874	202.51	45	18.8	Y	Y	NR_026749	SKINTL	88813	8100	downstream	NR_026749	SKINTL	88813	8100
chr1	48331998	48332328	73.35	20	8.51	N	Y	NR_026749	SKINTL	88359	7646	downstream	NR_026749	SKINTL	88359	7646
chr1	48337312	48337750	119.35	28	11.32	Y	Y	NR_026749	SKINTL	82937	2224	TES	NR_026749	SKINTL	82937	2224
chr1	48688682	48689182	61.73	20	8.76	Y	Y	NM_019073	SPATA6	21281	-155052	intron	NM_019073	SPATA6	21281	-155052
chr1	48690995	48691712	83.71	23	9.64	Y	Y	NM_019073	SPATA6	18751	-157365	exon	NM_019073	SPATA6	18751	-157365
chr1	48708147	48708902	81.49	27	12.13	N	Y	NM_019073	SPATA6	1561	-174517	intron	NM_019073	SPATA6	1561	-174517
chr1	48764452	48765183	85.5	39	7.68	Y	Y	NM_032785	AGBL4	1497030	5931	downstream	NM_032785	AGBL4	1497030	5931
chr1	48838288	48838925	113.05	33	9.16	Y	Y	NM_032785	AGBL4	1423288	-67175	intron	NM_032785	AGBL4	1423288	-67175
chr1	48900171	48900736	93.71	23	13.24	Y	Y	NM_032785	AGBL4	1361477	-129058	intron	NM_032785	AGBL4	1361477	-129058
chr1	49116546	49117301	77.46	30	9.16	Y	Y	NM_032785	AGBL4	1144912	-345433	intron	NM_032785	AGBL4	1144912	-345433
chr1	49176166	49176930	196.04	45	14.02	Y	Y	NM_032785	AGBL4	1085283	-405053	intron	NM_032785	AGBL4	1085283	-405053
chr1	49585114	49585518	164.17	26	17.07	Y	Y	NM_032785	AGBL4	676695	-814001	intron	NM_032785	AGBL4	676695	-814001
chr1	50700949	50701583	104.67	26	10.9	Y	Y	NM_007051	FAF1	496941	-21427	intron	NM_007051	FAF1	496941	-21427
chr1	50731936	50732447	111.76	28	11.1	Y	Y	NM_007051	FAF1	466077	-52414	intron	NM_007051	FAF1	466077	-52414
chr1	50767763	50768288	66.13	17	11.39	N	Y	NM_007051	FAF1	430236	-88241	intron	NM_007051	FAF1	430236	-88241
chr1	50871659	50872506	80.32	29	8.41	Y	Y	NM_007051	FAF1	326018	-192137	intron	NM_007051	FAF1	326018	-192137
chr1	50903469	50904175	94.19	25	13.35	N	Y	NM_007051	FAF1	294349	-223947	intron	NM_007051	FAF1	294349	-223947
chr1	51188542	51189293	115.88	35	15.77	N	Y	NM_007051	FAF1	9231	-509020	intron	NM_007051	FAF1	9231	-509020
chr1	51266454	51267179	87.22	34	11.09	Y	Y
chr1	51805794	51806472	103.75	38	7.42	Y	Y
chr1	51878338	51878940	62.61	19	10.12	Y	Y	NM_024586	OSBPL9	23205	-148539	intron	NM_024586;NM_148906;NM_148908;NM_148909;NR_036662	OSBPL9;OSBPL9;OSBPL9;OSBPL9;OSBPL9	23205;23205;23205;23205;23205	-148539;-148539;-148539;-148539;-148539
chr1	52154656	52155523	127.88	39	12.74	Y	Y	NM_002867	RAB3B	73501	-8441	exon	NM_002867	RAB3B	73501	-8441
chr1	52186636	52187499	132.26	44	14.02	Y	Y	NM_002867	RAB3B	41525	-40421	intron	NM_002867	RAB3B	41525	-40421
chr1	52287952	52288755	209.16	41	13.31	N	Y	NM_015913	TXNDC12	4880	-29561	intron	NM_015913;NM_001136497;NM_152265;NR_024350	TXNDC12;BTF3L4;BTF3L4;BTF3L4	4880;-5690;-5690;-5690	-29561;-37923;-37923;-37923
chr1	52812709	52813605	198.44	43	18.36	Y	Y
chr1	52851996	52852659	159.32	29	22.52	Y	Y	NM_015696	GPX7	11366	4686	TES	NM_015696	GPX7	11366	4686
chr1	52900766	52901616	99.39	27	9.87	Y	Y	NM_001042693	FAM159A	29113	5442	downstream	NM_001042693	FAM159A	29113	5442
chr1	53414550	53415367	207.95	60	10.63	Y	Y
chr1	54137068	54137917	131.79	40	10.51	Y	Y	NM_000792	DIO1	4620	-11430	intron	NM_018982;NR_036639;NR_036640;NM_000792;NM_001039715;NM_001039716;NM_213593	YIPF1;YIPF1;YIPF1;DIO1;DIO1;DIO1;DIO1	-8994;-8994;-8994;4620;4620;4620;4620	-47089;-47089;-47089;-11430;-11430;-11430;-11430
chr1	54194815	54195999	166.59	55	11.68	Y	Y	NM_052940	LRRC42	10191	-10428	intron	NM_016126;NM_052940	HSPB11;LRRC42	-10940;10191	-34994;-10428
chr1	54291363	54292116	106.24	45	7.71	N	Y	NM_004872	TMEM59	0	-21427	promoter	NM_004872;NM_153035	TMEM59;C1orf83	0;0	-21427;-45888
chr1	54315430	54316188	186.34	50	15.45	Y	Y	NM_153035	C1orf83	23569	-21816	intron	NM_153035	C1orf83	23569	-21816
chr1	55120719	55121457	251.38	53	16.49	Y	Y	NM_014762	DHCR24	4052	-32832	intron	NM_014762	DHCR24	4052	-32832
chr1	55124605	55125635	81.48	44	4.95	N	Y	NM_014762	DHCR24	0	-36718	promoter	NM_014762	DHCR24	0	-36718
chr1	55142820	55143588	217.25	39	21.02	Y	Y
chr1	55455750	55456373	73.71	25	11.23	N	Y	NM_015306	USP24	-2124	-151131	promoter	NM_015306	USP24	-2124	-151131
chr1	55493957	55494765	102.75	28	9.29	Y	Y
chr1	55635842	55636508	53.49	20	7.56	N	Y
chr1	55637547	55638108	111.21	33	11.68	Y	Y
chr1	55713007	55713810	244.42	58	12.28	Y	Y
chr1	55877131	55877689	75.76	27	8.88	Y	Y
chr1	55922297	55922784	108.65	22	14.89	N	Y
chr1	55932497	55932951	68.85	21	8.09	N	Y
chr1	56783820	56784510	126.2	38	13.52	Y	Y	NM_003713	PPAP2B	33335	-50800	intron	NM_003713	PPAP2B	33335	-50800
chr1	56807838	56808389	90.89	21	12.26	Y	Y	NM_003713	PPAP2B	9456	-74818	intron	NM_003713	PPAP2B	9456	-74818
chr1	56870178	56870694	149.2	29	17.91	Y	Y	NM_006252	PRKAA2	-12884	-82902	upstream	NM_006252	PRKAA2	-12884	-82902
chr1	56877201	56878139	126.24	39	9.08	Y	Y	NM_006252	PRKAA2	-5439	-75457	upstream	NM_006252	PRKAA2	-5439	-75457
chr1	57025422	57025955	73.77	22	10.58	Y	Y	NM_001004303	C1orf168	32002	-68358	exon	NM_001004303	C1orf168	32002	-68358
chr1	57026383	57027288	150.08	40	12.67	Y	Y	NM_001004303	C1orf168	30669	-69319	exon	NM_001004303	C1orf168	30669	-69319
chr1	57272650	57273292	452.51	65	35.24	Y	Y	NM_021080	DAB1	1215507	-36484	intron	NM_021080	DAB1	1215507	-36484
chr1	57732774	57733508	123.48	26	13.14	N	Y	NM_021080	DAB1	755291	-496608	intron	NM_021080	DAB1	755291	-496608
chr1	57750601	57751144	69.31	21	9.08	N	Y	NM_021080	DAB1	737655	-514435	intron	NM_021080	DAB1	737655	-514435
chr1	57814944	57815482	67.66	21	9.43	Y	Y	NM_021080	DAB1	673317	-578778	intron	NM_021080	DAB1	673317	-578778
chr1	57916390	57916694	83.43	14	13.02	Y	Y	NM_021080	DAB1	572105	-680224	intron	NM_021080	DAB1	572105	-680224
chr1	58357014	58357688	96.68	30	7.59	Y	Y	NM_021080	DAB1	131111	-1120848	intron	NM_021080	DAB1	131111	-1120848
chr1	58421133	58422241	586.94	99	36.39	Y	Y	NM_021080	DAB1	66558	-1184967	intron	NM_021080	DAB1	66558	-1184967
chr1	58426997	58427478	106.88	27	11.8	Y	Y	NM_021080	DAB1	61321	-1190831	intron	NM_021080	DAB1	61321	-1190831
chr1	58934026	58934794	133.38	31	20.15	Y	Y	NM_001085487	MYSM1	3541	-35849	intron	NM_001085487	MYSM1	3541	-35849
chr1	59282018	59282461	76.2	18	10.09	N	Y
chr1	59720191	59720725	153.71	30	17.91	Y	Y	NM_001113411	FGGY	184979	-280265	intron	NM_001113411;NM_018291	FGGY;FGGY	184979;184979	-280265;-280265
chr1	59834133	59834471	113.97	28	10.26	Y	Y	NM_001113411	FGGY	298921	-166519	intron	NM_001113411;NM_018291	FGGY;FGGY	298921;298921	-166519;-166519
chr1	59904975	59905852	146.43	43	13.43	Y	Y	NM_001113411	FGGY	369763	-95138	exon	NM_001113411;NM_018291	FGGY;FGGY	369763;369763	-95138;-95138
chr1	59924337	59924924	72.23	21	10.95	Y	Y	NM_001113411	FGGY	389125	-76066	intron	NM_001113411;NM_018291	FGGY;FGGY	389125;389125	-76066;-76066
chr1	60094897	60095675	185.49	44	15.93	Y	Y	NM_015888	HOOK1	41777	-18963	intron	NM_015888	HOOK1	41777	-18963
chr1	60387389	60388144	70.9	26	10.83	N	Y
chr1	60512867	60513537	144.11	30	19.77	Y	Y
chr1	60665870	60666779	446.26	74	28.33	Y	Y
chr1	60811159	60811738	59.15	25	8.57	Y	Y
chr1	60820811	60821620	222.72	50	20.16	Y	Y
chr1	61220896	61221310	79.74	16	9.67	N	Y
chr1	61328884	61329544	128.83	26	21.48	Y	Y	NM_001134673	NFIA	8317	-371504	intron	NM_001145511;NM_001145512;NM_001134673;NM_005595	NFIA;NFIA;NFIA;NFIA	13351;8763;8317;8317	-371504;-371504;-371504;-371504
chr1	61374321	61375126	156.03	41	14.42	Y	Y	NM_001134673	NFIA	53754	-325922	intron	NM_001145511;NM_001145512;NM_001134673;NM_005595	NFIA;NFIA;NFIA;NFIA	58788;54200;53754;53754	-325922;-325922;-325922;-325922
chr1	61379693	61380328	157.58	33	14.8	Y	Y	NM_001134673	NFIA	59126	-320720	intron	NM_001145511;NM_001145512;NM_001134673;NM_005595	NFIA;NFIA;NFIA;NFIA	64160;59572;59126;59126	-320720;-320720;-320720;-320720
chr1	61381120	61381918	110.49	32	11.88	Y	Y	NM_001134673	NFIA	60553	-319130	intron	NM_001145511;NM_001145512;NM_001134673;NM_005595	NFIA;NFIA;NFIA;NFIA	65587;60999;60553;60553	-319130;-319130;-319130;-319130
chr1	61421551	61422987	63.22	58	6.66	Y	Y	NM_001134673	NFIA	100984	-278061	intron	NM_001145511;NM_001145512;NM_001134673;NM_005595	NFIA;NFIA;NFIA;NFIA	106018;101430;100984;100984	-278061;-278061;-278061;-278061
chr1	61462855	61463258	64.4	14	8.47	N	Y	NM_001134673	NFIA	142288	-237790	intron	NM_001145511;NM_001145512;NM_001134673;NM_005595	NFIA;NFIA;NFIA;NFIA	147322;142734;142288;142288	-237790;-237790;-237790;-237790
chr1	61479387	61480784	285.8	71	9.81	Y	Y	NM_001134673	NFIA	158820	-220264	intron	NM_001145511;NM_001145512;NM_001134673;NM_005595	NFIA;NFIA;NFIA;NFIA	163854;159266;158820;158820	-220264;-220264;-220264;-220264
chr1	61557974	61558355	158.64	24	19.47	Y	Y	NM_001134673	NFIA	237407	-142693	intron	NM_001145511;NM_001145512;NM_001134673;NM_005595	NFIA;NFIA;NFIA;NFIA	242441;237853;237407;237407	-142693;-142693;-142693;-142693
chr1	61560810	61561582	505.63	70	52.11	Y	Y	NM_001134673	NFIA	240243	-139466	intron	NM_001145511;NM_001145512;NM_001134673;NM_005595	NFIA;NFIA;NFIA;NFIA	245277;240689;240243;240243	-139466;-139466;-139466;-139466
chr1	61576322	61576729	132.76	33	9.37	Y	Y	NM_001134673	NFIA	255755	-124319	intron	NM_001145511;NM_001145512;NM_001134673;NM_005595	NFIA;NFIA;NFIA;NFIA	260789;256201;255755;255755	-124319;-124319;-124319;-124319
chr1	61878658	61879536	86.45	32	8.61	Y	Y
chr1	61880334	61881494	247.31	65	9.5	Y	Y
chr1	62534023	62534900	78.23	34	8.09	N	Y	NM_181712	KANK4	22771	-59599	intron	NM_181712	KANK4	22771	-59599
chr1	62599472	62600099	265.88	43	28.03	Y	Y
chr1	62837898	62838183	66.77	12	11.98	Y	Y	NM_014495	ANGPTL3	2124	-5585	intron	NM_033407;NM_014495	DOCK7;ANGPTL3	88374;2124	-144914;-5585
chr1	62945475	62946207	57.82	36	7.7	Y	Y
chr1	62987377	62987760	86.38	17	13.14	Y	Y
chr1	63021897	63022691	122.43	36	10.51	N	Y	NM_032852	ATG4C	0	-79947	promoter	NM_032852;NM_178221	ATG4C;ATG4C	0;0	-79947;-79947
chr1	63367064	63367768	264.61	40	35.04	Y	Y
chr1	63718075	63718870	922.07	125	40.12	Y	Y	NM_014288	ITGB3BP	42553	-39026	intron	NM_014288	ITGB3BP	42553	-39026
chr1	63811586	63812021	59.94	14	11.21	Y	Y	NM_032437	EFCAB7	49986	635	TES	NM_032437	EFCAB7	49986	635
chr1	64155099	64155854	99.31	26	10.51	Y	Y	NM_001083592	ROR1	142822	-225786	intron	NM_001083592;NM_005012	ROR1;ROR1	142822;142822	-225786;-261441
chr1	64219206	64219772	115.05	30	9.34	Y	Y	NM_001083592	ROR1	206929	-161868	intron	NM_001083592;NM_005012	ROR1;ROR1	206929;206929	-161868;-197523
chr1	64221880	64222513	57.22	19	6.78	N	Y	NM_001083592	ROR1	209603	-159127	intron	NM_001083592;NM_005012	ROR1;ROR1	209603;209603	-159127;-194782
chr1	64290011	64290490	55.79	15	7.55	N	Y	NM_001083592	ROR1	277734	-91150	intron	NM_001083592;NM_005012	ROR1;ROR1	277734;277734	-91150;-126805
chr1	64404483	64405223	126.15	33	13.32	N	Y	NM_005012	ROR1	392206	-12072	intron	NM_005012	ROR1	392206	-12072
chr1	64410738	64411251	76.2	18	12.58	Y	Y	NM_005012	ROR1	398461	-6044	intron	NM_005012	ROR1	398461	-6044
chr1	64459739	64460223	126.65	26	13.42	Y	Y	NM_152489	UBE2U	17662	-22392	intron	NM_152489	UBE2U	17662	-22392
chr1	64581431	64582087	95.55	28	8.92	Y	Y
chr1	64712736	64713468	103.61	33	10.26	N	Y	NM_020925	CACHD1	3673	-217861	intron	NM_020925	CACHD1	3673	-217861
chr1	64714865	64715270	107.16	20	14.89	N	Y	NM_020925	CACHD1	5802	-216059	intron	NM_020925	CACHD1	5802	-216059
chr1	64722777	64723420	166.97	34	12.74	Y	Y	NM_020925	CACHD1	13714	-207909	intron	NM_020925	CACHD1	13714	-207909
chr1	64734009	64734555	153.74	30	19.11	Y	Y	NM_020925	CACHD1	24946	-196774	intron	NM_020925	CACHD1	24946	-196774
chr1	64774367	64775806	375.61	76	17.52	Y	Y	NM_020925	CACHD1	65304	-155523	intron	NM_020925	CACHD1	65304	-155523
chr1	64780318	64780854	137.28	25	16.02	Y	Y	NM_020925	CACHD1	71255	-150475	intron	NM_020925	CACHD1	71255	-150475
chr1	64834239	64834759	95.95	20	10.71	Y	Y	NM_020925	CACHD1	125176	-96570	intron	NM_020925	CACHD1	125176	-96570
chr1	65102259	65102731	50.48	18	8.82	Y	Y	NM_002227	JAK1	102044	-30766	intron	NM_002227	JAK1	102044	-30766
chr1	65188875	65189804	182.85	54	14.02	Y	Y	NM_002227	JAK1	14971	-117382	intron	NM_002227	JAK1	14971	-117382
chr1	65234564	65235702	400.01	78	30.45	Y	Y
chr1	65666073	65666703	142.8	32	17.52	Y	Y	NM_001198681	LEPROT	7087	-7575	intron	NM_014787;NM_001198683;NM_017526;NM_001003680;NM_001003679;NM_002303;NM_001198681	DNAJC6;LEPROT;LEPROT;LEPR;LEPR;LEPR;LEPROT	163056;7355;7355;7151;7151;7151;7087	11934;0;-7575;-201980;-206996;-209061;-7575
chr1	65731840	65732817	111.56	39	7.85	Y	Y	NM_001003680	LEPR	72918	-135866	intron	NM_001003680;NM_001003679;NM_002303	LEPR;LEPR;LEPR	72918;72918;72918	-135866;-140882;-142947
chr1	66509390	66510051	76.15	22	13.54	Y	Y	NM_001037340	PDE4B	278413	-102799	intron	NM_001037341;NM_002600;NM_001037340	PDE4B;PDE4B;PDE4B	478610;477947;278413	-102799;-102799;-102799
chr1	66515901	66516487	100.79	20	10.51	Y	Y	NM_001037340	PDE4B	284924	-96363	intron	NM_001037341;NM_002600;NM_001037340	PDE4B;PDE4B;PDE4B	485121;484458;284924	-96363;-96363;-96363
chr1	66526918	66527541	83.34	24	8.41	Y	Y	NM_001037340	PDE4B	295941	-85309	intron	NM_001037341;NM_002600;NM_001037340	PDE4B;PDE4B;PDE4B	496138;495475;295941	-85309;-85309;-85309
chr1	66690331	66690956	77.49	21	8.34	Y	Y
chr1	66781026	66781314	75.81	13	13.12	Y	Y	NM_032291	SGIP1	8614	-202042	intron	NM_032291	SGIP1	8614	-202042
chr1	67614553	67615148	111.81	30	11.32	Y	Y	NM_001559	IL12RB2	68919	-20023	intron	NM_001559	IL12RB2	68919	-20023
chr1	67631387	67632435	121.7	39	12.49	N	Y	NM_001018067	SERBP1	36276	13646	downstream	NM_001559;NM_001018067;NM_001018068;NM_001018069;NM_015640	IL12RB2;SERBP1;SERBP1;SERBP1;SERBP1	85753;36276;36276;36276;36276	-2736;13646;13646;13646;13646
chr1	67672696	67673555	149.1	40	13.38	Y	Y	NM_001018067	SERBP1	-3986	-26616	promoter	NM_001018067;NM_001018068;NM_001018069;NM_015640	SERBP1;SERBP1;SERBP1;SERBP1	-3986;-3986;-3986;-3986	-26616;-26616;-26616;-26616
chr1	67674753	67675436	142.83	29	14.6	Y	Y	NM_001018067	SERBP1	-6043	-28673	upstream	NM_001018067;NM_001018068;NM_001018069;NM_015640	SERBP1;SERBP1;SERBP1;SERBP1	-6043;-6043;-6043;-6043	-28673;-28673;-28673;-28673
chr1	68003289	68004042	130.45	28	15.46	Y	Y	NM_018841	GNG12	67701	-63553	intron	NM_018841	GNG12	67701	-63553
chr1	68052463	68053376	139.37	37	15.4	Y	Y	NM_018841	GNG12	18367	-112727	intron	NM_018841	GNG12	18367	-112727
chr1	68107592	68108328	547.15	77	41.9	Y	Y
chr1	68117785	68118880	309.37	85	20.04	Y	Y
chr1	68639671	68640189	55.58	17	10.89	N	Y
chr1	70231719	70232573	245.22	44	29.03	Y	Y	NM_020794	LRRC7	233274	-129186	intron	NM_020794	LRRC7	233274	-129186
chr1	70664289	70665211	261.75	58	17.84	Y	Y	NM_001190463	CTH	14801	-12911	intron	NM_001190463;NM_001902;NM_153742	CTH;CTH;CTH	14801;14801;14801	-12911;-12911;-12911
chr1	71645879	71646547	84.36	19	15.41	Y	Y	NM_173808	NEGR1	874318	-4667	intron	NM_173808	NEGR1	874318	-4667
chr1	71655693	71656459	62.87	31	7.01	Y	Y	NM_173808	NEGR1	864406	-14481	intron	NM_173808	NEGR1	864406	-14481
chr1	73096964	73097649	106.11	24	13.02	Y	Y
chr1	73345038	73345818	56.74	29	8.88	N	Y
chr1	74670412	74670961	63.37	17	11.39	N	Y	NM_015978	TNNI3K	196754	-111743	intron	NM_001199327;NM_001112808;NM_015978	FPGT-TNNI3K;FPGT-TNNI3K;TNNI3K	233929;233929;196754	-32236;-111743;-111743
chr1	74769035	74769525	116.01	20	15.41	Y	Y	NM_015978	TNNI3K	295377	-13179	intron	NM_001112808;NM_015978	FPGT-TNNI3K;TNNI3K	332552;295377	-13179;-13179
chr1	74770042	74770496	95.24	17	14.22	N	Y	NM_015978	TNNI3K	296384	-12208	intron	NM_001112808;NM_015978	FPGT-TNNI3K;TNNI3K	333559;296384	-12208;-12208
chr1	76307004	76307825	156.34	43	13.43	Y	Y	NM_001160011	ST6GALNAC3	-5152	-507655	upstream	NM_001160011;NM_152996	ST6GALNAC3;ST6GALNAC3	-5152;-5152	-507655;-561432
chr1	77269037	77270364	915.76	126	43.13	Y	Y	NM_030965	ST6GALNAC5	163264	-31961	intron	NM_030965	ST6GALNAC5	163264	-31961
chr1	77310218	77310671	83.46	19	12.7	Y	Y	NM_030965	ST6GALNAC5	204445	7894	downstream	NM_030965	ST6GALNAC5	204445	7894
chr1	77417693	77418447	71.01	26	8.28	Y	Y	NM_005482	PIGK	39273	-90439	intron	NM_005482	PIGK	39273	-90439
chr1	77434428	77435464	110.86	39	8.92	Y	Y	NM_005482	PIGK	22256	-107174	intron	NM_005482	PIGK	22256	-107174
chr1	77571118	77571604	69.89	19	11.21	N	Y	NM_012093	AK5	50244	-226638	intron	NM_174858;NM_012093	AK5;AK5	50789;50244	-226638;-226638
chr1	77581149	77581535	110.95	20	12.26	N	Y	NM_012093	AK5	60275	-216707	intron	NM_174858;NM_012093	AK5;AK5	60820;60275	-216707;-216707
chr1	77836881	77837361	113.12	22	12.74	N	Y	NM_015534	ZZZ3	83570	-34104	intron	NM_015534	ZZZ3	83570	-34104
chr1	78236100	78236776	581.85	83	35.68	Y	Y	NM_007034	DNAJB4	-6448	-18807	upstream	NM_007034	DNAJB4	-6448	-18807
chr1	78739315	78739999	488.76	62	47.07	Y	Y	NM_000959	PTGFR	10000	-38975	intron	NM_000959;NM_001039585	PTGFR;PTGFR	10000;10000	-38975;-38975
chr1	78787335	78788229	324.49	77	15.33	Y	Y	NM_000959	PTGFR	58020	8362	downstream	NM_000959;NM_001039585	PTGFR;PTGFR	58020;58020	8362;8362
chr1	79529176	79529889	265.18	58	20.02	Y	Y
chr1	79611602	79612071	52.9	15	10.12	N	Y
chr1	80630267	80631194	720.98	111	29.79	Y	Y
chr1	81722565	81723086	93.15	18	10.51	Y	Y
chr1	81736480	81737056	99.94	26	12.78	Y	Y
chr1	81761264	81761881	122.66	24	10.81	Y	Y
chr1	82150492	82151190	102.41	27	14.02	Y	Y	NM_012302	LPHN2	111823	-79505	intron	NM_012302	LPHN2	111823	-79505
chr1	82482621	82483016	163.97	23	18.96	Y	Y
chr1	82585790	82586291	98.58	21	13.17	N	Y
chr1	82703311	82703769	112.29	19	13.04	Y	Y
chr1	82777061	82777556	69.17	17	8.67	Y	Y
chr1	82799365	82799948	116.92	28	10.51	Y	Y
chr1	82811237	82811609	80.26	15	12.01	N	Y
chr1	83385994	83386420	50.8	11	11.85	N	Y
chr1	83403889	83404245	58.6	11	11.85	N	Y
chr1	83750905	83751328	92.6	17	13.8	Y	Y
chr1	83909772	83910494	80.45	28	11.47	Y	Y
chr1	83973722	83974242	76.2	18	10.02	N	Y
chr1	84001623	84002236	112.12	24	19.87	Y	Y
chr1	84008169	84008908	313.29	56	23.83	Y	Y
chr1	84030312	84030905	88.13	20	13.02	Y	Y
chr1	84129790	84130255	61.23	20	7.55	N	Y	NM_024686	TTLL7	107166	-22146	intron	NM_024686	TTLL7	107166	-22146
chr1	84139720	84140340	100.18	23	14.75	Y	Y	NM_024686	TTLL7	97081	-32076	intron	NM_024686	TTLL7	97081	-32076
chr1	84431706	84432504	128.59	30	13.05	Y	Y	NM_182948	PRKACB	49167	-44265	intron	NM_207578;NM_002731;NM_182948	PRKACB;PRKACB;PRKACB	115374;115374;49167	-11063;-44265;-44265
chr1	84640942	84641458	65.85	19	10.51	Y	Y	NM_021233	DNASE2B	4140	-11821	intron	NR_003927;NM_021233;NM_058248	UOX;DNASE2B;DNASE2B	-4779;4140;-5164	-37714;-11821;-11821
chr1	84648254	84649087	137.13	34	11.41	N	Y	NM_058248	DNASE2B	1633	-4192	intron	NR_003927;NM_021233;NM_058248	UOX;DNASE2B;DNASE2B	-12091;11452;1633	-45026;-4192;-4192
chr1	84717091	84717967	276.04	82	19.11	Y	Y	NM_025065	RPF1	0	-18654	promoter	NM_025065	RPF1	0	-18654
chr1	84779127	84779531	57.64	18	7.96	Y	Y	NM_004388	CTBS	33220	11861	downstream	NR_036561;NM_004388	SPATA1;CTBS	34566;33220	-24934;11861
chr1	85059951	85060924	313.91	66	13.38	Y	Y	NM_012152	LPAR3	70560	-8278	intron	NM_012152	LPAR3	70560	-8278
chr1	85072597	85073257	82.19	25	7.48	Y	Y	NM_012152	LPAR3	58227	-20924	intron	NM_012152	LPAR3	58227	-20924
chr1	85073441	85074096	79.8	27	9.18	Y	Y	NM_012152	LPAR3	57388	-21768	intron	NM_012152	LPAR3	57388	-21768
chr1	85077617	85078529	143.12	43	9.5	Y	Y	NM_012152	LPAR3	52955	-25944	intron	NM_012152	LPAR3	52955	-25944
chr1	85110834	85111960	94.61	36	9.49	Y	Y	NM_012152	LPAR3	19524	-59161	intron	NM_012152	LPAR3	19524	-59161
chr1	85112416	85113147	76	25	8.41	Y	Y	NM_012152	LPAR3	18337	-60743	intron	NM_012152	LPAR3	18337	-60743
chr1	85363987	85364564	69.51	22	11.47	N	Y	NM_145172	WDR63	63407	-6845	intron	NM_145172	WDR63	63407	-6845
chr1	85375769	85376404	396.51	61	30.84	Y	Y	NM_145172	WDR63	75189	4361	TES	NM_145172	WDR63	75189	4361
chr1	85440746	85441382	111.01	34	10.01	Y	Y	NM_032184	SYDE2	-1431	-44803	promoter	NM_032184	SYDE2	-1431	-44803
chr1	85441892	85442629	68.46	26	9.67	Y	Y	NM_032184	SYDE2	-2577	-45949	promoter	NM_032184	SYDE2	-2577	-45949
chr1	85452749	85453400	84.81	22	11.39	Y	Y	NM_032184	SYDE2	-13434	-56806	upstream	NM_032184	SYDE2	-13434	-56806
chr1	85458991	85459555	85.24	24	11.68	N	Y
chr1	85535992	85536795	51.17	28	6.19	Y	Y
chr1	85593663	85594380	72.52	23	8.38	Y	Y	NM_012137	DDAH1	109097	-36908	intron	NM_012137;NM_001134445	DDAH1;DDAH1	109097;222254	-36908;-36908
chr1	85665453	85666311	347.52	57	37.32	Y	Y	NM_012137	DDAH1	37166	-108698	intron	NM_012137;NM_001134445	DDAH1;DDAH1	37166;150323	-108698;-108698
chr1	85767800	85768707	59.88	44	4.84	Y	Y	NM_001134445	DDAH1	47927	-211045	intron	NM_001134445	DDAH1	47927	-211045
chr1	85772665	85773357	101.52	37	11.25	Y	Y	NM_001134445	DDAH1	43277	-215910	intron	NM_001134445	DDAH1	43277	-215910
chr1	86172755	86173112	58.47	11	11.85	N	Y	NM_152890	COL24A1	221597	-205252	intron	NM_152890	COL24A1	221597	-205252
chr1	86672098	86672883	104.44	28	10.01	Y	Y	NM_006536	CLCA2	9742	-21945	exon	NM_006536	CLCA2	9742	-21945
chr1	86673416	86674128	121.55	29	16.69	Y	Y	NM_006536	CLCA2	11060	-20700	intron	NM_006536	CLCA2	11060	-20700
chr1	86792960	86793909	305.55	64	26.6	Y	Y	NM_012128	CLCA4	7614	-25111	intron	NM_012128;NR_024602	CLCA4;CLCA4	7614;7614	-25111;-25111
chr1	86834135	86834799	92.33	20	13.04	N	Y
chr1	86994067	86994906	96.97	34	11.68	Y	Y	NM_016009	SH3GLB1	51223	7613	downstream	NM_016009	SH3GLB1	51223	7613
chr1	87017082	87018134	79.28	37	7.94	Y	Y
chr1	87062096	87062663	151.32	33	15.21	Y	Y
chr1	87109232	87109709	398.18	51	30.77	Y	Y	NM_004261	2010-09-15	42986	-8517	intron	NM_004261;NM_203341	SEP15;SEP15	42986;42986	-8517;-8517
chr1	87209085	87209778	154.36	29	23	Y	Y	NM_001134492	HS2ST1	56163	-126935	intron	NM_001134492;NM_012262	HS2ST1;HS2ST1	56163;56163	-126935;-138491
chr1	87256127	87256776	62.07	21	7.01	N	Y	NM_001134492	HS2ST1	103205	-79937	intron	NM_001134492;NM_012262	HS2ST1;HS2ST1	103205;103205	-79937;-91493
chr1	87439054	87439538	64.65	22	8.01	N	Y
chr1	87623889	87624532	99.94	26	12.02	N	Y
chr1	87687504	87687944	165.89	32	16.04	Y	Y
chr1	87926085	87926926	287.37	55	21.37	Y	Y
chr1	87953335	87953773	94.46	17	13.56	Y	Y
chr1	87956170	87957370	347.52	63	25.03	Y	Y
chr1	88068439	88069073	69.2	29	7.45	Y	Y
chr1	88126670	88127151	104.15	20	15.02	N	Y
chr1	88289586	88290133	132.97	29	17.63	Y	Y
chr1	88916491	88917057	170.55	36	14.65	Y	Y	NM_006256	PKN2	-5453	-157469	upstream	NM_006256	PKN2	-5453	-157469
chr1	88956906	88957657	182.13	50	11.21	Y	Y	NM_006256	PKN2	34397	-116869	intron	NM_006256	PKN2	34397	-116869
chr1	89103054	89103555	51.96	14	7.38	N	Y	NM_001514	GTF2B	26334	-12146	intron	NM_001514	GTF2B	26334	-12146
chr1	89217953	89218552	523.75	67	39.46	Y	Y	NM_001162536	RBMXL1	12679	-227	TES	NM_001008661;NM_001008662;NM_001162536;NM_019610	CCBL2;CCBL2;RBMXL1;RBMXL1	12679;12679;12679;12679	-43910;-43910;-227;-227
chr1	89293857	89294359	80.4	16	11.85	N	Y	NM_002053	GBP1	9272	-3283	exon	NM_002053	GBP1	9272	-3283
chr1	89480689	89481120	139.98	23	17.02	Y	Y
chr1	89737382	89738301	111.97	28	13.56	N	Y
chr1	89791293	89791829	211.93	37	22.85	Y	Y	NM_015350	LRRC8B	-5031	-44179	upstream	NM_001134476;NM_015350	LRRC8B;LRRC8B	28309;-5031	-44179;-44179
chr1	91797099	91797604	79.3	19	10.85	Y	Y
chr1	91798005	91798358	73.32	15	8.44	Y	Y
chr1	91924085	91924578	50.19	14	7.88	N	Y	NM_001195683	TGFBR3	199846	-5598	intron	NM_001195683;NM_003243;NR_036634;NM_001195684	TGFBR3;TGFBR3;TGFBR3;TGFBR3	199846;199846;199846;219569	-5598;-5598;-5598;-5598
chr1	92003276	92003973	128.93	37	14.11	Y	Y	NM_001195683	TGFBR3	120451	-84789	intron	NM_001195683;NM_003243;NR_036634;NM_001195684	TGFBR3;TGFBR3;TGFBR3;TGFBR3	120451;120451;120451;140174	-84789;-84789;-84789;-84789
chr1	92021485	92022175	81.9	26	10.58	N	Y	NM_001195683	TGFBR3	102249	-102998	intron	NM_001195683;NM_003243;NR_036634;NM_001195684	TGFBR3;TGFBR3;TGFBR3;TGFBR3	102249;102249;102249;121972	-102998;-102998;-102998;-102998
chr1	92053463	92053920	81.69	17	12.65	Y	Y	NM_001195683	TGFBR3	70504	-134976	intron	NM_001195683;NM_003243;NR_036634;NM_001195684	TGFBR3;TGFBR3;TGFBR3;TGFBR3	70504;70504;70504;90227	-134976;-134976;-134976;-134976
chr1	92084100	92084830	143.75	32	12.79	Y	Y	NM_001195683	TGFBR3	39594	-165613	intron	NM_001195683;NM_003243;NR_036634;NM_001195684	TGFBR3;TGFBR3;TGFBR3;TGFBR3	39594;39594;39594;59317	-165613;-165613;-165613;-165613
chr1	92089429	92090234	339.59	64	19.43	Y	Y	NM_001195683	TGFBR3	34190	-170942	intron	NM_001195683;NM_003243;NR_036634;NM_001195684	TGFBR3;TGFBR3;TGFBR3;TGFBR3	34190;34190;34190;53913	-170942;-170942;-170942;-170942
chr1	92991085	92991468	62.36	16	8.05	N	Y	NM_005665	EVI5	39081	-244245	intron	NM_005665	EVI5	39081	-244245
chr1	92997843	92998326	75.25	18	8.34	Y	Y	NM_005665	EVI5	32223	-251003	intron	NM_005665	EVI5	32223	-251003
chr1	92999257	93000947	323.46	84	11.19	Y	Y	NM_005665	EVI5	29602	-252417	intron	NM_005665	EVI5	29602	-252417
chr1	93055365	93055979	125.09	27	13.77	Y	Y	NM_000969	RPL5	-14203	-24090	upstream	NM_000969	RPL5	-14203	-24090
chr1	93113078	93113589	70.73	16	10.31	Y	Y	NM_001006605	FAM69A	86078	-32770	intron	NM_001006605	FAM69A	86078	-32770
chr1	93181239	93181887	226.34	54	19.27	Y	Y	NM_001006605	FAM69A	17780	-100931	intron	NM_001006605	FAM69A	17780	-100931
chr1	93562523	93563050	53.27	21	8.01	N	Y	NR_034089	LOC100131564	20906	-14270	exon	NR_034089	LOC100131564	20906	-14270
chr1	93777025	93777381	65.27	12	10.34	N	Y	NM_001024948	FNBP1L	90750	-15425	intron	NM_001024948;NM_001164473;NM_017737	FNBP1L;FNBP1L;FNBP1L	90750;90750;90750	-15425;-15425;-15425
chr1	93823150	93823825	112.16	31	10.19	Y	Y	NR_034091	LOC100129046	-6288	-14350	upstream	NM_003567;NR_034091	BCAR3;LOC100129046	96148;-6288	-23214;-14350
chr1	93835497	93836500	81.78	41	6.54	Y	Y	NR_034091	LOC100129046	5385	-1675	intron	NM_003567;NR_034091	BCAR3;LOC100129046	83473;5385	-35561;-1675
chr1	93852339	93853214	132.43	36	10.9	N	Y	NR_034091	LOC100129046	22227	14165	downstream	NM_003567;NR_034091	BCAR3;LOC100129046	66759;22227	-52403;14165
chr1	93904565	93905268	108.86	30	11.68	Y	Y	NM_003567	BCAR3	14705	-104629	intron	NM_003567	BCAR3	14705	-104629
chr1	93913061	93914027	100.6	43	7.25	N	Y	NM_003567	BCAR3	5946	-113125	exon	NM_003567	BCAR3	5946	-113125
chr1	94144420	94145147	164.92	45	16.02	Y	Y	NM_002061	GCLM	2453	-19243	intron	NM_002061	GCLM	2453	-19243
chr1	94174459	94174969	67.14	18	8.57	Y	Y
chr1	94176428	94177189	50.91	26	7.01	Y	Y
chr1	94307497	94308261	65.72	39	5.34	Y	Y	NM_000350	ABCA4	51032	-76516	intron	NM_000350	ABCA4	51032	-76516
chr1	94644327	94645103	468.67	68	34.19	Y	Y	NM_001122674	ABCD3	-11418	-71745	upstream	NM_001122674;NM_002858	ABCD3;ABCD3	-11418;-11418	-71745;-111704
chr1	94663680	94664256	121.43	27	16.35	Y	Y	NM_001122674	ABCD3	7160	-52592	intron	NM_001122674;NM_002858	ABCD3;ABCD3	7160;7160	-52592;-92551
chr1	94772551	94773149	66.84	22	8.28	N	Y	NM_001178096	F3	6852	-5232	intron	NM_001178096;NM_001993	F3;F3	6852;6852	-5232;-5232
chr1	94833915	94834525	278.33	48	28.03	Y	Y
chr1	94892173	94893142	301.17	57	30.87	Y	Y
chr1	94896162	94896954	232.9	43	19.11	Y	Y
chr1	94898139	94898799	265.88	43	34.12	Y	Y
chr1	94976449	94977155	86.14	25	11.43	Y	Y
chr1	94982018	94982742	99.63	40	7.81	Y	Y
chr1	95016763	95017564	107.07	32	10.21	Y	Y
chr1	95021451	95022208	186.54	42	19.24	Y	Y
chr1	95167197	95167678	64.63	16	7.88	Y	Y	NR_033998	LOC729970	1026	-33736	intron	NM_001839;NR_033998	CNN3;LOC729970	-1875;1026	-32103;-33736
chr1	95333696	95335118	121.98	63	11.27	Y	Y	NM_001199679	TMEM56	3036	-100631	intron	NM_001199679	TMEM56	3036	-100631
chr1	96127228	96127625	64.7	13	10.78	N	Y
chr1	96749035	96749645	181.74	47	15.39	Y	Y
chr1	96790328	96791072	232.83	43	17.09	Y	Y
chr1	97010376	97010976	121.21	29	12.61	N	Y	NM_021190	PTBP2	50614	-42217	intron	NM_021190	PTBP2	50614	-42217
chr1	97103737	97104458	72.84	28	6.42	Y	Y
chr1	97409625	97410362	97.86	29	10.99	Y	Y	NM_000110	DPYD	748841	-93738	intron	NM_000110	DPYD	748841	-93738
chr1	97436496	97437162	124.11	24	17.78	Y	Y	NM_000110	DPYD	722041	-120609	intron	NM_000110	DPYD	722041	-120609
chr1	98931566	98932195	148.43	30	15.77	Y	Y	NM_015976	SNX7	31743	-66449	intron	NM_015976;NM_152238;NR_033716	SNX7;SNX7;SNX7	31743;31743;31743	-66449;-66449;-66449
chr1	98932462	98932795	61.56	12	13.04	Y	Y	NM_015976	SNX7	32639	-65849	intron	NM_015976;NM_152238;NR_033716	SNX7;SNX7;SNX7	32639;32639;32639	-65849;-65849;-65849
chr1	99141351	99141865	60.22	17	9.34	N	Y	NM_001010861	LPPR5	101172	-12963	intron	NM_001010861;NM_001037317	LPPR5;LPPR5	101172;101172	-12963;-12963
chr1	99565328	99565899	85.87	22	11.68	N	Y
chr1	99883272	99884453	84.17	44	5.51	N	Y	NM_017734	PALMD	0	-48232	promoter	NM_017734	PALMD	0	-48232
chr1	99897339	99898482	118.18	50	10.51	Y	Y	NM_017734	PALMD	13321	-34203	intron	NM_017734	PALMD	13321	-34203
chr1	99978543	99978951	92.51	20	13.14	Y	Y	NM_001013660	FRRS1	24986	-31697	exon	NM_001013660	FRRS1	24986	-31697
chr1	100023513	100024078	73.91	22	9.26	Y	Y
chr1	100044833	100045624	233.4	44	29.42	Y	Y
chr1	100059651	100060375	331.89	60	20.3	Y	Y
chr1	100203658	100204653	134.14	39	11.68	Y	Y	NM_012243	SLC35A3	-3475	-56941	promoter	NM_012243	SLC35A3	-3475	-56941
chr1	100224723	100225377	139.99	34	11.79	Y	Y	NM_012243	SLC35A3	16596	-36217	intron	NM_012243	SLC35A3	16596	-36217
chr1	100478081	100478667	264.95	44	23.1	Y	Y	NM_001918	DBT	9330	-53016	intron	NM_001918	DBT	9330	-53016
chr1	100490800	100491653	95.13	34	7.59	Y	Y	NM_001918	DBT	-2804	-65735	promoter	NM_001918;NM_001130841;NM_003729	DBT;RTCD1;RTCD1	-2804;-12649;-12649	-65735;-39261;-39261
chr1	100597157	100597712	52.83	22	5.83	Y	Y	NM_033313	CDC14A	6547	-125802	intron	NM_033313;NM_033312;NM_003672	CDC14A;CDC14A;CDC14A	6547;6547;6547	-125802;-139897;-160709
chr1	100668244	100669083	165.83	38	9.78	Y	Y	NM_033313	CDC14A	77634	-54431	intron	NM_033313;NM_033312;NM_003672	CDC14A;CDC14A;CDC14A	77634;77634;77634	-54431;-68526;-89338
chr1	100686510	100687115	129.42	32	15.64	Y	Y	NM_033313	CDC14A	95900	-36399	intron	NM_033313;NM_033312;NM_003672	CDC14A;CDC14A;CDC14A	95900;95900;95900	-36399;-50494;-71306
chr1	100690712	100691518	144.41	36	11.18	Y	Y	NM_033313	CDC14A	100102	-31996	intron	NM_033313;NM_033312;NM_003672	CDC14A;CDC14A;CDC14A	100102;100102;100102	-31996;-46091;-66903
chr1	100723939	100724739	303.05	50	22.73	Y	Y	NM_033313	CDC14A	133329	426	TES	NM_033313;NM_033312;NM_003672	CDC14A;CDC14A;CDC14A	133329;133329;133329	426;-12870;-33682
chr1	100740415	100740960	187.87	39	16.35	Y	Y	NM_033312	CDC14A	149805	2807	TES	NM_033312;NM_003672	CDC14A;CDC14A	149805;149805	2807;-17461
chr1	101221792	101222453	96.68	27	10.44	N	Y	NM_001077394	DPH5	41497	5316	downstream	NM_001144884;NM_133496;NM_001077394;NM_001077395;NM_015958	SLC30A7;SLC30A7;DPH5;DPH5;DPH5	87573;87571;41497;41497;41497	1894;1894;5316;5316;5316
chr1	101483193	101483968	240.03	53	18.69	Y	Y	NM_001400	S1PR1	8301	3530	TES	NM_001400	S1PR1	8301	3530
chr1	101526491	101527318	143.73	42	14.69	Y	Y
chr1	102962870	102963272	113.86	19	15.93	N	Y
chr1	103418715	103419150	57.14	13	10.16	N	Y
chr1	104976015	104976731	223.76	43	17.91	Y	Y
chr1	105015623	105016346	128.9	33	13.32	Y	Y
chr1	105297794	105298346	63.81	17	7.98	N	Y	NR_031679	MIR548H3	167681	-178456	intron	NR_031679	MIR548H3	167681	-178456
chr1	105335785	105336363	119.69	31	12.85	Y	Y	NR_031679	MIR548H3	205672	-140439	intron	NR_031679	MIR548H3	205672	-140439
chr1	105340197	105340921	63.48	24	10.83	Y	Y	NR_031679	MIR548H3	210084	-135881	intron	NR_031679	MIR548H3	210084	-135881
chr1	105431480	105432062	155.09	28	21.02	Y	Y	NR_031679	MIR548H3	301367	-44740	intron	NR_031679	MIR548H3	301367	-44740
chr1	105630029	105630770	194.71	37	16.82	Y	Y
chr1	105740121	105740476	75.85	16	9.34	N	Y
chr1	105743821	105744369	52.23	15	7.19	N	Y
chr1	106478494	106479399	452.26	96	28.45	Y	Y
chr1	106629378	106630173	62.61	28	6.47	Y	Y
chr1	106824742	106825330	426.08	70	26.79	Y	Y
chr1	106837965	106838673	170.13	34	23.36	Y	Y
chr1	106951775	106952524	132.67	27	22.61	Y	Y
chr1	106988124	106988769	133.28	26	20.18	Y	Y
chr1	107022886	107023406	167.45	35	15.18	Y	Y
chr1	107322540	107323348	115.39	38	8.63	Y	Y
chr1	107758719	107759087	59.22	13	11.51	N	Y	NM_014917	NTNG1	274452	-66911	intron	NM_001113226;NM_001113228;NM_014917	NTNG1;NTNG1;NTNG1	274568;274568;274452	-66911;-66911;-66911
chr1	107792181	107792765	52.67	17	9.34	Y	Y	NM_014917	NTNG1	307914	-33233	intron	NM_001113226;NM_001113228;NM_014917	NTNG1;NTNG1;NTNG1	308030;308030;307914	-33233;-33233;-33233
chr1	107880087	107880792	190.9	40	18.25	Y	Y
chr1	107937871	107938495	109.79	25	12.24	Y	Y	NM_001079874	VAV3	94154	-22567	intron	NM_001079874;NM_006113	VAV3;VAV3	94154;370573	-22567;-22567
chr1	107983584	107984126	102.25	26	9.73	Y	Y	NM_001079874	VAV3	48523	-68280	intron	NM_001079874;NM_006113	VAV3;VAV3	48523;324942	-68280;-68280
chr1	108046906	108047873	218.29	52	14.23	Y	Y	NM_001079874	VAV3	-14258	-131602	upstream	NM_001079874;NM_006113	VAV3;VAV3	-14258;261195	-131602;-131602
chr1	108111146	108112020	436.3	68	34.19	Y	Y	NM_006113	VAV3	197048	-195842	intron	NM_006113	VAV3	197048	-195842
chr1	108126517	108127000	64.39	16	9.64	N	Y	NM_006113	VAV3	182068	-211213	intron	NM_006113	VAV3	182068	-211213
chr1	108128602	108129157	69.55	19	12.74	Y	Y	NM_006113	VAV3	179911	-213298	intron	NM_006113	VAV3	179911	-213298
chr1	108431685	108432342	75.34	26	6.42	Y	Y
chr1	109108854	109109502	207.27	48	16.15	Y	Y	NM_007269	STXBP3	18047	-44169	intron	NM_007269	STXBP3	18047	-44169
chr1	109558832	109559292	191.57	35	17.86	Y	Y	NR_034072	SARS	795	-2347	exon	NM_020775;NR_034072;NM_006513	KIAA1324;SARS;SARS	100725;795;795	7907;-2347;-23035
chr1	109657020	109657874	54.64	24	7.87	N	Y	NM_001010985	MYBPHL	-5835	-20511	upstream	NM_001010985;NM_002959	MYBPHL;SORT1	-5835;84212	-20511;-3306
chr1	109694735	109695153	66.64	19	8.62	N	Y	NM_002959	SORT1	46933	-41021	exon	NM_002959	SORT1	46933	-41021
chr1	109976098	109977355	452.43	94	38.12	Y	Y	NM_203404	AMPD2	6527	0	TES	NM_139156;NM_004037;NM_203404	AMPD2;AMPD2;AMPD2	12117;11300;6527	0;0;0
chr1	110049652	110050189	81.17	21	10.54	N	Y	NM_000851	GSTM5	-6198	-12225	upstream	NM_000561;NM_146421;NM_000851	GSTM1;GSTM1;GSTM5	17712;17712;-6198	11763;11763;-12225
chr1	110363808	110364339	79.68	25	7.97	Y	Y	NM_033088	FAM40A	-14425	-34447	upstream	NM_006621;NM_033088	AHCYL1;FAM40A	34978;-14425	-3548;-34447
chr1	110558390	110559174	187.21	44	16.87	Y	Y	NM_001039574	KCNC4	3532	-19023	intron	NM_001010898;NM_001039574;NM_004978;NR_036437	SLC6A17;KCNC4;KCNC4;KCNC4	63736;3532;3532;3532	12045;-19023;-19023;-19023
chr1	110921810	110922695	95.13	40	11.04	Y	Y
chr1	110956068	110956855	59.22	31	6.13	N	Y	NM_004974	KCNA2	-6201	-8770	upstream	NM_004974	KCNA2	-6201	-8770
chr1	111021131	111021805	291.91	47	35.04	Y	Y	NM_002232	KCNA3	-1954	-5299	promoter	NM_002232	KCNA3	-1954	-5299
chr1	111307760	111308609	92.26	35	8.09	N	Y	NM_001006945	C1orf103	0	-16426	promoter	NM_001006945;NM_018372	C1orf103;C1orf103	0;0	-16426;-16426
chr1	111314938	111315807	272.33	69	21.02	Y	Y	NM_001006945	C1orf103	-6850	-23604	upstream	NM_001006945;NM_018372	C1orf103;C1orf103	-6850;-6850	-23604;-23604
chr1	111335480	111336293	98.22	30	11.44	Y	Y
chr1	111647724	111648330	69.1	26	10.51	Y	Y	NM_201653	CHIA	12664	-16378	intron	NM_021797;NM_201653	CHIA;CHIA	12718;12664	-16378;-16378
chr1	111735833	111736668	149.61	46	13.02	Y	Y	NR_029429	LOC441897	-1838	-7170	promoter	NR_029429	LOC441897	-1838	-7170
chr1	111750104	111750993	137.96	56	8.41	Y	Y	NM_002557	OVGP1	20929	7467	downstream	NM_002557	OVGP1	20929	7467
chr1	111857123	111858096	107.76	39	11.1	N	Y	NM_000677	ADORA3	-8858	-13550	upstream	NM_020683;NM_001081976;NM_000677	ADORA3;ADORA3;ADORA3	-8858;50024;-8858	-29631;-29631;-13550
chr1	111920541	111921131	51.98	29	7.34	N	Y	NM_001081976	ADORA3	-12422	-93049	upstream	NM_001081976	ADORA3	-12422	-93049
chr1	112292154	112293283	104.92	43	8.18	Y	Y	NM_004980	KCND3	40017	-172178	intron	NM_004980;NM_172198	KCND3;KCND3	40017;40017	-172178;-172178
chr1	112320270	112321468	118.19	47	11.1	Y	Y	NM_004980	KCND3	11832	-200294	intron	NM_004980;NM_172198	KCND3;KCND3	11832;11832	-200294;-200294
chr1	112398543	112399164	90.09	25	13.32	N	Y
chr1	112793423	112793881	82.14	18	10.51	N	Y	NR_036210	MIR4256	12097	12034	downstream	NM_018704;NR_036210	CTTNBP2NL;MIR4256	53101;12097	-11428;12034
chr1	112806397	112807226	90.33	31	7.01	N	Y	NR_036210	MIR4256	-420	-483	promoter	NM_018704;NR_036210;NM_004185	CTTNBP2NL;MIR4256;WNT2B	66075;-420;-4337	1089;-483;-58207
chr1	112986111	112986524	55.58	17	7.53	Y	Y	NM_006135	CAPZA1	22514	-29240	intron	NM_006135	CAPZA1	22514	-29240
chr1	113185128	113185931	295.32	56	25.23	Y	Y
chr1	113278684	113279400	252.56	44	26.28	Y	Y	NR_002796	AKR7A2P1	11190	9867	downstream	NM_001166496;NM_003051;NR_002796	SLC16A1;SLC16A1;AKR7A2P1	20808;21098;11190	-22692;-22692;9867
chr1	113332540	113333096	132.09	23	23.7	Y	Y
chr1	113365629	113366292	151.49	38	10.45	Y	Y
chr1	113394343	113395057	75.68	30	6	Y	Y
chr1	113535152	113535742	80.06	23	10.34	N	Y
chr1	113553149	113553990	61.97	27	5.1	Y	Y
chr1	113664448	113664913	177.01	26	25.7	Y	Y
chr1	113770608	113771507	118.44	51	7.38	Y	Y	NM_001142782	MAGI3	35611	-258561	intron	NM_001142782;NM_152900	MAGI3;MAGI3	35611;35611	-258561;-258561
chr1	113960289	113960850	101.51	24	13.24	Y	Y	NM_001142782	MAGI3	225292	-69218	intron	NM_001142782;NM_152900	MAGI3;MAGI3	225292;225292	-69218;-69218
chr1	114248965	114249739	114.31	43	7.42	N	Y	NM_022836	DCLRE1B	0	-8492	promoter	NM_006594;NM_022836	AP4B1;DCLRE1B	0;0	-9766;-8492
chr1	114443150	114443988	206.1	44	21.02	Y	Y	NM_205848	SYT6	54007	-9714	exon	NM_205848	SYT6	54007	-9714
chr1	114866555	114867249	59.98	18	12.31	Y	Y	NM_015906	TRIM33	-11252	-129634	upstream	NM_015906;NM_033020	TRIM33;TRIM33	-11252;-11252	-129634;-129634
chr1	114883345	114883654	81.76	16	11.18	Y	Y
chr1	115661751	115662500	265.31	54	17.83	Y	Y	NM_002506	NGF	19880	-31692	intron	NM_002506	NGF	19880	-31692
chr1	115755955	115756241	75.18	12	14.22	N	Y
chr1	116154708	116155797	50.52	34	5.51	N	Y
chr1	116296680	116297127	78.35	20	9.26	Y	Y
chr1	116298518	116299255	63.57	32	6.89	N	Y
chr1	116359747	116360099	84.89	18	10.51	Y	Y	NM_018420	SLC22A15	39106	-54099	intron	NM_018420	SLC22A15	39106	-54099
chr1	116382715	116383232	74.47	20	7.25	N	Y	NM_018420	SLC22A15	62074	-30966	intron	NM_018420	SLC22A15	62074	-30966
chr1	116533406	116534059	116.62	32	12.08	Y	Y
chr1	116551172	116551855	318.7	60	18.09	Y	Y
chr1	116586903	116587331	55.03	18	7.01	N	Y
chr1	116668461	116669114	108.21	29	12.8	N	Y
chr1	116747546	116748124	51.56	20	7.52	Y	Y	NR_024126	ATP1A1OS	14580	1439	TES	NM_000701;NM_001160233;NM_001160234;NR_027646;NR_027645;NR_024124;NR_024125;NR_024126	ATP1A1;ATP1A1;ATP1A1;ATP1A1OS;ATP1A1OS;ATP1A1OS;ATP1A1OS;ATP1A1OS	30229;29535;20032;14643;14596;14596;14604;14580	-795;-795;-795;-10537;-4402;735;735;1439
chr1	116892183	116892551	109.79	26	12.9	Y	Y	NM_001144822	CD58	22687	-29339	intron	NM_001779;NR_026665;NM_001144822	CD58;CD58;CD58	22687;22687;22687	-33505;-33505;-29339
chr1	116963226	116963907	426.58	54	49.78	Y	Y	NM_001007237	IGSF3	47930	-44673	intron	NM_001007237;NM_001542	IGSF3;IGSF3	47930;47930	-44673;-44673
chr1	117032954	117033515	127.44	25	17.99	N	Y
chr1	117050233	117050883	202.55	38	20.37	Y	Y
chr1	117462936	117463598	69.09	24	8.76	N	Y	NM_001145635	TRIM45	2336	-7737	intron	NM_001145635;NM_025188	TRIM45;TRIM45	2336;2336	-7737;-7737
chr1	117589186	117589754	53.45	19	8.28	Y	Y
chr1	117612860	117613503	89.09	28	9.34	Y	Y
chr1	117740480	117741245	142.05	34	17.13	Y	Y	NM_006699	MAN1A2	28873	-128598	intron	NM_006699	MAN1A2	28873	-128598
chr1	117852529	117853008	258.45	39	24.45	Y	Y	NM_006699	MAN1A2	140922	-16835	intron	NM_006699	MAN1A2	140922	-16835
chr1	117915099	117916077	59.35	30	6.65	N	Y
chr1	117935200	117936202	108.75	50	7.01	Y	Y	NM_017709	FAM46C	-13925	-36332	upstream	NM_017709	FAM46C	-13925	-36332
chr1	117971738	117972286	118.17	23	13.02	Y	Y	NM_017709	FAM46C	21612	-248	TES	NM_017709	FAM46C	21612	-248
chr1	118198925	118199471	61.27	22	8.63	N	Y	NM_017686	GDAP2	74354	8159	downstream	NM_017686	GDAP2	74354	8159
chr1	118444762	118445552	474.65	76	29.37	Y	Y	NM_206996	SPAG17	83819	-146952	intron	NM_206996	SPAG17	83819	-146952
chr1	118540621	118541636	63.52	43	6.74	N	Y	NM_206996	SPAG17	-11251	-242811	upstream	NM_206996	SPAG17	-11251	-242811
chr1	118671261	118671708	64.69	16	10.59	N	Y
chr1	118823327	118823940	223.25	42	20.32	Y	Y
chr1	118844095	118845204	462.07	76	33.24	Y	Y
chr1	118848832	118849553	52.87	29	6.18	Y	Y
chr1	118962101	118962535	67.96	19	10.34	N	Y
chr1	119004640	119005334	109.71	27	14.18	Y	Y
chr1	119569400	119569964	73.71	24	7.34	Y	Y
chr1	119886472	119887240	78.81	37	7.42	Y	Y
chr1	119962248	119962877	185.12	36	12.6	Y	Y	NM_001080470	ZNF697	29036	646	TES	NM_001080470	ZNF697	29036	646
chr1	120123793	120124592	569.03	104	27.62	Y	Y	NM_001166107	HMGCS2	-10716	-31652	upstream	NM_001166107;NM_005518;NM_001159352;NM_032044	HMGCS2;HMGCS2;REG4;REG4	-10716;-10716;31134;31134	-31652;-31652;13572;13572
chr1	120212217	120212798	79.48	21	11.95	Y	Y
chr1	120376365	120376994	69.17	17	12.12	Y	Y	NM_024408	NOTCH2	36805	-120667	intron	NM_024408	NOTCH2	36805	-120667
chr1	120405471	120406050	120.9	27	17.13	Y	Y	NM_024408	NOTCH2	7749	-149773	intron	NM_024408	NOTCH2	7749	-149773
chr1	120426402	120426965	248.85	35	30.82	Y	Y	NM_024408	NOTCH2	-12604	-170704	upstream	NM_024408	NOTCH2	-12604	-170704
chr1	120645997	120646414	75.13	14	13.04	Y	Y	NM_001100910	FAM72B	5470	-10790	intron	NM_001100910	FAM72B	5470	-10790
chr1	120990402	120991260	139.15	49	10.31	Y	Y	NR_003955	EMBP1	27970	-23949	intron	NR_003955	EMBP1	27970	-23949
chr1	143631198	143631623	50.16	12	9.93	N	Y	NM_001002811	PDE4DIP	11766	-29251	intron	NM_001198834;NM_001198832;NM_014644;NM_001002811;NM_001002812	PDE4DIP;PDE4DIP;PDE4DIP;PDE4DIP;PDE4DIP	74767;119726;74756;11766;74756	-68418;-68418;-68415;-29251;-29251
chr1	143905981	143906424	71.78	14	14.22	Y	Y	NM_203458	NOTCH2NL	-14044	-90845	upstream	NM_203458	NOTCH2NL	-14044	-90845
chr1	143928252	143928614	69.17	17	10.15	Y	Y	NM_203458	NOTCH2NL	7785	-68655	intron	NM_203458	NOTCH2NL	7785	-68655
chr1	143929365	143929573	98.84	13	9.48	Y	Y	NM_203458	NOTCH2NL	8898	-67696	intron	NM_203458	NOTCH2NL	8898	-67696
chr1	143952911	143953428	98.56	20	19.02	Y	Y	NM_203458	NOTCH2NL	32444	-43841	intron	NM_203458	NOTCH2NL	32444	-43841
chr1	143957326	143958034	372.15	56	37.67	Y	Y	NM_203458	NOTCH2NL	36859	-39235	intron	NM_203458	NOTCH2NL	36859	-39235
chr1	144133124	144133740	118.78	26	15.77	N	Y	NM_145277	HFE2	8577	4223	TES	NM_145277;NM_202004;NM_213652;NM_213653	HFE2;HFE2;HFE2;HFE2	8577;8577;8577;8577	4223;4223;4223;4223
chr1	144146194	144147277	442.23	74	32.41	Y	Y	NM_006472	TXNIP	-2542	-6708	promoter	NM_006472	TXNIP	-2542	-6708
chr1	144149343	144149962	67.91	23	7.44	Y	Y	NM_006472	TXNIP	0	-4023	promoter	NM_006472	TXNIP	0	-4023
chr1	145175506	145176201	66.52	25	7.13	N	Y	NM_004284	CHD1L	-4714	-57866	promoter	NM_001144829;NM_001144830;NM_001461;NM_004284	FMO5;FMO5;FMO5;CHD1L	-11653;-11653;-11653;-4714	-52999;-51045;-51045;-57866
chr1	145176333	145176994	87.22	34	10.11	Y	Y	NM_004284	CHD1L	-3921	-57073	promoter	NM_001144829;NM_001144830;NM_001461;NM_004284	FMO5;FMO5;FMO5;CHD1L	-12480;-12480;-12480;-3921	-53826;-51872;-51872;-57073
chr1	145550556	145551386	131.9	43	13.02	Y	Y	NM_004326	BCL9	70751	-13253	exon	NM_004326	BCL9	70751	-13253
chr1	145565072	145565591	113.74	26	11.91	N	Y	NM_004326	BCL9	85267	434	TES	NM_004326	BCL9	85267	434
chr1	147849648	147850162	452.9	69	32.42	Y	Y	NR_024510	LOC728855	6572	-33248	intron	NR_024510	LOC728855	6572	-33248
chr1	148170649	148171353	110.72	28	13.54	Y	Y	NM_181873	MTMR11	3537	-3483	exon	NM_014849;NM_005850;NM_181873;NM_001145862;NM_020205	SV2A;SF3B4;MTMR11;MTMR11;OTUD7B	-14592;-4324;3537;4062;77957	-29154;-8815;-3483;-3483;7503
chr1	148413125	148413668	65.36	16	11.01	Y	Y	NM_016274	PLEKHO1	24332	14677	downstream	NM_016274	PLEKHO1	24332	14677
chr1	148472843	148473333	306.14	47	25.42	Y	Y	NM_001136479	ANP32E	317	-15503	promoter	NM_001136479;NM_001136478;NM_030920	ANP32E;ANP32E;ANP32E	317;1795;1795	-15503;-15503;-15503
chr1	148726237	148726739	92.63	35	7.68	Y	Y	NM_025150	TARS2	0	-19634	promoter	NM_015203;NM_025150	RPRD2;TARS2	122624;0	10573;-19634
chr1	148807072	148807795	71.1	24	11.91	N	Y	NM_001197320	MCL1	11043	5856	downstream	NM_025008;NM_019032;NM_001197320;NM_021960;NM_182763	ADAMTSL4;ADAMTSL4;MCL1;MCL1;MCL1	18551;18551;11043;11043;11043	9226;7037;5856;5856;5856
chr1	148814749	148815289	129.15	28	13.14	Y	Y	NM_001197320	MCL1	3549	-1099	exon	NM_019032;NM_001197320;NM_021960;NM_182763	ADAMTSL4;MCL1;MCL1;MCL1	26228;3549;3549;3549	14714;-1099;-1099;-1099
chr1	148836155	148836652	82.57	20	12.46	N	Y
chr1	148889244	148889913	150.23	41	14.52	N	Y	NM_018178	GOLPH3L	46383	-3920	intron	NM_018178	GOLPH3L	46383	-3920
chr1	148905742	148906357	87.89	24	9.49	Y	Y	NM_018178	GOLPH3L	29939	-20418	intron	NM_018178	GOLPH3L	29939	-20418
chr1	148907627	148908232	159.59	29	17.02	N	Y	NM_018178	GOLPH3L	28064	-22303	intron	NM_018178	GOLPH3L	28064	-22303
chr1	148928275	148928919	102.38	25	12.64	Y	Y	NM_018178	GOLPH3L	7377	-42951	intron	NM_018178;NM_032132	GOLPH3L;HORMAD1	7377;31057	-42951;8247
chr1	149049914	149050635	60.91	26	8.09	Y	Y	NM_000396	CTSK	-2479	-14604	promoter	NM_000396;NM_001197325;NM_001668;NM_178427	CTSK;ARNT;ARNT;ARNT	-2479;65233;65233;65233	-14604;-1110;-1110;-1110
chr1	149145268	149146069	126.85	38	11.1	Y	Y
chr1	149165212	149165817	97.73	34	11.87	Y	Y	NR_026977	SETDB1	0	-18603	promoter	NM_001145415;NM_012432;NR_026977	SETDB1;SETDB1;SETDB1	0;0;0	-38027;-38027;-18603
chr1	149426064	149426708	63.13	25	5.64	N	Y	NM_005997	VPS72	2556	-10507	intron	NM_013353;NM_005997;NM_001135636;NM_001135637;NM_001135638;NM_003557	TMOD4;VPS72;PIP5K1A;PIP5K1A;PIP5K1A;PIP5K1A	-10894;2556;-10937;-10937;-10937;-10937	-16978;-10507;-61923;-61923;-61923;-61923
chr1	149499303	149499817	99.93	24	11.21	Y	Y	NM_002810	PSMD4	5483	-6761	intron	NM_001135636;NM_001135637;NM_001135638;NM_003557;NM_002810	PIP5K1A;PIP5K1A;PIP5K1A;PIP5K1A;PSMD4	61659;61659;61659;61659;5483	10673;10673;10673;10673;-6761
chr1	149610280	149610983	71.14	33	8.46	Y	Y	NM_003944	SELENBP1	805	-6877	intron	NM_003944	SELENBP1	805	-6877
chr1	149611499	149612903	86.58	67	7.62	Y	Y	NM_003944	SELENBP1	0	-8096	promoter	NM_003944	SELENBP1	0	-8096
chr1	149616443	149617047	51.56	20	7.86	N	Y	NM_003944	SELENBP1	-4656	-13040	promoter	NM_003944	SELENBP1	-4656	-13040
chr1	149781690	149782393	256.85	57	17.74	Y	Y	NM_001126337	TUFT1	2286	-40290	intron	NM_020770;NM_001126337;NM_020127;NR_030280	CGN;TUFT1;TUFT1;MIR554	31205;2286;2286;-2503	3900;-40290;-40290;-2598
chr1	150211559	150212626	677.39	106	42.05	Y	Y	NM_002966	S100A10	20712	9384	downstream	NM_002966	S100A10	20712	9384
chr1	150430543	150431444	339.86	73	19.87	Y	Y
chr1	150526048	150526945	872.68	133	39.65	Y	Y	NM_002016	FLG	37358	14330	downstream	NM_002016	FLG	37358	14330
chr1	151361938	151362402	63.13	24	6.91	Y	Y	NM_001014450	SPRR2F	-9326	-10702	upstream	NM_001014450	SPRR2F	-9326	-10702
chr1	151400325	151400750	55.58	17	9.53	N	Y	NM_001014291	SPRR2G	-10275	-11644	upstream	NM_001014291	SPRR2G	-10275	-11644
chr1	151596725	151597324	69.13	20	8.57	N	Y	NM_002965	S100A9	0	-2803	promoter	NM_020393;NM_002965	PGLYRP4;S100A9	-9080;0	-27505;-2803
chr1	151989580	151990419	162.08	40	12.87	N	Y	NM_023015	INTS3	22390	-22760	exon	NM_023015	INTS3	22390	-22760
chr1	152381359	152381833	105.96	21	11.83	Y	Y	NM_001159484	NUP210L	12383	-149570	intron	NM_001159484;NM_207308;NM_001043351;NM_001043352;NM_001043353;NM_153649	NUP210L;NUP210L;TPM3;TPM3;TPM3;TPM3	12383;12383;40516;40516;40516;40516	-149570;-149570;12571;12571;12571;12571
chr1	152425890	152426282	67.28	16	9.29	N	Y	NM_001043351	TPM3	-3542	-31487	promoter	NM_001043351;NM_001043352;NM_001043353;NM_153649;NM_152263;NR_030600;NM_001010979	TPM3;TPM3;TPM3;TPM3;TPM3;MIR190B;C1orf189	-3542;-3542;-3542;-3542;4951;6561;19151	-31487;-31487;-31487;-31487;-24977;6483;12190
chr1	152653444	152654123	58.41	28	7.88	N	Y	NM_000565	IL6R	9152	-52689	intron	NM_000565;NM_181359	IL6R;IL6R	9152;9152	-52689;-52689
chr1	152656999	152658013	441.35	97	17.96	Y	Y	NM_000565	IL6R	12707	-48799	intron	NM_000565;NM_181359	IL6R;IL6R	12707;12707	-48799;-48799
chr1	153124278	153125021	58.6	25	9.19	Y	Y	NM_002249	KCNN3	-14901	-177742	upstream	NM_002249	KCNN3	-14901	-177742
chr1	153369801	153370842	112.91	52	9.48	N	Y	NM_004428	EFNA1	2829	-3168	exon	NM_004428;NM_182685;NM_001122837;NM_001122839;NM_018845;NM_018973;NM_153741	EFNA1;EFNA1;SLC50A1;SLC50A1;SLC50A1;DPM3;DPM3	2829;2829;-4070;-4070;-4070;8665;8778	-3168;-3168;-7116;-7116;-7116;8149;8149
chr1	153524858	153525666	276.64	54	23.83	Y	Y	NM_020897	HCN3	10861	-596	exon	NM_003993;NM_020897;NM_181871;NM_000298	CLK2;HCN3;PKLR;PKLR	-14954;10861;11750;12183	-25576;-596;42;42
chr1	153544734	153545492	62.34	45	6.76	Y	Y	NM_001135822	FDPS	0	-11589	promoter	NM_181871;NM_000298;NM_001135822;NM_002004;NM_001135821;NM_001039517;NM_001105203;NM_001105204;NM_001105205	PKLR;PKLR;FDPS;FDPS;FDPS;C1orf104;RUSC1;RUSC1;RUSC1	-7319;-6886;0;0;0;15070;-11772;-11772;-14860	-19027;-19027;-11589;-11589;-11589;11383;-22041;-22041;-22041
chr1	153717698	153718729	304.36	72	15.01	Y	Y	NM_018489	ASH1L	80219	-146023	exon	NM_018489	ASH1L	80219	-146023
chr1	153931438	153932013	312.47	58	21.02	Y	Y	NM_033657	DAP3	5941	-42928	intron	NM_001198903;NM_001198904;NM_001198902;NM_139119;NM_001198900;NM_001198905;NM_018253;NM_139121;NM_001198901;NM_001198906;NM_139118;NM_033657;NM_004632	YY1AP1;YY1AP1;YY1AP1;YY1AP1;YY1AP1;YY1AP1;YY1AP1;YY1AP1;YY1AP1;YY1AP1;YY1AP1;DAP3;DAP3	-6368;-6368;-6300;-6250;-6247;-6247;-6247;-6051;-5996;-5992;-5992;5941;5941	-35582;-35582;-35582;-35582;-35582;-35582;-35582;-35582;-35582;-35582;-35582;-42928;-42930
chr1	154707723	154708977	174.34	75	15.49	Y	Y	NM_005920	MEF2D	28176	-7581	intron	NM_005920	MEF2D	28176	-7581
chr1	154964683	154965643	63.09	33	5.84	N	Y	NM_001142560	C1orf66	0	-7733	promoter	NM_030980;NM_001142560;NM_015997;NM_024540;NM_145729;NM_004494;NM_001126051;NM_001126050	ISG20L2;C1orf66;C1orf66;MRPL24;MRPL24;HDGF;HDGF;HDGF	-355;0;0;11904;11904;22524;23005;23221	-5647;-7733;-7733;8075;8075;12880;12880;12880
chr1	156432706	156433421	117.02	33	10.02	Y	Y	NM_001766	CD1D	16346	9867	downstream	NM_001766	CD1D	16346	9867
chr1	158120131	158121067	73.63	35	8.01	Y	Y	NM_012337	CCDC19	15463	-11354	exon	NM_012337	CCDC19	15463	-11354
chr1	158136218	158137384	140	59	14.89	Y	Y	NM_012337	CCDC19	0	-27441	promoter	NM_012337	CCDC19	0	-27441
chr1	158152521	158153065	97.52	28	7.55	Y	Y	NM_003564	TAGLN2	8843	1462	TES	NM_003564;NM_001135050;NM_020789	TAGLN2;IGSF9;IGSF9	8843;28945;28945	1462;10388;10388
chr1	158182195	158182885	54.62	29	4.84	N	Y	NM_001135050	IGSF9	-186	-18743	promoter	NM_001135050;NM_020789;NM_001146172;NM_001146173;NM_033438	IGSF9;IGSF9;SLAMF9;SLAMF9;SLAMF9	-186;-186;7783;7783;7783	-18743;-18743;5021;5021;5021
chr1	158227874	158228315	58.53	14	7.38	N	Y
chr1	158561636	158562058	79.82	16	11.85	N	Y	NR_002190	SUMO1P3	7958	6753	downstream	NM_001098398;NM_004371;NR_002190	COPA;COPA;SUMO1P3	17920;17920;7958	-36636;-36636;6753
chr1	159462002	159462782	75.95	37	5.47	Y	Y	NM_032174	TOMM40L	0	-4249	promoter	NM_004550;NM_001166159;NM_004106;NM_001643;NM_032174;NM_001077469;NM_001077470;NM_001077471;NM_001077472;NM_001077473;NM_001077474;NM_001077475;NM_001077476;NM_001077477;NM_001077478;NM_001077479;NM_001077480;NM_001077481;NM_001077482;NM_005122	NDUFS2;NDUFS2;FCER1G;APOA2;TOMM40L;NR1I3;NR1I3;NR1I3;NR1I3;NR1I3;NR1I3;NR1I3;NR1I3;NR1I3;NR1I3;NR1I3;NR1I3;NR1I3;NR1I3;NR1I3	26274;23442;10292;-1961;0;11842;11842;11842;11842;11842;11842;11842;11842;11842;11842;11842;11842;11842;11842;11842	11195;11195;6341;-3296;-4249;3298;3298;3298;3298;3298;3298;3298;3298;3298;3298;3298;3298;3298;3298;3298
chr1	160060840	160061710	517.92	91	31.81	Y	Y	NM_007348	ATF6	58133	-133766	intron	NM_007348	ATF6	58133	-133766
chr1	160095777	160096422	51.47	19	7.01	Y	Y	NM_007348	ATF6	93070	-99054	intron	NM_007348	ATF6	93070	-99054
chr1	160120823	160121245	334.75	42	32.71	Y	Y	NM_007348	ATF6	118116	-74231	intron	NM_007348	ATF6	118116	-74231
chr1	160255291	160255946	94.42	38	8.11	Y	Y	NM_015441	OLFML2B	4322	-35686	intron	NM_015441	OLFML2B	4322	-35686
chr1	160377052	160377697	69.06	24	9.14	Y	Y	NM_001164757	NOS1AP	70848	-228740	intron	NM_001164757;NM_014697	NOS1AP;NOS1AP	70848;70848	-228740;-228740
chr1	160415253	160416263	73.43	35	5.93	Y	Y	NM_001164757	NOS1AP	109049	-190174	intron	NM_001164757;NM_014697	NOS1AP;NOS1AP	109049;109049	-190174;-190174
chr1	160443549	160444326	97.06	31	8.92	Y	Y	NM_001164757	NOS1AP	137345	-162111	intron	NM_001164757;NM_014697	NOS1AP;NOS1AP	137345;137345	-162111;-162111
chr1	160555097	160555548	96.6	19	12.31	N	Y	NM_001164757	NOS1AP	248893	-50889	intron	NM_001164757;NM_014697	NOS1AP;NOS1AP	248893;248893	-50889;-50889
chr1	160711465	160711947	53.92	20	8.01	N	Y
chr1	160807872	160808867	579.36	104	22.1	Y	Y	NM_003115	UAP1	9953	-27390	intron	NM_003115	UAP1	9953	-27390
chr1	160848978	160849946	89.4	45	10.72	Y	Y	NM_003115	UAP1	51059	12722	downstream	NM_003115	UAP1	51059	12722
chr1	160850838	160851390	63.01	21	10.27	N	Y	NM_003115	UAP1	52919	14582	downstream	NM_003115	UAP1	52919	14582
chr1	160950040	160950812	533.69	79	41.48	Y	Y	NM_001014796	DDR2	81189	-66059	intron	NM_001014796;NM_006182	DDR2;DDR2	81189;81189	-66059;-66059
chr1	160967646	160968479	188.84	39	16.17	Y	Y	NM_001014796	DDR2	98795	-48392	intron	NM_001014796;NM_006182	DDR2;DDR2	98795;98795	-48392;-48392
chr1	160969009	160969544	155.67	36	12.4	Y	Y	NM_001014796	DDR2	100158	-47327	intron	NM_001014796;NM_006182	DDR2;DDR2	100158;100158	-47327;-47327
chr1	161110265	161111067	149.41	50	14.43	Y	Y	NM_178550	C1orf110	-5037	-19555	upstream	NM_178550	C1orf110	-5037	-19555
chr1	161166895	161167548	64.74	24	7.59	Y	Y
chr1	161526340	161527116	841.69	122	41.53	Y	Y
chr1	161616169	161616655	55.58	17	7.49	Y	Y
chr1	161820076	161820584	144.97	28	16.72	Y	Y
chr1	161822139	161822689	56.18	17	8.57	N	Y
chr1	162251840	162252565	69.15	29	10.01	Y	Y
chr1	162459308	162459780	140.67	24	16.02	Y	Y
chr1	162708696	162709120	76.44	18	10.44	N	Y
chr1	162841441	162841792	65.29	15	8.03	N	Y	NM_002585	PBX1	46016	-245877	intron	NM_002585	PBX1	46016	-245877
chr1	162899093	162899857	289.2	65	20.56	Y	Y	NM_002585	PBX1	103668	-187812	intron	NM_002585	PBX1	103668	-187812
chr1	162904003	162904878	197.64	50	14.85	Y	Y	NM_002585	PBX1	108578	-182791	intron	NM_002585	PBX1	108578	-182791
chr1	163066485	163066876	122	23	13.42	N	Y	NM_002585	PBX1	271060	-20793	intron	NM_002585	PBX1	271060	-20793
chr1	163305503	163306172	158.23	39	17.52	Y	Y
chr1	163409290	163410251	97.58	33	11.22	N	Y
chr1	163520150	163520826	94.15	31	9.16	Y	Y	NM_001174069	LMX1A	71276	-82423	intron	NM_001174069;NM_177398	LMX1A;LMX1A	71276;71750	-82423;-82423
chr1	163581201	163581562	79.05	20	9.7	Y	Y	NM_001174069	LMX1A	10540	-143474	intron	NM_001174069;NM_177398	LMX1A;LMX1A	10540;11014	-143474;-143474
chr1	163778273	163778946	279.66	48	20.25	Y	Y	NM_001005214	LRRC52	-1156	-20863	promoter	NR_026744;NM_001005214	LOC400794;LRRC52	39019;-1156	-65571;-20863
chr1	164073591	164074202	91.66	30	9.1	Y	Y	NM_012474	UCK2	10078	-69761	intron	NM_012474	UCK2	10078	-69761
chr1	164123731	164124275	50.68	17	7.71	N	Y	NM_012474	UCK2	60218	-19688	intron	NM_012474	UCK2	60218	-19688
chr1	165111784	165112491	80.17	28	5.84	N	Y	NM_053053	TADA1	0	-19412	promoter	NM_053053	TADA1	0	-19412
chr1	165401790	165402448	184.76	38	16.06	Y	Y
chr1	165446962	165447626	57.9	23	5.24	N	Y	NM_001198786	POU2F1	-9064	-215580	upstream	NM_001198786;NM_002697;NR_037163	POU2F1;POU2F1;POU2F1	-9064;-9064;-9121	-215580;-215580;-215580
chr1	165463237	165463901	91.66	29	10.47	Y	Y	NR_037163	POU2F1	6491	-199305	intron	NM_001198786;NM_002697;NR_037163	POU2F1;POU2F1;POU2F1	6548;6548;6491	-199305;-199305;-199305
chr1	165705150	165705684	153.71	30	17.91	Y	Y	NM_000734	CD247	48787	-38650	intron	NM_000734;NM_198053	CD247;CD247	48787;48787	-38650;-38650
chr1	165780213	165781038	131.78	54	8.34	Y	Y	NM_003851	CREG1	8642	-3339	intron	NM_003851	CREG1	8642	-3339
chr1	165830427	165831117	81.66	22	9.73	Y	Y
chr1	165907433	165908269	72.62	38	7.4	Y	Y	NM_052862	RCSD1	41336	-33841	intron	NM_052862	RCSD1	41336	-33841
chr1	165972672	165973392	77.28	26	7.71	N	Y	NM_001146191	MPZL1	14862	-54388	intron	NM_001146191;NM_003953;NM_024569	MPZL1;MPZL1;MPZL1	14862;14862;14862	-54388;-54388;-54388
chr1	166134953	166135642	85.91	30	8.58	N	Y	NM_001167749	ADCY10	14435	-89705	exon	NM_001167749;NM_018417	ADCY10;ADCY10	14435;14435	-89705;-89705
chr1	166357462	166358191	114.18	31	9.11	Y	Y	NM_153832	GPR161	14057	-36842	intron	NM_153832	GPR161	14057	-36842
chr1	166452028	166452448	53.17	15	7.01	N	Y	NM_199344	SFT2D2	-9431	-26264	upstream	NM_152902;NM_199344	TIPRL;SFT2D2	37234;-9431	14054;-26264
chr1	166527194	166527676	115.02	22	13.08	N	Y	NM_005149	TBX19	10293	-22612	exon	NM_005149	TBX19	10293	-22612
chr1	166626148	166626710	91.66	29	10.34	N	Y	NR_030284	MIR557	14763	14666	downstream	NR_030284	MIR557	14763	14666
chr1	166627458	166628423	184.4	52	10.14	Y	Y
chr1	166641632	166642188	88	22	10.12	N	Y
chr1	166805125	166805590	203.44	33	24.45	N	Y	NM_002995	XCL1	-6745	-12349	upstream	NM_002995	XCL1	-6745	-12349
chr1	166841930	166842524	81.86	23	13.86	Y	Y
chr1	166876202	166876806	73.8	19	7.38	N	Y
chr1	166928970	166929554	103.09	23	11.68	N	Y	NM_001937	DPT	35512	1765	TES	NM_001937	DPT	35512	1765
chr1	166994820	166995254	61.83	16	9.04	Y	Y
chr1	167007024	167007922	138.22	33	12.01	N	Y	NR_024160	MGC4473	-14881	-20828	upstream	NR_024160	MGC4473	-14881	-20828
chr1	167039381	167040207	73.94	38	6.62	Y	Y	NR_024160	MGC4473	16579	10632	downstream	NR_024160	MGC4473	16579	10632
chr1	167097306	167098155	198.66	46	15.12	Y	Y
chr1	167149473	167150348	296.34	50	28.03	Y	Y
chr1	167156106	167156965	107.67	38	8.09	Y	Y
chr1	167195830	167196664	99.65	32	13.32	Y	Y
chr1	167215933	167216404	147.35	35	15.56	Y	Y
chr1	167421374	167422058	59.19	26	7.51	Y	Y	NM_197972	NME7	181752	-52978	intron	NM_013330;NM_197972	NME7;NME7	181752;181752	-52982;-52978
chr1	167481301	167482064	250.99	60	18.22	Y	Y	NM_197972	NME7	121746	-112905	intron	NM_013330;NM_197972	NME7;NME7	121746;121746	-112909;-112905
chr1	167603378	167604163	85.07	35	8.41	Y	Y	NM_003666	BLZF1	0	-28241	promoter	NM_013330;NM_197972;NM_003666	NME7;NME7;BLZF1	0;0;0	-234986;-234982;-28241
chr1	167721308	167722397	82.1	45	5.69	N	Y	NM_006996	SLC19A2	0	-21536	promoter	NM_006996	SLC19A2	0	-21536
chr1	167744729	167745610	382.6	75	24.7	Y	Y	NM_000130	F5	76783	2206	TES	NM_000130	F5	76783	2206
chr1	167750458	167751559	113.41	47	8.09	N	Y	NM_000130	F5	70834	-2643	exon	NM_000130	F5	70834	-2643
chr1	167784015	167784645	177.98	35	17.52	Y	Y	NM_000130	F5	37748	-36200	intron	NM_000130	F5	37748	-36200
chr1	167810063	167810872	96.7	30	10.44	Y	Y	NM_000130	F5	11521	-62248	intron	NM_000130;NM_003005	F5;SELP	11521;55129	-62248;13840
chr1	168178052	168178686	256.75	42	22.22	Y	Y	NM_014970	KIFAP3	131817	-20959	intron	NM_014970	KIFAP3	131817	-20959
chr1	168236767	168237469	79.68	26	7.73	N	Y	NM_014970	KIFAP3	73034	-79674	intron	NM_014970	KIFAP3	73034	-79674
chr1	168333156	168333938	247.08	47	23.1	Y	Y
chr1	168537085	168537722	86.54	22	14.02	Y	Y
chr1	169319589	169320190	95.45	24	12.46	N	Y	NM_001002294	FMO3	-6452	-33393	upstream	NM_001002294;NM_006894	FMO3;FMO3	-6452;-6452	-33393;-33393
chr1	169346548	169347358	377.41	53	36.74	Y	Y	NR_031627	MIR1295	-8978	-9056	upstream	NM_001002294;NM_006894;NR_031627	FMO3;FMO3;MIR1295	19907;19907;-8978	-6225;-6225;-9056
chr1	169486664	169487533	96.17	47	7.71	Y	Y	NM_002021	FMO1	2378	-34204	intron	NM_002021	FMO1	2378	-34204
chr1	169579704	169580444	94.93	41	8.48	Y	Y	NR_002719	TOP1P1	5046	2618	TES	NM_002022;NR_002719	FMO4;TOP1P1	29595;5046	1858;2618
chr1	169654260	169654865	92.41	25	11.91	Y	Y
chr1	169757176	169757771	241.03	37	27.83	Y	Y	NM_015172	PRRC2C	35887	-71502	intron	NM_015172	PRRC2C	35887	-71502
chr1	169802032	169802688	85.81	26	7.88	N	Y	NM_015172	PRRC2C	80743	-26585	exon	NM_015172	PRRC2C	80743	-26585
chr1	169806665	169807190	96.1	19	12.05	Y	Y	NM_015172	PRRC2C	85376	-22083	exon	NM_015172	PRRC2C	85376	-22083
chr1	169808059	169808653	235.61	43	17.35	Y	Y	NM_015172	PRRC2C	86770	-20620	intron	NM_015172	PRRC2C	86770	-20620
chr1	169881499	169882221	116.32	27	12.01	N	Y	NM_000261	MYOC	6175	-10320	intron	NM_000261	MYOC	6175	-10320
chr1	170016686	170017743	58.95	47	5.42	N	Y	NM_001007239	METTL13	0	-15736	promoter	NM_001007239;NM_014955;NM_015935	METTL13;METTL13;METTL13	0;0;0	-15736;-15736;-15736
chr1	170156230	170156966	69.02	21	7.88	Y	Y	NM_001136127	DNM3	78987	-491514	intron	NM_001136127;NM_015569	DNM3;DNM3	78987;78987	-491514;-491514
chr1	170198620	170199240	77.42	23	8.41	N	Y	NM_001136127	DNM3	121377	-449240	intron	NM_001136127;NM_015569	DNM3;DNM3	121377;121377	-449240;-449240
chr1	170480622	170481306	121.6	26	14.02	N	Y	NM_001136127	DNM3	403379	-167174	intron	NM_001136127;NM_015569	DNM3;DNM3	403379;403379	-167174;-167174
chr1	170492609	170493186	83.32	24	11.03	N	Y	NM_001136127	DNM3	415366	-155294	intron	NM_001136127;NM_015569	DNM3;DNM3	415366;415366	-155294;-155294
chr1	170577295	170578045	157.92	43	12.94	Y	Y	NM_001136127	DNM3	500052	-70435	intron	NM_001136127;NM_015569	DNM3;DNM3	500052;500052	-70435;-70435
chr1	170594584	170595151	109.49	36	10.33	Y	Y	NM_001136127	DNM3	517341	-53329	intron	NM_001136127;NM_015569	DNM3;DNM3	517341;517341	-53329;-53329
chr1	170595457	170595793	67.77	16	10.22	N	Y	NM_001136127	DNM3	518214	-52687	intron	NM_001136127;NM_015569	DNM3;DNM3	518214;518214	-52687;-52687
chr1	170689091	170689763	62.52	24	7.01	N	Y	NM_002642	PIGC	-9239	-11872	upstream	NM_139240;NM_002642;NM_153747	C1orf105;PIGC;PIGC	32641;-9239;-9239	-14829;-11872;-11872
chr1	170705719	170706340	125.74	27	13.14	Y	Y	NM_139240	C1orf105	49269	1128	TES	NM_139240	C1orf105	49269	1128
chr1	170720017	170720425	53.72	12	9.28	N	Y
chr1	170751632	170751996	62.36	16	8.93	Y	Y
chr1	170794766	170795291	74.47	20	9.57	N	Y	NM_016227	C1orf9	25827	-52305	intron	NM_014283;NM_016227	C1orf9;C1orf9	25884;25827	-52305;-52305
chr1	171211925	171212645	279.67	56	21.61	Y	Y
chr1	171288605	171289259	121.21	29	16.04	N	Y	NM_005092	TNFSF18	-1880	-11623	promoter	NM_005092	TNFSF18	-1880	-11623
chr1	171425986	171426751	147.35	35	9.96	N	Y	NM_003326	TNFSF4	16343	-6494	intron	NM_003326	TNFSF4	16343	-6494
chr1	171687491	171688309	165.9	47	16.16	Y	Y
chr1	171710890	171712122	116.91	52	9.01	Y	Y	NM_004905	PRDX6	-987	-12447	promoter	NM_004905	PRDX6	-987	-12447
chr1	172103264	172105206	103.45	87	6.01	N	Y	NR_002579	SNORD74	0	0	promoter	NM_018122;NR_037605;NR_002578;NR_003938;NR_002746;NR_003940;NR_003939;NR_003944;NR_002750;NR_003943;NR_003942;NR_003941;NR_002579;NM_032522;NM_001122770	DARS2;LOC100506046;GAS5;SNORD81;SNORD47;SNORD80;SNORD79;SNORD78;SNORD44;SNORD77;SNORD76;SNORD75;SNORD74;ZBTB37;ZBTB37	42845;4256;0;-3287;-3059;-2601;-2074;-1818;-1476;-1133;-789;-566;0;0;0	8960;3562;-3603;-3329;-3135;-2671;-2154;-1871;-1536;-1193;-869;-625;0;-4195;-17191
chr1	172711029	172711696	74.63	19	10.31	N	Y	NM_014857	RABGAP1L	315773	-482254	intron	NM_014857	RABGAP1L	315773	-482254
chr1	173259002	173259721	88.16	36	6.3	N	Y	NM_022100	MRPS14	0	-10286	promoter	NM_001007214;NM_014412;NM_022100;NR_037606	CACYBP;CACYBP;MRPS14;MRPS14	23809;23488;0;0	11217;11217;-10286;-10286
chr1	173404893	173405484	156.15	37	16.39	Y	Y	NM_001162895	KIAA0040	23088	-12148	intron	NM_001162895;NM_014656;NM_001162893;NM_001162894	KIAA0040;KIAA0040;KIAA0040;KIAA0040	23088;23088;23368;23368	-12148;-12148;-12148;-12148
chr1	173467886	173468742	409.76	103	18.28	Y	Y
chr1	173627321	173627840	81.07	17	8.76	N	Y	NM_003285	TNR	351535	-68764	intron	NM_003285	TNR	351535	-68764
chr1	174034556	174035217	135.3	34	15.29	Y	Y
chr1	174235888	174236479	57.16	15	12.74	Y	Y	NM_001001740	RFWD2	206514	-55299	intron	NM_001001740;NM_022457	RFWD2;RFWD2	206514;206514	-55299;-55299
chr1	174267763	174268311	87.33	18	11.3	N	Y	NM_001001740	RFWD2	174682	-87174	intron	NM_001001740;NM_022457	RFWD2;RFWD2	174682;174682	-87174;-87174
chr1	174286867	174287606	278.69	55	21.36	Y	Y	NM_001001740	RFWD2	155387	-106278	intron	NM_001001740;NM_022457	RFWD2;RFWD2	155387;155387	-106278;-106278
chr1	174372658	174373368	68.17	22	8.47	Y	Y	NM_001001740	RFWD2	69625	-192069	intron	NM_001001740;NM_022457	RFWD2;RFWD2	69625;69625	-192069;-192069
chr1	174373653	174374271	267.74	71	14.73	Y	Y	NM_001001740	RFWD2	68722	-193064	intron	NM_001001740;NM_022457	RFWD2;RFWD2	68722;68722	-193064;-193064
chr1	174803014	174803778	81.21	25	10.9	Y	Y	NM_021936	PAPPA2	104085	-123186	intron	NM_021936;NM_020318	PAPPA2;PAPPA2	104085;104085	-123186;-274815
chr1	174826480	174827146	96.8	27	10.51	Y	Y	NM_021936	PAPPA2	127551	-99818	intron	NM_021936;NM_020318	PAPPA2;PAPPA2	127551;127551	-99818;-251447
chr1	174829160	174829671	69.17	17	8.95	N	Y	NM_021936	PAPPA2	130231	-97293	intron	NM_021936;NM_020318	PAPPA2;PAPPA2	130231;130231	-97293;-248922
chr1	175655609	175656203	66.28	16	8.9	Y	Y
chr1	176133833	176134434	647.27	77	30.77	Y	Y
chr1	176148755	176149137	86.51	18	12.46	Y	Y
chr1	176525449	176526122	82.96	29	9.16	N	Y	NM_170692	RASAL2	195963	-189149	intron	NM_170692	RASAL2	195963	-189149
chr1	176566487	176566969	243.51	40	21.02	Y	Y	NM_004841	RASAL2	-10260	-148302	upstream	NM_170692;NM_004841	RASAL2;RASAL2	237001;-10260	-148302;-148302
chr1	176772480	176773114	62.55	22	5.73	N	Y	NR_033186	C1orf220	-5440	-11533	upstream	NM_001170723;NM_032126;NM_001170722;NM_001170724;NR_033186	C1orf49;C1orf49;C1orf49;C1orf49;C1orf220	23646;23646;23646;23646;-5440	14912;14069;13223;13223;-11533
chr1	177523565	177524478	139.15	49	12.8	Y	Y	NM_003101	SOAT1	-5162	-66598	upstream	NM_003101	SOAT1	-5162	-66598
chr1	177548520	177549276	72.08	29	11.86	N	Y	NM_003101	SOAT1	18881	-41800	intron	NM_003101	SOAT1	18881	-41800
chr1	177634995	177635779	263.95	47	29.79	Y	Y	NM_144696	C1orf125	33518	-154714	intron	NM_144696	C1orf125	33518	-154714
chr1	178130433	178131004	112.32	21	17.78	N	Y	NM_015602	TOR1AIP1	12391	-24830	intron	NM_015602	TOR1AIP1	12391	-24830
chr1	178166020	178167066	348.43	82	16.02	Y	Y	NM_015602	TOR1AIP1	47978	10187	downstream	NM_015602	TOR1AIP1	47978	10187
chr1	178220028	178220296	60.49	11	9.64	N	Y	NM_014810	CEP350	29498	-130342	intron	NM_014810	CEP350	29498	-130342
chr1	178279306	178280308	138.29	39	11.95	Y	Y	NM_014810	CEP350	88776	-70330	exon	NM_014810	CEP350	88776	-70330
chr1	178309362	178310015	83.01	35	7.25	Y	Y	NM_014810	CEP350	118832	-40623	intron	NM_014810	CEP350	118832	-40623
chr1	178350223	178351233	420.05	88	16.76	Y	Y	NM_014810	CEP350	159693	0	TES	NM_014810	CEP350	159693	0
chr1	178362135	178362984	414.42	75	28.4	Y	Y	NM_014810	CEP350	171605	11498	downstream	NM_014810	CEP350	171605	11498
chr1	178365224	178365982	70.57	26	12.74	Y	Y	NM_014810	CEP350	174694	14587	downstream	NM_014810	CEP350	174694	14587
chr1	178373539	178373979	75.4	18	10.66	N	Y
chr1	178393149	178393993	222.35	61	16.21	Y	Y	NM_001004128	QSOX1	2559	-39799	intron	NM_001004128;NM_002826	QSOX1;QSOX1	2559;2559	-39799;-39799
chr1	178409447	178410286	134.13	47	8.76	Y	Y	NM_001004128	QSOX1	18857	-23506	intron	NM_001004128;NM_002826	QSOX1;QSOX1	18857;18857	-23506;-23506
chr1	178738063	178739063	161.5	45	11.46	N	Y	NM_032360	ACBD6	0	-214089	promoter	NM_032360	ACBD6	0	-214089
chr1	178764588	178765066	96.41	19	10.01	N	Y
chr1	178850492	178851054	71.06	19	9.07	N	Y
chr1	178926891	178927540	63.57	20	9.34	N	Y	NM_001135669	XPR1	59123	-198498	intron	NM_001135669;NM_004736	XPR1;XPR1	59123;59123	-198498;-198498
chr1	179062965	179063622	241.24	39	30.04	Y	Y	NM_001135669	XPR1	195197	-62416	intron	NM_001135669;NM_004736	XPR1;XPR1	195197;195197	-62416;-62416
chr1	179319815	179320478	211.89	39	24.2	Y	Y	NM_016545	IER5	-3783	-6124	promoter	NM_016545	IER5	-3783	-6124
chr1	179494755	179495453	114.64	31	12.8	Y	Y
chr1	179589071	179589970	188.17	42	12.37	Y	Y
chr1	180382067	180382650	79.21	23	10.78	Y	Y
chr1	180409456	180410430	82.78	30	7.79	N	Y
chr1	180553818	180554442	66.43	22	11.9	Y	Y
chr1	180625261	180625700	55.52	20	6.54	N	Y	NM_001033056	GLUL	1462	-7800	intron	NM_001033056;NM_001033044;NM_002065;NM_172000	GLUL;GLUL;GLUL;TEDDM1	1462;2264;2264;10674	-7800;-7800;-7800;8175
chr1	180703552	180704035	76.92	16	12.94	Y	Y	NM_001137669	RGSL1	17674	-92320	intron	NM_001137669	RGSL1	17674	-92320
chr1	180851864	180852389	91.66	29	8.74	N	Y	NR_036490	LOC284648	967	0	TES	NM_002928;NR_036490	RGS16;LOC284648	-11694;967	-17484;0
chr1	180938564	180939188	91.45	25	15.02	Y	Y
chr1	180939213	180939912	176.1	39	16.06	Y	Y
chr1	180942769	180943350	77.8	22	9.3	N	Y
chr1	181204744	181205543	233.66	59	15.89	Y	Y
chr1	181288409	181289066	83.09	22	12.98	N	Y	NM_002293	LAMC1	29192	-92284	intron	NM_002293	LAMC1	29192	-92284
chr1	181296157	181296810	415.36	83	23.61	Y	Y	NM_002293	LAMC1	36940	-84540	intron	NM_002293	LAMC1	36940	-84540
chr1	181305266	181306042	82.56	27	7.01	Y	Y	NM_002293	LAMC1	46049	-75308	intron	NM_002293	LAMC1	46049	-75308
chr1	181311572	181312113	79.89	21	12.67	Y	Y	NM_002293	LAMC1	52355	-69237	intron	NM_002293	LAMC1	52355	-69237
chr1	181482884	181483568	68.08	20	12.26	N	Y	NM_170706	NMNAT2	57064	434	TES	NM_018891;NM_005562;NM_170706;NM_015039	LAMC2;LAMC2;NMNAT2;NMNAT2	61088;61088;57064;170792	5856;2000;434;434
chr1	181542494	181542805	129.18	19	18.02	Y	Y	NM_170706	NMNAT2	-1863	-58493	promoter	NM_170706;NM_015039	NMNAT2;NMNAT2	-1863;111555	-58493;-58493
chr1	182188581	182189076	56.01	19	8.67	N	Y	NM_015101	GLT25D2	84410	-16993	intron	NM_015101	GLT25D2	84410	-16993
chr1	182658364	182659260	143.74	59	9.34	Y	Y	NM_030806	C1orf21	35592	-205518	intron	NM_030806	C1orf21	35592	-205518
chr1	182689017	182689621	114.32	28	12.03	N	Y	NM_030806	C1orf21	66245	-175157	intron	NM_030806	C1orf21	66245	-175157
chr1	182718735	182719466	64.6	23	7.01	N	Y	NM_030806	C1orf21	95963	-145312	intron	NM_030806	C1orf21	95963	-145312
chr1	182857824	182858543	97	34	10.01	N	Y	NM_030806	C1orf21	235052	-6235	exon	NM_030806	C1orf21	235052	-6235
chr1	182868354	182869102	126.98	35	14.02	Y	Y	NM_030806	C1orf21	245582	3577	TES	NM_030806	C1orf21	245582	3577
chr1	182904357	182905098	153.02	33	21.02	Y	Y
chr1	182941045	182941655	138.52	30	15.57	Y	Y	NM_025191	EDEM3	49009	-14798	intron	NM_025191	EDEM3	49009	-14798
chr1	183038504	183039265	399.07	71	19.27	Y	Y	NM_052966	FAM129A	171040	-11716	intron	NM_052966	FAM129A	171040	-11716
chr1	183141134	183142103	248.19	81	11.01	Y	Y	NM_052966	FAM129A	68202	-114346	intron	NM_052966	FAM129A	68202	-114346
chr1	183165710	183166169	62.11	20	9.16	Y	Y	NM_052966	FAM129A	44136	-138922	intron	NM_052966	FAM129A	44136	-138922
chr1	183375006	183375333	62.36	16	8.02	Y	Y	NM_030934	C1orf25	17406	-21166	exon	NM_030934	C1orf25	17406	-21166
chr1	183663032	183663678	119.25	25	14.02	Y	Y
chr1	183741257	183742198	345.22	58	24.62	Y	Y
chr1	183752027	183752630	218.65	33	23.7	Y	Y
chr1	183770368	183771241	452.9	69	31.47	Y	Y
chr1	183881939	183882407	207.44	29	24.53	Y	Y
chr1	183886372	183886865	86.52	24	7.49	N	Y
chr1	183932307	183933267	588.23	126	19.36	Y	Y
chr1	184802055	184802856	666.43	86	52.56	Y	Y
chr1	184870108	184870638	188.86	29	28.26	Y	Y
chr1	185422216	185422886	82.53	22	14.02	N	Y
chr1	185753120	185753720	151.85	39	14.52	Y	Y
chr1	185883877	185884466	81.55	23	9.11	Y	Y
chr1	185885710	185886309	108.7	22	11.86	N	Y
chr1	185986225	185987039	266.47	47	23.05	Y	Y
chr1	185988158	185988927	270.3	50	19.25	Y	Y
chr1	185989442	185990120	196.89	33	14.69	Y	Y
chr1	186203773	186204471	203.16	44	17.84	Y	Y
chr1	186297293	186298064	612.65	87	32.94	Y	Y
chr1	188077568	188078101	183.52	30	19.02	N	Y
chr1	188687917	188688395	100.78	19	13.8	Y	Y	NM_199051	FAM5C	24987	-354498	intron	NM_199051	FAM5C	24987	-354498
chr1	188835363	188836049	59.8	20	10.12	N	Y
chr1	188990326	188990935	83.11	19	8.49	N	Y	NR_033922	LOC440704	129684	-46476	intron	NR_033922	LOC440704	129684	-46476
chr1	190003086	190003797	81.89	22	14.75	Y	Y
chr1	190731844	190732482	138.73	29	16.64	Y	Y
chr1	190813188	190813867	61.36	18	12.31	N	Y	NM_002922	RGS1	1709	-1915	intron	NM_002922	RGS1	1709	-1915
chr1	190926460	190927337	224.53	40	19.22	Y	Y
chr1	191079874	191080547	139.99	34	15.5	Y	Y
chr1	191085013	191085610	66.96	22	7.01	N	Y
chr1	191097435	191098431	407.8	68	21.9	Y	Y
chr1	191175023	191175649	151.53	33	10.24	Y	Y
chr1	191243544	191244159	60.07	20	6.31	N	Y	NM_001199261	UCHL5	50987	3960	TES	NM_001199261;NM_015984;NM_001199262;NM_001199263	UCHL5;UCHL5;UCHL5;UCHL5	50987;50987;50987;50987	3960;3960;9999;9999
chr1	191271896	191272762	660.35	126	23.48	Y	Y	NM_001199262	UCHL5	22384	-17739	intron	NM_001199261;NM_015984;NM_001199262;NM_001199263	UCHL5;UCHL5;UCHL5;UCHL5	22384;22384;22384;22384	-23778;-23778;-17739;-17739
chr1	191290539	191291258	197.95	43	17.35	Y	Y	NM_001199262	UCHL5	3888	-36382	intron	NM_001199261;NM_015984;NM_001199262;NM_001199263;NM_001173524;NR_033393;NM_004600;NM_001042369;NM_001042370;NM_001173525	UCHL5;UCHL5;UCHL5;UCHL5;TROVE2;TROVE2;TROVE2;TROVE2;TROVE2;TROVE2	3888;3888;3888;3888;-3917;-3917;-4369;-4369;-4369;-4369	-42421;-42421;-36382;-36382;-30480;-30480;-30480;-36271;-36271;-36271
chr1	191344266	191344821	171.32	35	14.02	Y	Y	NM_016066	GLRX2	-2400	-12043	promoter	NM_197962;NM_016066;NM_024529	GLRX2;GLRX2;CDC73	-3088;-2400;-12890	-12044;-12043;-145744
chr1	191414844	191415243	132.64	20	17.78	Y	Y	NM_003783	B3GALT2	7123	-362	TES	NM_024529;NM_003783	CDC73;B3GALT2	57134;7123	-75322;-362
chr1	191855089	191855619	67.11	17	7.19	N	Y
chr1	194170855	194171370	57.8	14	9.56	N	Y
chr1	194243604	194244075	65.88	16	10.51	Y	Y
chr1	195406250	195406675	111.75	21	14.02	N	Y	NM_194314	ZBTB41	29620	-16814	intron	NM_194314	ZBTB41	29620	-16814
chr1	195619364	195619955	172.1	28	18.96	Y	Y	NM_001193640	CRB1	115408	-94253	intron	NM_001193640;NM_201253	CRB1;CRB1	115408;115408	-94253;-94253
chr1	195631991	195632546	140.99	29	19.45	Y	Y	NM_001193640	CRB1	128035	-81662	intron	NM_001193640;NM_201253	CRB1;CRB1	128035;128035	-81662;-81662
chr1	195721287	195721980	51.8	28	5.36	N	Y	NM_001193640	CRB1	217331	7080	downstream	NM_001193640;NM_201253	CRB1;CRB1	217331;217331	7080;7080
chr1	195750968	195751823	315.54	53	28.97	Y	Y	NM_001195215	DENND1B	259423	-10467	intron	NM_001195215	DENND1B	259423	-10467
chr1	195856415	195857173	66.01	38	6.31	Y	Y	NM_144977	DENND1B	154073	-68408	intron	NM_001195215;NM_144977	DENND1B;DENND1B	154073;154073	-115914;-68408
chr1	195857643	195858409	115.54	38	12.88	Y	Y	NM_144977	DENND1B	152837	-69636	intron	NM_001195215;NM_144977	DENND1B;DENND1B	152837;152837	-117142;-69636
chr1	195898877	195899451	87.42	20	13.44	Y	Y	NM_144977	DENND1B	111795	-110870	intron	NM_001195215;NM_144977	DENND1B;DENND1B	111795;111795	-158376;-110870
chr1	195916434	195917038	128.47	25	17.52	Y	Y	NM_144977	DENND1B	94208	-128427	intron	NM_001195215;NM_144977	DENND1B;DENND1B	94208;94208	-175933;-128427
chr1	195973546	195974060	122.83	26	15.24	N	Y	NM_001195216	DENND1B	37186	-3785	intron	NM_001195215;NM_144977;NM_001195216	DENND1B;DENND1B;DENND1B	37186;37186;37186	-233045;-185539;-3785
chr1	196004168	196004803	119.93	34	12.94	Y	Y	NM_001195216	DENND1B	6443	-34407	intron	NM_001195215;NM_144977;NM_001195216	DENND1B;DENND1B;DENND1B	6443;6443;6443	-263667;-216161;-34407
chr1	196017840	196018386	89.46	22	12.46	Y	Y	NM_001195216	DENND1B	-6595	-48079	upstream	NM_001195215;NM_144977;NM_001195216	DENND1B;DENND1B;DENND1B	-6595;-6595;-6595	-277339;-229833;-48079
chr1	196019252	196019857	104.14	28	14.43	Y	Y	NM_001195216	DENND1B	-8007	-49491	upstream	NM_001195215;NM_144977;NM_001195216	DENND1B;DENND1B;DENND1B	-8007;-8007;-8007	-278751;-231245;-49491
chr1	196101248	196102047	175.59	37	15.87	Y	Y
chr1	196367716	196368409	164.57	50	14.17	Y	Y
chr1	196863514	196864238	77.98	28	7.59	Y	Y	NM_080923	PTPRC	-10522	-64719	upstream	NM_080923;NM_002838;NM_080921	PTPRC;PTPRC;PTPRC	-10522;-10522;-10522	-64719;-128930;-128930
chr1	196892248	196892733	99.14	22	12.46	Y	Y	NM_080923	PTPRC	17489	-36224	intron	NM_080923;NM_002838;NM_080921	PTPRC;PTPRC;PTPRC	17489;17489;17489	-36224;-100435;-100435
chr1	196893417	196893804	58.12	13	10.14	Y	Y	NM_080923	PTPRC	18658	-35153	intron	NM_080923;NM_002838;NM_080921	PTPRC;PTPRC;PTPRC	18658;18658;18658	-35153;-99364;-99364
chr1	197073209	197073817	396.81	60	23.83	Y	Y
chr1	197817358	197817974	107.4	26	13.24	Y	Y
chr1	198144775	198145389	121.79	24	21.02	Y	Y
chr1	198646131	198646849	82.81	25	11.93	N	Y	NM_012482	ZNF281	-343	-4089	promoter	NM_012482	ZNF281	-343	-4089
chr1	198704022	198704540	66.96	17	9.64	Y	Y
chr1	198704880	198705563	82.44	21	8.76	Y	Y
chr1	198904990	198906027	69.77	34	6.71	N	Y	NM_001031725	DDX59	0	-25203	promoter	NM_001031725	DDX59	0	-25203
chr1	198948950	198949681	125.65	32	14.64	N	Y
chr1	198964965	198965439	133.04	22	19.22	Y	Y	NM_203459	CAMSAP1L1	-9870	-131015	upstream	NM_203459	CAMSAP1L1	-9870	-131015
chr1	199295697	199296138	181.83	36	13.48	Y	Y	NM_000069	CACNA1S	52179	-20435	intron	NM_000069	CACNA1S	52179	-20435
chr1	199406015	199407209	161.89	52	14.02	Y	Y
chr1	199516952	199518393	101.46	59	8.22	Y	Y	NM_000299	PKP1	-810	-50351	promoter	NM_000299;NM_001005337	PKP1;PKP1	-810;-810	-50351;-50351
chr1	199545113	199545661	146.63	31	13.32	N	Y	NM_000299	PKP1	25911	-23083	intron	NM_000299;NM_001005337	PKP1;PKP1	25911;25911	-23083;-23083
chr1	199692974	199693936	526.73	94	22.04	Y	Y	NM_012396	PHLDA3	10986	7309	downstream	NM_012396	PHLDA3	10986	7309
chr1	199731550	199732071	53.41	19	8.18	Y	Y	NM_001193572	CSRP1	253	-12270	promoter	NM_001193572;NM_001193571;NM_001193570;NM_004078	CSRP1;CSRP1;CSRP1;CSRP1	253;10519;10939;10939	-12270;-12270;-12270;-12270
chr1	199747772	199748435	52.83	22	6.39	Y	Y	NM_001193570	CSRP1	-4763	-28492	promoter	NM_001193571;NM_001193570;NM_004078;NR_026667	CSRP1;CSRP1;CSRP1;RPS10P7	-5183;-4763;-4763;-7220	-28492;-28492;-28492;-7908
chr1	199833296	199834645	363.75	88	26.28	Y	Y
chr1	199840407	199841294	107.33	42	10.28	Y	Y
chr1	199931938	199932715	130.85	38	11.1	N	Y	NM_020443	NAV1	47866	-130010	intron	NM_020443	NAV1	47866	-130010
chr1	199956644	199957315	76.05	23	9.69	Y	Y	NM_020443	NAV1	72572	-105410	intron	NM_020443	NAV1	72572	-105410
chr1	200011066	200011629	94.01	23	14.02	N	Y	NM_001167738	NAV1	35481	-51096	intron	NM_020443;NM_001167738	NAV1;NAV1	126994;35481	-51096;-51096
chr1	200253943	200255142	115.24	68	9.14	Y	Y	NM_001114309	ELF3	7631	1006	TES	NM_020216;NM_001114309;NM_004433	RNPEP;ELF3;ELF3	35555;7631;7631	12046;1006;1006
chr1	200282702	200283479	108.29	42	9.89	Y	Y
chr1	200456291	200456807	80.27	29	9.64	Y	Y	NM_001017404	LGR6	6386	-98705	intron	NM_001017403;NM_021636;NM_001017404	LGR6;LGR6;LGR6	26551;16764;6386	-98705;-98705;-98705
chr1	200523730	200524502	483.87	73	31.31	Y	Y	NM_001017404	LGR6	73825	-31010	intron	NM_001017403;NM_021636;NM_001017404	LGR6;LGR6;LGR6	93990;84203;73825	-31010;-31010;-31010
chr1	200577593	200577973	125.65	32	10.65	Y	Y	NM_014176	UBE2T	0	-10186	promoter	NM_014176;NM_001167857;NM_001167858;NM_002481	UBE2T;PPP1R12B;PPP1R12B;PPP1R12B	0;-6480;-6480;-6480	-10186;-96020;-96020;-246347
chr1	200615536	200616183	226.73	42	18.89	Y	Y	NM_001167857	PPP1R12B	31084	-57810	intron	NM_001167857;NM_001167858;NM_002481	PPP1R12B;PPP1R12B;PPP1R12B	31084;31084;31084	-57810;-57810;-208137
chr1	200744528	200745055	93.37	18	14.22	N	Y	NM_032103	PPP1R12B	46035	-79265	intron	NM_002481;NM_032103;NM_032104	PPP1R12B;PPP1R12B;PPP1R12B	160076;46035;46035	-79265;-79265;-79265
chr1	200789309	200789849	76.2	18	13.25	Y	Y	NM_001197131	PPP1R12B	13445	-34471	intron	NM_002481;NM_032103;NM_032104;NM_001197131	PPP1R12B;PPP1R12B;PPP1R12B;PPP1R12B	204857;90816;90816;13445	-34471;-34471;-34471;-34471
chr1	200968164	200968631	114.99	21	16.02	Y	Y	NM_006618	KDM5B	75541	-5010	intron	NM_006618	KDM5B	75541	-5010
chr1	201921823	201922435	159.26	46	12.48	Y	Y	NM_001001396	ATP2B4	59273	-57397	intron	NM_001001396;NM_001684	ATP2B4;ATP2B4	59273;59273	-57397;-57397
chr1	202319882	202320687	473.85	96	26.87	Y	Y	NM_005686	SOX13	11014	-42807	intron	NM_005686	SOX13	11014	-42807
chr1	202616013	202616633	224.68	42	21.45	Y	Y	NR_027022	LOC127841	-10544	-11833	upstream	NR_027022	LOC127841	-10544	-11833
chr1	202626494	202627040	50.68	16	7.01	N	Y	NM_032833	PPP1R15B	20527	12075	downstream	NM_032833	PPP1R15B	20527	12075
chr1	202678903	202679580	122.43	36	12.65	Y	Y	NM_002646	PIK3C2B	46517	-20523	exon	NM_002646	PIK3C2B	46517	-20523
chr1	203411025	203411730	113.97	28	14.82	N	Y	NM_015375	DSTYK	35620	-32772	intron	NM_015375;NM_199462	DSTYK;DSTYK	35620;35620	-32772;-32772
chr1	203510833	203511503	139.89	43	11.95	Y	Y	NM_014858	TMCC2	47173	1740	TES	NM_014858	TMCC2	47173	1740
chr1	203552778	203553789	57.49	32	6.07	Y	Y	NM_030952	NUAK2	3717	-14965	intron	NM_030952	NUAK2	3717	-14965
chr1	203555135	203555994	109.61	38	11.5	N	Y	NM_030952	NUAK2	1512	-17322	intron	NM_030952	NUAK2	1512	-17322
chr1	203590604	203591405	221.87	45	17.13	Y	Y	NM_018203	KLHDC8A	1257	-18334	intron	NM_018203	KLHDC8A	1257	-18334
chr1	203787899	203788950	81.75	49	8.48	N	Y	NR_027086	LOC284578	3436	1074	TES	NR_027086	LOC284578	3436	1074
chr1	203845022	203846063	114.72	33	12.31	N	Y	NM_001973	ELK4	22560	5795	downstream	NM_181644;NM_001973;NM_021795	MFSD4;ELK4;ELK4	40288;22560;22560	6354;5795;8956
chr1	203846265	203847088	407.63	66	24.92	Y	Y	NM_001973	ELK4	21535	4770	TES	NM_181644;NM_001973;NM_021795	MFSD4;ELK4;ELK4	41531;21535;21535	7597;4770;7931
chr1	203934539	203935324	110.58	35	12.26	Y	Y	NM_022731	NUCKS1	50671	13246	downstream	NM_022731	NUCKS1	50671	13246
chr1	204063213	204063850	108.99	31	13.43	Y	Y	NM_173854	SLC41A1	-14430	-38370	upstream	NM_173854;NM_152491	SLC41A1;PM20D1	-14430;22049	-38370;0
chr1	204182579	204183331	72.78	33	10.51	Y	Y	NM_052934	SLC26A9	-3369	-33780	promoter	NM_052934;NM_134325	SLC26A9;SLC26A9	-3369;-3369	-33780;-33780
chr1	204761037	204761630	88.03	29	8.01	N	Y	NM_182663	RASSF5	13536	-67609	intron	NM_182663;NM_182664	RASSF5;RASSF5	13536;13536	-67609;-67609
chr1	204780138	204780857	59.9	34	7.71	Y	Y	NM_182663	RASSF5	32637	-48382	intron	NM_182663;NM_182664	RASSF5;RASSF5	32637;32637	-48382;-48382
chr1	204826637	204827262	96.56	35	9.07	Y	Y	NM_006893	LGTN	25265	4336	TES	NM_182663;NM_182664;NM_182665;NM_006893	RASSF5;RASSF5;RASSF5;LGTN	79136;79136;29523;25265	-1977;-1977;-1977;4336
chr1	204856658	204857433	376.73	64	30.84	Y	Y	NM_006893	LGTN	-4132	-25061	promoter	NM_006893	LGTN	-4132	-25061
chr1	204886389	204887169	66.06	27	7.59	Y	Y	NM_001004023	DYRK3	10886	-1996	intron	NM_001004023;NM_003582	DYRK3;DYRK3	10886;10886	-1996;-1996
chr1	204954602	204955582	72.51	40	8.76	N	Y	NM_004759	MAPKAPK2	29691	-18667	intron	NM_004759;NM_032960	MAPKAPK2;MAPKAPK2	29691;29691	-18667;-18667
chr1	205135333	205136168	62.58	34	4.82	N	Y	NM_001185156	IL24	-1243	-7939	promoter	NM_001185156;NM_001185157;NM_001185158;NM_006850;NM_001193338;NM_001142473;NM_005449	IL24;IL24;IL24;IL24;FAIM3;FAIM3;FAIM3	-1243;-1243;-1243;-1243;25690;25833;25833	-7939;-7939;-7939;-7939;7085;7085;7085
chr1	205265345	205265970	71.46	26	10.62	N	Y	NM_001083924	C1orf116	6754	-6857	intron	NM_001083924;NM_023938	C1orf116;C1orf116	6754;6754	-6857;-6857
chr1	205267155	205268530	241.46	71	17.82	Y	Y	NM_023938	C1orf116	4194	-8667	exon	NM_001083924;NM_023938	C1orf116;C1orf116	4194;4194	-8667;-8667
chr1	205270443	205271147	102.49	30	10.99	Y	Y	NM_001083924	C1orf116	1577	-11955	intron	NM_001083924;NM_023938;NM_018566	C1orf116;C1orf116;YOD1	1577;1577;19898	-11955;-11955;12670
chr1	205271332	205272294	159.33	59	8.96	Y	Y	NM_001083924	C1orf116	430	-12844	promoter	NM_001083924;NM_023938;NM_018566	C1orf116;C1orf116;YOD1	430;430;18751	-12844;-12844;11523
chr1	205277963	205278712	67.19	33	8.25	Y	Y	NM_001083924	C1orf116	-5240	-19475	upstream	NM_001083924;NM_023938;NM_018566;NM_006212;NM_001018053	C1orf116;C1orf116;YOD1;PFKFB2;PFKFB2	-5240;-5240;12333;-14531;-14531	-19475;-19475;5105;-39073;-42279
chr1	205292757	205293458	142.12	36	14.02	Y	Y	NM_006212	PFKFB2	0	-24327	promoter	NM_018566;NM_006212;NM_001018053	YOD1;PFKFB2;PFKFB2	-1713;0;0	-8941;-24327;-27533
chr1	205544540	205545404	177.43	44	11.44	Y	Y
chr1	205556391	205557196	60.28	38	7.34	Y	Y	NM_000574	CD55	-4244	-43738	promoter	NM_000574;NM_001114752	CD55;CD55	-4244;-4244	-43738;-43738
chr1	205868646	205869428	63.57	31	8.68	Y	Y	NM_000573	CR1	132551	-12305	intron	NM_000573;NM_000651	CR1;CR1	132551;132551	-12305;-12305
chr1	205990807	205991438	101.4	31	12.94	Y	Y	NM_002389	CD46	-568	-44046	promoter	NM_002389;NM_153826;NM_172350;NM_172351;NM_172352;NM_172353;NM_172359;NM_172361	CD46;CD46;CD46;CD46;CD46;CD46;CD46;CD46	-568;-568;-568;-568;-568;-568;-568;-568	-44046;-44046;-44046;-44046;-44046;-44046;-44046;-44046
chr1	206063775	206064340	127.27	44	8.58	N	Y	NR_026817	LOC148696	5429	1212	TES	NR_026817	LOC148696	5429	1212
chr1	206088035	206088709	81	31	8.5	Y	Y
chr1	206190580	206191278	111.74	33	11.1	Y	Y
chr1	206192585	206193391	61.11	26	7.85	N	Y
chr1	206203537	206204201	70	30	5.26	N	Y
chr1	206295330	206296187	143.32	42	15.77	Y	Y	NM_025179	PLXNA2	188101	-33120	intron	NM_025179	PLXNA2	188101	-33120
chr1	206443092	206444125	121.04	39	7.56	Y	Y	NM_025179	PLXNA2	40163	-180882	intron	NM_025179	PLXNA2	40163	-180882
chr1	206473461	206473948	57.69	19	10.51	N	Y	NM_025179	PLXNA2	10340	-211251	intron	NM_025179	PLXNA2	10340	-211251
chr1	206538599	206539281	299.07	65	18.68	Y	Y
chr1	206539847	206540788	72.79	27	8.38	N	Y
chr1	206748743	206749601	201.5	64	12.54	Y	Y
chr1	207617768	207618448	92.09	27	12.94	Y	Y
chr1	207947992	207948610	103.63	31	12.94	Y	Y	NM_005525	HSD11B1	3179	-26308	intron	NM_181755;NM_005525	HSD11B1;HSD11B1	21820;3179	-26308;-26308
chr1	208041830	208042699	84.58	31	10.62	N	Y	NM_006147	IRF6	3403	-13946	exon	NM_006147	IRF6	3403	-13946
chr1	208574894	208575296	62.04	14	9.88	Y	Y	NM_001170580	HHAT	5632	-340965	intron	NM_001122834;NM_001170564;NM_001170587;NM_001170588;NM_018194;NM_001170580	HHAT;HHAT;HHAT;HHAT;HHAT;HHAT	6676;6676;6022;6022;6022;5632	-340965;-340965;-340965;-340965;-340965;-340965
chr1	209025977	209026680	125.15	32	13.32	Y	Y	NM_002238	KCNH1	347400	-107698	intron	NM_002238;NM_172362	KCNH1;KCNH1	347400;347400	-107698;-107698
chr1	209155956	209157118	514.82	125	16.82	Y	Y	NM_002238	KCNH1	216962	-237677	intron	NM_002238;NM_172362	KCNH1;KCNH1	216962;216962	-237677;-237677
chr1	209419877	209420772	109.97	46	9.07	Y	Y
chr1	209713848	209714854	105.29	31	11.36	Y	Y	NM_001164688	RD3	18028	1633	TES	NM_001164688;NM_183059	RD3;RD3	18028;18028	1633;1633
chr1	209761413	209761926	227.07	47	14.95	Y	Y
chr1	209944954	209945711	98.52	28	9.85	N	Y
chr1	210021773	210022363	102.17	30	10.24	Y	Y	NM_014873	LPGAT1	48374	-38352	intron	NM_014873	LPGAT1	48374	-38352
chr1	210159959	210160800	161.12	55	10.51	Y	Y
chr1	210244580	210245273	287.37	55	20.64	Y	Y	NM_015434	INTS7	30234	-63260	intron	NM_015434	INTS7	30234	-63260
chr1	210372918	210373781	67.6	32	5.51	Y	Y
chr1	210441768	210442203	55.58	17	7.93	Y	Y
chr1	210468380	210469503	967.94	144	32.71	Y	Y
chr1	210661621	210662229	85.6	29	10.01	N	Y	NM_018252	TMEM206	-6732	-57183	upstream	NM_001198862;NM_018252;NM_013349;NR_026598	TMEM206;TMEM206;NENF;NENF	-6756;-6732;-10623;-10623	-57183;-57183;-24115;-24115
chr1	210728124	210728947	220.3	58	13.55	Y	Y
chr1	210848153	210849004	89.07	42	7.4	Y	Y	NM_001040619	ATF3	0	-11735	promoter	NM_001030287;NM_001040619;NM_001674	ATF3;ATF3;ATF3	42834;0;0	-11735;-11735;-11735
chr1	210920640	210921412	275.97	49	21.69	Y	Y	NM_018664	BATF3	18538	4970	TES	NM_018664	BATF3	18538	4970
chr1	211310264	211310772	84.13	19	14.38	N	Y	NM_001136138	RPS6KC1	19054	-202659	intron	NM_001136138;NM_012424	RPS6KC1;RPS6KC1	19054;19054	-202659;-202659
chr1	211311278	211311944	134.5	28	18.94	Y	Y	NM_001136138	RPS6KC1	20068	-201487	intron	NM_001136138;NM_012424	RPS6KC1;RPS6KC1	20068;20068	-201487;-201487
chr1	211339349	211340457	236.93	75	10.31	Y	Y	NM_001136138	RPS6KC1	48139	-172974	intron	NM_001136138;NM_012424	RPS6KC1;RPS6KC1	48139;48139	-172974;-172974
chr1	211351329	211351740	82.36	16	12.01	Y	Y	NM_001136138	RPS6KC1	60119	-161691	intron	NM_001136138;NM_012424	RPS6KC1;RPS6KC1	60119;60119	-161691;-161691
chr1	211416768	211417439	207.73	34	23.74	Y	Y	NM_001136138	RPS6KC1	125558	-95992	intron	NM_001136138;NM_012424	RPS6KC1;RPS6KC1	125558;125558	-95992;-95992
chr1	211436096	211437053	309.75	65	15.29	Y	Y	NM_001136138	RPS6KC1	144886	-76378	intron	NM_001136138;NM_012424	RPS6KC1;RPS6KC1	144886;144886	-76378;-76378
chr1	211621269	211622040	93.43	37	10.36	Y	Y
chr1	211663504	211664106	50.92	17	8.57	N	Y
chr1	212420852	212421492	99.75	23	14.21	Y	Y
chr1	212525607	212526029	72.48	16	10.51	N	Y	NM_020197	SMYD2	4420	-51071	intron	NM_020197	SMYD2	4420	-51071
chr1	212756294	212757251	128.64	47	9.51	Y	Y	NM_005401	PTPN14	34396	-167633	intron	NM_005401	PTPN14	34396	-167633
chr1	212760574	212760906	110.06	19	14.18	Y	Y	NM_005401	PTPN14	30741	-171913	intron	NM_005401	PTPN14	30741	-171913
chr1	212808109	212808876	121.38	40	12.22	N	Y
chr1	213779890	213780711	87.73	35	11.51	Y	Y
chr1	213787665	213788384	106.88	27	10.08	Y	Y
chr1	215062233	215062973	605.47	71	39.71	Y	Y	NM_206594	ESRRG	266626	-319023	intron	NM_206594;NM_206595;NM_001134285	ESRRG;ESRRG;ESRRG	266626;266626;314747	-319023;-319023;-319015
chr1	215249223	215249668	70.73	14	12.85	N	Y	NM_206594	ESRRG	79931	-506013	intron	NM_206594;NM_206595;NM_001134285	ESRRG;ESRRG;ESRRG	79931;79931;128052	-506013;-506013;-506005
chr1	215707979	215708741	205.13	50	17.79	Y	Y	NM_018040	GPATCH2	162291	-37523	intron	NM_018040	GPATCH2	162291	-37523
chr1	215766034	215766660	76.65	23	10.51	Y	Y	NM_018040	GPATCH2	104372	-95578	intron	NM_018040	GPATCH2	104372	-95578
chr1	215774557	215775334	170.1	38	13.22	Y	Y	NM_018040	GPATCH2	95698	-104101	intron	NM_018040	GPATCH2	95698	-104101
chr1	215779424	215780017	445.8	59	37.67	Y	Y	NM_018040	GPATCH2	91015	-108968	intron	NM_018040	GPATCH2	91015	-108968
chr1	215814378	215814908	83.93	17	11.68	N	Y	NM_018040	GPATCH2	56124	-143922	intron	NM_018040	GPATCH2	56124	-143922
chr1	216620162	216620853	51.29	21	6.37	N	Y	NM_001135599	TGFB2	34864	-63731	intron	NM_001135599;NM_003238	TGFB2;TGFB2	34864;34864	-63731;-63731
chr1	216630617	216630961	77.08	13	13.04	N	Y	NM_001135599	TGFB2	45319	-53623	intron	NM_001135599;NM_003238	TGFB2;TGFB2	45319;45319	-53623;-53623
chr1	216720649	216721273	158.35	30	20.84	Y	Y
chr1	216890481	216891179	128.64	34	17.84	Y	Y
chr1	216895968	216896789	104.83	29	12.26	Y	Y
chr1	217519087	217519886	260.89	50	19.81	Y	Y
chr1	217550236	217550688	304.87	40	33.6	Y	Y
chr1	217953196	217953748	152.08	29	15.38	Y	Y
chr1	218090636	218091396	97.8	30	13.98	Y	Y
chr1	218098972	218099507	74.09	26	10.78	Y	Y
chr1	218140136	218140737	253.67	45	20.36	Y	Y	NM_018713	SLC30A10	27879	13492	downstream	NM_018713	SLC30A10	27879	13492
chr1	218150529	218151219	196.42	44	16.32	Y	Y	NM_018713	SLC30A10	17397	3010	TES	NM_018713	SLC30A10	17397	3010
chr1	218178563	218179076	60.86	16	11.39	N	Y	NM_018713	SLC30A10	-9948	-24335	upstream	NM_018713	SLC30A10	-9948	-24335
chr1	218198827	218199527	209.26	40	17.99	N	Y	NM_004446	EPRS	87096	9038	downstream	NM_004446	EPRS	87096	9038
chr1	218286234	218286927	115.92	35	11.32	N	Y	NM_004446	EPRS	0	-77670	promoter	NM_004446;NM_006085	EPRS;BPNT1	0;42887	-77670;10520
chr1	218404234	218405848	493.6	95	24.23	Y	Y	NM_012414	RAB3GAP2	106618	-16002	exon	NM_012414	RAB3GAP2	106618	-16002
chr1	218475398	218475808	113.43	20	13.44	Y	Y	NM_012414	RAB3GAP2	36658	-87166	intron	NM_012414	RAB3GAP2	36658	-87166
chr1	218575456	218576099	400.96	74	30.19	Y	Y
chr1	218577143	218577662	125.09	27	13.82	Y	Y
chr1	218603871	218604519	142.22	30	17.95	Y	Y
chr1	218974493	218974977	52.68	24	5.9	Y	Y	NM_017898	MOSC2	-13322	-49242	upstream	NM_017898	MOSC2	-13322	-49242
chr1	219052077	219052740	104.99	41	8.58	Y	Y	NM_022746	MOSC1	25416	-1624	intron	NM_022746	MOSC1	25416	-1624
chr1	219158366	219159041	322.33	65	15.14	Y	Y
chr1	219358613	219359185	92.67	23	10.9	N	Y
chr1	219382979	219383850	117.23	45	11.83	Y	Y
chr1	219443973	219444462	63.25	17	7.01	N	Y
chr1	219470342	219471060	204.85	40	16.3	Y	Y
chr1	219486523	219487589	637.87	97	35.82	Y	Y
chr1	219588279	219588591	50.6	13	7.65	N	Y	NR_024236	LOC400804	-12019	-18387	upstream	NR_024236	LOC400804	-12019	-18387
chr1	219633809	219634480	247.05	42	27.5	Y	Y
chr1	219851924	219852897	151.13	55	14.06	Y	Y
chr1	219860201	219860810	95.38	27	11.36	Y	Y
chr1	220085712	220086346	181.09	41	16.35	Y	Y
chr1	220246132	220247158	280.89	61	17.26	Y	Y
chr1	220380044	220380777	62.72	33	6.93	N	Y
chr1	220587349	220587973	319.67	59	24.8	Y	Y
chr1	220862678	220863310	376.38	54	27.16	Y	Y	NM_198551	MIA3	4612	-44664	intron	NM_198551	MIA3	4612	-44664
chr1	220924676	220925389	181.05	42	12.49	Y	Y	NM_022831	AIDA	27098	-16699	intron	NM_022831	AIDA	27098	-16699
chr1	220934377	220935031	253.51	39	30.19	Y	Y	NM_022831	AIDA	17456	-26400	intron	NM_022831	AIDA	17456	-26400
chr1	221130096	221130676	88.06	22	12.19	N	Y
chr1	221186356	221186989	120.06	38	9.2	Y	Y	NM_032890	DISP1	17951	-58969	intron	NM_032890	DISP1	17951	-58969
chr1	221669928	221670832	143.93	62	12.42	Y	Y
chr1	221758416	221759235	124.02	33	12.19	Y	Y
chr1	221960709	221961171	420.79	62	25.9	Y	Y	NM_001146068	CAPN2	4792	-69172	intron	NM_001146068;NM_001748	CAPN2;CAPN2	4792;-5571	-69172;-69172
chr1	221973753	221974234	65.64	17	10.35	N	Y	NM_001748	CAPN2	7012	-56109	intron	NM_001146068;NM_001748	CAPN2;CAPN2	17836;7012	-56109;-56109
chr1	222140699	222141437	217.87	49	21.02	Y	Y
chr1	222386838	222387575	156.85	39	11.47	Y	Y	NM_001136115	FBXO28	18425	-28797	intron	NM_001136115;NM_015176	FBXO28;FBXO28	18425;18425	-28797;-28797
chr1	222396960	222397830	98.95	52	9.14	Y	Y	NM_001136115	FBXO28	28547	-18542	intron	NM_001136115;NM_015176	FBXO28;FBXO28	28547;28547	-18542;-18542
chr1	222459025	222459530	68.54	17	9.64	Y	Y	NM_003676	DEGS1	21475	11261	downstream	NM_003676	DEGS1	21475	11261
chr1	222465188	222466024	50.93	26	5.84	Y	Y
chr1	222531299	222532304	99.95	43	8.01	Y	Y	NM_002533	NVL	52191	-49641	intron	NM_002533;NM_206840	NVL;NVL	52191;52191	-49641;-49641
chr1	222546692	222547188	157.46	31	15.29	Y	Y	NM_002533	NVL	37307	-65034	intron	NM_002533;NM_206840	NVL;NVL	37307;37307	-65034;-65034
chr1	222558893	222559511	81.17	21	11.26	Y	Y	NM_002533	NVL	24984	-77235	exon	NM_002533;NM_206840	NVL;NVL	24984;24984	-77235;-77235
chr1	222566105	222566778	169.8	39	12.74	Y	Y	NM_002533	NVL	17717	-84447	exon	NM_002533;NM_206840	NVL;NVL	17717;17717	-84447;-84447
chr1	222804040	222805063	88.26	47	5.06	Y	Y
chr1	223666836	223667710	258.53	64	14.52	Y	Y	NM_002296	LBR	14697	-11010	exon	NM_001373;NM_002296;NM_194442	DNAH14;LBR;LBR	482858;14697;15432	13218;-11010;-11010
chr1	223672323	223672765	296.02	46	20.44	Y	Y	NM_002296	LBR	9642	-16497	exon	NM_002296;NM_194442	LBR;LBR	9642;10377	-16497;-16497
chr1	223672883	223673452	113.97	27	11.55	Y	Y	NM_002296	LBR	8955	-17057	intron	NM_002296;NM_194442	LBR;LBR	8955;9690	-17057;-17057
chr1	223708085	223709115	509.39	103	21.49	Y	Y
chr1	223762838	223763164	82.81	14	12.74	N	Y	NM_001008493	ENAH	144304	-21682	intron	NM_001008493;NM_018212	ENAH;ENAH	144304;144304	-21682;-21682
chr1	223781064	223781699	105.79	31	9.04	Y	Y	NM_001008493	ENAH	125769	-39908	intron	NM_001008493;NM_018212	ENAH;ENAH	125769;125769	-39908;-39908
chr1	223948482	223949082	441.66	62	38.09	Y	Y
chr1	224074913	224075470	85.81	27	11.15	Y	Y	NM_000120	EPHX1	-4155	-24415	promoter	NM_001136018;NM_000120	EPHX1;EPHX1	10494;-4155	-24415;-24415
chr1	224075782	224076527	302.5	58	16.13	Y	Y	NM_000120	EPHX1	-3098	-23358	promoter	NM_001136018;NM_000120	EPHX1;EPHX1	11363;-3098	-23358;-23358
chr1	224088665	224089452	99.63	40	7.21	Y	Y	NM_000120	EPHX1	9041	-10433	intron	NM_001136018;NM_000120;NM_014698	EPHX1;EPHX1;TMEM63A	24246;9041;47591	-10433;-10433;10404
chr1	224281019	224281714	322.37	47	22.3	Y	Y
chr1	224389073	224389870	77.5	39	8.56	N	Y	NM_022735	ACBD3	51176	9133	downstream	NM_022735	ACBD3	51176	9133
chr1	224691171	224691788	145.15	40	12.15	Y	Y
chr1	224733516	224734319	803.8	111	39.61	Y	Y
chr1	224807530	224808505	175.5	51	12.85	Y	Y	NM_001003665	C1orf95	4407	-55033	intron	NM_001003665	C1orf95	4407	-55033
chr1	224925561	224926257	66.83	23	6.87	N	Y	NM_002221	ITPKB	67242	-39548	intron	NM_002221	ITPKB	67242	-39548
chr1	225199503	225200143	209.25	43	16.57	Y	Y	NM_020247	ADCK3	4943	-41726	intron	NM_020247	ADCK3	4943	-41726
chr1	225271026	225271958	285.88	52	18.44	Y	Y	NM_003607	CDC42BPA	300491	-26838	exon	NM_003607;NM_014826	CDC42BPA;CDC42BPA	300491;300491	-26838;-26838
chr1	225368554	225369070	174.83	35	19.75	Y	Y	NM_003607	CDC42BPA	203379	-124366	intron	NM_003607;NM_014826	CDC42BPA;CDC42BPA	203379;203379	-124366;-124366
chr1	225605743	225606189	62.16	16	7.01	N	Y
chr1	226393958	226394925	200.02	62	10.07	Y	Y	NM_000858	GUK1	0	-8353	promoter	NM_000858;NM_001159390;NM_001159391;NM_020435	GUK1;GUK1;GUK1;GJC2	0;0;-4102;-9251	-8353;-8353;-8353;-19225
chr1	226635263	226636345	587.15	104	22.78	Y	Y	NM_145214	TRIM11	24795	11655	downstream	NM_001098623;NM_145214	OBSCN;TRIM11	172780;24795	2066;11655
chr1	226930488	226931258	179.38	39	13.24	Y	Y	NM_021205	RHOU	-6234	-17776	upstream	NM_021205	RHOU	-6234	-17776
chr1	227056071	227056555	55.58	17	8.82	N	Y
chr1	227105215	227106029	57.37	28	7.78	Y	Y
chr1	227472727	227473825	116.57	45	7.15	N	Y	NM_004578	RAB4A	0	-33316	promoter	NM_004578	RAB4A	0	-33316
chr1	227687541	227688171	66.63	25	9.16	Y	Y	NM_018230	NUP133	22540	-43875	intron	NM_018230	NUP133	22540	-43875
chr1	227752210	227752803	177.19	36	14.72	N	Y	NM_012089	ABCB10	8262	-33259	intron	NM_012089	ABCB10	8262	-33259
chr1	227755948	227756697	75.68	31	10.5	Y	Y	NM_012089	ABCB10	4368	-36997	intron	NM_012089	ABCB10	4368	-36997
chr1	228089620	228090594	180.91	67	9.81	Y	Y
chr1	228090842	228091905	186.33	63	10.95	Y	Y
chr1	228388178	228388870	63.57	31	8.08	N	Y	NM_004481	GALNT2	118600	-95628	intron	NM_004481	GALNT2	118600	-95628
chr1	228484511	228485052	134.56	29	13.59	Y	Y	NM_004481	GALNT2	214933	14	TES	NM_004481	GALNT2	214933	14
chr1	229152743	229153106	55.84	12	6.72	N	Y	NM_001122835	TTC13	28135	-44134	intron	NM_001122835;NM_024525	TTC13;TTC13	28135;28135	-44134;-44134
chr1	229706036	229706500	121.82	22	16.55	N	Y
chr1	229730670	229731430	68.28	28	6.42	N	Y	NM_005999	TSNAX	0	-37462	promoter	NM_005999;NR_028399;NR_028400;NR_028394;NR_028395;NR_028396;NR_028397;NR_028398;NR_028393	TSNAX;TSNAX-DISC1;TSNAX-DISC1;TSNAX-DISC1;TSNAX-DISC1;TSNAX-DISC1;TSNAX-DISC1;TSNAX-DISC1;TSNAX-DISC1	0;0;0;0;0;0;0;0;0	-37462;-173500;-221558;-290183;-290183;-290183;-290183;-290183;-512211
chr1	229747445	229748052	136.08	28	14.02	Y	Y	NM_005999	TSNAX	16424	-20840	intron	NM_005999;NR_028399;NR_028400;NR_028394;NR_028395;NR_028396;NR_028397;NR_028398;NR_028393	TSNAX;TSNAX-DISC1;TSNAX-DISC1;TSNAX-DISC1;TSNAX-DISC1;TSNAX-DISC1;TSNAX-DISC1;TSNAX-DISC1;TSNAX-DISC1	16424;16424;16424;16424;16424;16424;16424;16424;16424	-20840;-156878;-204936;-273561;-273561;-273561;-273561;-273561;-495589
chr1	229779008	229780141	89.85	46	11.21	Y	Y	NR_034037	LOC100287814	34318	13520	downstream	NM_005999;NR_028399;NR_028400;NR_028394;NR_028395;NR_028396;NR_028397;NR_028398;NR_028393;NR_034037	TSNAX;TSNAX-DISC1;TSNAX-DISC1;TSNAX-DISC1;TSNAX-DISC1;TSNAX-DISC1;TSNAX-DISC1;TSNAX-DISC1;TSNAX-DISC1;LOC100287814	47987;47987;47987;47987;47987;47987;47987;47987;47987;34318	10117;-124789;-172847;-241472;-241472;-241472;-241472;-241472;-463500;13520
chr1	229804064	229805267	715.02	106	27.82	Y	Y	NR_034037	LOC100287814	9192	-10404	intron	NR_028399;NR_028400;NR_028394;NR_028395;NR_028396;NR_028397;NR_028398;NR_028393;NR_034037	TSNAX-DISC1;TSNAX-DISC1;TSNAX-DISC1;TSNAX-DISC1;TSNAX-DISC1;TSNAX-DISC1;TSNAX-DISC1;TSNAX-DISC1;LOC100287814	73043;73043;73043;73043;73043;73043;73043;73043;9192	-99663;-147721;-216346;-216346;-216346;-216346;-216346;-438374;-10404
chr1	229995033	229995939	790.12	109	52.56	Y	Y	NM_001164544	DISC1	165850	-25674	intron	NR_028394;NR_028395;NR_028396;NR_028397;NR_028398;NR_028393;NM_001164544;NM_001164545;NM_001164548;NM_001164556;NM_001164539;NM_001012959;NM_001164542;NM_001164546;NM_001164538;NM_001164541;NM_001164547;NM_001012957;NM_001164537;NM_001164540;NM_018662	TSNAX-DISC1;TSNAX-DISC1;TSNAX-DISC1;TSNAX-DISC1;TSNAX-DISC1;TSNAX-DISC1;DISC1;DISC1;DISC1;DISC1;DISC1;DISC1;DISC1;DISC1;DISC1;DISC1;DISC1;DISC1;DISC1;DISC1;DISC1	264012;264012;264012;264012;264012;264012;165850;165850;165850;165850;165850;165850;165850;165850;165850;165850;165850;165850;165850;165850;165850	-25674;-25674;-25674;-25674;-25674;-247702;-25674;-25674;-25674;-25674;-61809;-73136;-165933;-165933;-216084;-216084;-216084;-247702;-247702;-247702;-247702
chr1	230050379	230050817	53.7	14	9.18	N	Y	NM_001164539	DISC1	221196	-6931	intron	NR_028393;NM_001164539;NM_001012959;NM_001164542;NM_001164546;NM_001164538;NM_001164541;NM_001164547;NM_001012957;NM_001164537;NM_001164540;NM_018662	TSNAX-DISC1;DISC1;DISC1;DISC1;DISC1;DISC1;DISC1;DISC1;DISC1;DISC1;DISC1;DISC1	319358;221196;221196;221196;221196;221196;221196;221196;221196;221196;221196;221196	-192824;-6931;-18258;-111055;-111055;-161206;-161206;-161206;-192824;-192824;-192824;-192824
chr1	230366416	230367277	210.81	51	16.29	Y	Y
chr1	230409661	230410127	202.89	32	21.9	Y	Y
chr1	230524465	230525453	457.4	71	37.38	Y	Y
chr1	230607023	230607723	70.55	25	8.76	N	Y	NM_020808	SIPA1L2	110143	-6689	intron	NM_020808	SIPA1L2	110143	-6689
chr1	230709878	230710354	116.33	24	14.8	Y	Y	NM_020808	SIPA1L2	7512	-109544	intron	NM_020808	SIPA1L2	7512	-109544
chr1	230816187	230816797	118.66	31	11.6	Y	Y
chr1	230867333	230867914	151.39	34	17.2	Y	Y
chr1	231006364	231007158	176.43	47	15.63	Y	Y	NM_019090	KIAA1383	-103	-5557	promoter	NM_019090	KIAA1383	-103	-5557
chr1	231018446	231019238	109.53	35	11.68	Y	Y	NM_019090	KIAA1383	11186	5732	downstream	NM_019090	KIAA1383	11186	5732
chr1	231022590	231023348	177.71	51	10.18	Y	Y	NM_019090	KIAA1383	15330	9876	downstream	NM_019090	KIAA1383	15330	9876
chr1	231056035	231056872	213.08	42	26.06	Y	Y
chr1	231071121	231071844	92.09	27	9.41	Y	Y
chr1	231185033	231185471	62.36	16	8.44	N	Y	NM_032324	C1orf57	32041	4192	TES	NM_032324;NM_014801	C1orf57;PCNXL2	32041;312611	4192;1034
chr1	231445578	231446018	89.14	20	8.34	Y	Y	NM_014801	PCNXL2	52064	-259074	intron	NM_014801	PCNXL2	52064	-259074
chr1	231593065	231593606	81.17	21	12.13	N	Y	NM_032435	KIAA1804	62929	5549	downstream	NM_032435	KIAA1804	62929	5549
chr1	231675948	231676547	95.93	28	9.93	Y	Y
chr1	231714923	231715245	94.42	16	15.33	N	Y
chr1	231803632	231804198	71.39	19	8.34	N	Y	NM_002245	KCNK1	-12175	-70683	upstream	NM_002245	KCNK1	-12175	-70683
chr1	231804438	231804981	132.52	27	15.97	Y	Y	NM_002245	KCNK1	-11392	-69900	upstream	NM_002245	KCNK1	-11392	-69900
chr1	231902645	231903163	130.46	35	11.34	Y	Y
chr1	231906022	231906713	54.36	20	7.95	N	Y
chr1	231907100	231907841	81.42	29	12.85	Y	Y
chr1	231917000	231917693	85.81	30	8.09	Y	Y
chr1	231938219	231938907	173.34	37	16.4	Y	Y
chr1	232309928	232310529	95.4	22	11.07	Y	Y	NM_173508	SLC35F3	202627	-216356	intron	NM_173508	SLC35F3	202627	-216356
chr1	232654756	232655482	277.54	62	14.95	Y	Y	NM_005646	TARBP1	25990	-61075	intron	NM_005646	TARBP1	25990	-61075
chr1	232919943	232920649	138.93	34	10.51	Y	Y
chr1	232925888	232927597	210.48	123	12.98	Y	Y
chr1	233063912	233064724	124.32	34	13.59	Y	Y
chr1	233096640	233097029	79.98	19	9.08	Y	Y
chr1	233120196	233121117	249.54	72	15.57	Y	Y
chr1	233176090	233177092	998.2	145	38.28	Y	Y
chr1	233177291	233178057	85.79	36	10.07	Y	Y
chr1	233309499	233310066	79.94	28	7.94	Y	Y
chr1	233396863	233397706	627.14	81	49.64	Y	Y	NM_001161533	RBM34	-5670	-14438	upstream	NM_015014;NR_027762;NM_001161533;NM_016374;NM_031371	RBM34;RBM34;RBM34;ARID4B;ARID4B	-5670;-5670;-5670;160449;160449	-35743;-35743;-14438;-31;-31
chr1	233455794	233456081	113.79	17	20.15	Y	Y	NM_016374	ARID4B	102074	-58962	intron	NM_016374;NM_031371	ARID4B;ARID4B	102074;102074	-58962;-58962
chr1	233457332	233457970	219.05	34	26.87	Y	Y	NM_016374	ARID4B	100185	-60500	intron	NM_016374;NM_031371	ARID4B;ARID4B	100185;100185	-60500;-60500
chr1	233459140	233459803	122.38	25	21.24	Y	Y	NM_016374	ARID4B	98352	-62308	exon	NM_016374;NM_031371	ARID4B;ARID4B	98352;98352	-62308;-62308
chr1	233466949	233467633	121.63	24	21.33	Y	Y	NM_016374	ARID4B	90522	-70117	intron	NM_016374;NM_031371	ARID4B;ARID4B	90522;90522	-70117;-70117
chr1	233476144	233476900	61.78	32	5.77	Y	Y	NM_016374	ARID4B	81255	-79312	exon	NM_016374;NM_031371	ARID4B;ARID4B	81255;81255	-79312;-79312
chr1	233525764	233526342	57.9	23	6.58	Y	Y	NM_016374	ARID4B	31813	-128932	intron	NM_016374;NM_031371	ARID4B;ARID4B	31813;31813	-128932;-128932
chr1	233558208	233559068	72.71	30	7.59	N	Y	NM_001037277	GGPS1	0	-15399	promoter	NM_016374;NM_031371;NM_001037277;NM_004837;NR_036605	ARID4B;ARID4B;GGPS1;GGPS1;GGPS1	-54;-54;0;0;0	-161376;-161376;-15399;-15399;-15399
chr1	233969051	233969472	90.92	20	11.8	Y	Y	NM_000081	LYST	127371	-78083	intron	NM_000081	LYST	127371	-78083
chr1	234046437	234047159	97.58	32	10.68	N	Y	NM_000081	LYST	49684	-155469	intron	NM_000081	LYST	49684	-155469
chr1	234048373	234049097	59.57	23	8.44	Y	Y	NM_000081	LYST	47746	-157405	intron	NM_000081	LYST	47746	-157405
chr1	234426958	234427612	68.93	26	11.86	N	Y	NM_003272	GPR137B	54504	-11220	intron	NM_003272	GPR137B	54504	-11220
chr1	234519395	234519909	68.09	18	11.15	N	Y	NM_019891	ERO1LB	-7434	-74351	upstream	NM_019891	ERO1LB	-7434	-74351
chr1	234538647	234539302	79.16	24	11.21	Y	Y
chr1	234563136	234563500	107.77	18	14.02	N	Y
chr1	234618822	234619745	54.62	31	4.85	Y	Y	NM_145861	EDARADD	-4558	-94886	promoter	NM_145861;NM_080738	EDARADD;EDARADD	-4558;-5594	-94886;-94886
chr1	234744798	234746065	253.76	78	12.15	Y	Y	NM_201545	LGALS8	-2123	-33554	promoter	NM_201545;NR_034040;NM_006499;NM_201543;NM_201544	LGALS8;LOC100287902;LGALS8;LGALS8;LGALS8	-2123;8366;-7297;-7297;-7635	-33554;6927;-33554;-33554;-33554
chr1	235406475	235407257	160.31	35	17.3	N	Y	NM_001035	RYR2	134151	-656654	intron	NM_001035	RYR2	134151	-656654
chr1	235419908	235420773	74.57	32	6.47	Y	Y	NM_001035	RYR2	147584	-643138	intron	NM_001035	RYR2	147584	-643138
chr1	235445561	235446249	127.98	25	21.02	Y	Y	NM_001035	RYR2	173237	-617662	intron	NM_001035	RYR2	173237	-617662
chr1	235678989	235679578	50.91	24	5.69	N	Y	NM_001035	RYR2	406665	-384333	intron	NM_001035	RYR2	406665	-384333
chr1	235869858	235870525	158.65	28	22.52	Y	Y	NM_001035	RYR2	597534	-193386	intron	NM_001035	RYR2	597534	-193386
chr1	235870806	235871408	303.35	42	33.19	Y	Y	NM_001035	RYR2	598482	-192503	exon	NM_001035	RYR2	598482	-192503
chr1	235897060	235897490	95.82	18	13.02	N	Y	NM_001035	RYR2	624736	-166421	intron	NM_001035	RYR2	624736	-166421
chr1	235955212	235955933	67.46	26	11.1	Y	Y	NM_001035	RYR2	682888	-107978	intron	NM_001035	RYR2	682888	-107978
chr1	236009396	236010038	85.02	26	10.83	Y	Y	NM_001035	RYR2	737072	-53873	intron	NM_001035	RYR2	737072	-53873
chr1	236013126	236013761	205.87	36	23.05	Y	Y	NM_001035	RYR2	740802	-50150	exon	NM_001035	RYR2	740802	-50150
chr1	237255937	237256839	258.67	52	22.58	Y	Y
chr1	237265032	237265746	178.22	33	22.67	Y	Y
chr1	237270970	237271387	83.52	16	11.85	N	Y
chr1	237536203	237536796	99.87	20	17.52	Y	Y
chr1	237768410	237768815	50.16	12	9.46	N	Y
chr1	238897240	238897612	56.02	11	11.68	N	Y
chr1	239839943	239840682	218.29	52	19.16	Y	Y	NM_014322	OPN3	29642	-16869	intron	NM_003679;NM_014322	KMO;OPN3	77641;29642	14377;-16869
chr1	239947634	239948356	975.38	120	48.07	Y	Y	NM_144625	WDR64	65432	-83701	intron	NM_144625	WDR64	65432	-83701
chr1	241641195	241642007	118.8	37	11.68	Y	Y	NM_006642	SDCCAG8	155266	-88009	intron	NM_006642	SDCCAG8	155266	-88009
chr1	242258653	242259034	107.27	17	15.41	N	Y	NR_033883	LOC339529	111327	-18208	intron	NR_033883	LOC339529	111327	-18208
chr1	242577845	242578360	62.28	22	6.7	Y	Y	NM_001012970	C1orf100	-4200	-40656	promoter	NM_001012970	C1orf100	-4200	-40656
chr1	242904422	242905054	77.88	22	12.46	Y	Y	NM_016076	PPPDE1	21448	-33903	intron	NM_016076	PPPDE1	21448	-33903
chr1	242924291	242925191	98.43	47	8.85	Y	Y	NM_016076	PPPDE1	41317	-13766	intron	NM_016076	PPPDE1	41317	-13766
chr1	242934895	242936655	757.16	155	22.1	Y	Y	NM_016076	PPPDE1	51921	-2302	exon	NM_016076	PPPDE1	51921	-2302
chr1	242949213	242950281	1372.05	183	53.46	Y	Y	NM_016076	PPPDE1	66239	10257	downstream	NM_016076	PPPDE1	66239	10257
chr1	243472848	243473284	64.75	13	9.48	N	Y	NM_018012	KIF26B	87939	-459767	intron	NM_018012	KIF26B	87939	-459767
chr1	243490453	243491064	122.93	39	9.07	Y	Y	NM_018012	KIF26B	105544	-441987	intron	NM_018012	KIF26B	105544	-441987
chr1	243528664	243529173	90.89	26	8.09	Y	Y	NM_018012	KIF26B	143755	-403878	intron	NM_018012	KIF26B	143755	-403878
chr1	243631209	243631767	191.95	35	19.55	Y	Y	NM_018012	KIF26B	246300	-301284	intron	NM_018012	KIF26B	246300	-301284
chr1	243639227	243639944	104.08	31	11.93	Y	Y	NM_018012	KIF26B	254318	-293107	intron	NM_018012	KIF26B	254318	-293107
chr1	243920778	243921495	118.24	31	12.16	Y	Y	NM_018012	KIF26B	535869	-11556	intron	NM_018012	KIF26B	535869	-11556
chr1	244267556	244268210	75.74	26	11.68	N	Y	NM_022743	SMYD3	379127	-288292	intron	NM_022743;NM_001167740	SMYD3;SMYD3	379127;469057	-288292;-288292
chr1	244282154	244283011	63.13	25	8.26	N	Y	NM_022743	SMYD3	364326	-302890	intron	NM_022743;NM_001167740	SMYD3;SMYD3	364326;454256	-302890;-302890
chr1	244298395	244299076	56.32	18	10.51	N	Y	NM_022743	SMYD3	348261	-319131	intron	NM_022743;NM_001167740	SMYD3;SMYD3	348261;438191	-319131;-319131
chr1	244396192	244396747	284.37	46	27.01	Y	Y	NM_022743	SMYD3	250590	-416928	intron	NM_022743;NM_001167740	SMYD3;SMYD3	250590;340520	-416928;-416928
chr1	244530754	244531655	170.95	59	12.78	Y	Y	NM_022743	SMYD3	115682	-551490	intron	NM_022743;NM_001167740	SMYD3;SMYD3	115682;205612	-551490;-551490
chr1	244718477	244719096	73.71	24	11.16	Y	Y	NM_001167740	SMYD3	18171	-739213	intron	NM_001167740	SMYD3	18171	-739213
chr1	244733081	244733769	125.11	31	14.02	Y	Y	NM_001167740	SMYD3	3498	-753817	intron	NM_001167740	SMYD3	3498	-753817
chr1	244795864	244797047	67.71	53	7.3	Y	Y	NM_022366	TFB2M	0	-25379	promoter	NM_022366;NM_001139459;NM_152609	TFB2M;CNST;CNST	0;0;0	-25379;-81120;-101460
chr1	244812801	244813805	72.53	39	7.01	Y	Y	NM_001139459	CNST	16540	-64362	intron	NM_001139459;NM_152609	CNST;CNST	16540;16540	-64362;-84702
chr1	244827235	244827677	71.11	19	9.08	Y	Y	NM_001139459	CNST	30974	-50490	intron	NM_001139459;NM_152609	CNST;CNST	30974;30974	-50490;-70830
chr1	244838467	244839257	205.16	40	18.87	Y	Y	NM_001139459	CNST	42206	-38910	intron	NM_001139459;NM_152609	CNST;CNST	42206;42206	-38910;-59250
chr1	244919517	244920068	50.48	18	7.08	N	Y
chr1	244965661	244966045	82.99	17	11.68	Y	Y	NM_016002	SCCPDH	11661	-32017	exon	NM_016002	SCCPDH	11661	-32017
chr1	245438346	245438693	70.92	16	11.15	N	Y	NR_037480	MIR3916	-6362	-6455	upstream	NR_037480	MIR3916	-6362	-6455
chr1	245744480	245744888	106.58	20	13.14	Y	Y	NR_027309	LOC148824	15841	9716	downstream	NR_027309	LOC148824	15841	9716
chr1	245907332	245907936	79.53	19	13.02	Y	Y	NM_001005487	OR13G1	-4367	-5290	promoter	NM_001005487	OR13G1	-4367	-5290
chr1	245909977	245910499	71.7	18	11.97	Y	Y	NM_001005487	OR13G1	-7012	-7935	upstream	NM_001005487	OR13G1	-7012	-7935
chr1	247184022	247184744	315.49	58	24.21	Y	Y	NM_001017434	PGBD2	16958	4055	TES	NM_001017434;NM_170725	PGBD2;PGBD2	16958;16958	4055;4055
chr2	10149	10801	88.92	20	13.35	Y	Y
chr2	12665	13403	192.2	38	18.96	Y	Y
chr2	59649	60231	51.64	23	8.41	N	Y
chr2	135213	135873	107.86	27	12.46	N	Y
chr2	274816	275578	84.22	28	9.81	Y	Y	NM_001002919	FAM150B	2730	-5256	intron	NM_001040649;NM_004300;NM_007099;NR_024080;NM_001002919	ACP1;ACP1;ACP1;ACP1;FAM150B	19948;19948;19948;19948;2730	12336;6535;6535;6535;-5256
chr2	569265	569860	72.02	41	6.13	Y	Y
chr2	1614364	1615087	244.59	44	24.49	Y	Y	NM_012293	PXDN	112211	0	TES	NM_012293	PXDN	112211	0
chr2	1669418	1670039	65.44	28	6.96	N	Y	NM_012293	PXDN	57259	-54753	intron	NM_012293	PXDN	57259	-54753
chr2	1972085	1972635	56.01	19	8.99	N	Y	NM_015025	MYT1L	341417	-200194	intron	NM_015025	MYT1L	341417	-200194
chr2	2933159	2933794	118.28	26	15.27	Y	Y
chr2	2965296	2965926	346.32	58	29.94	Y	Y
chr2	2966935	2967631	132.97	28	14.63	Y	Y
chr2	3265000	3265802	108.05	35	15.18	Y	Y	NM_003310	TSSC1	94858	-93253	intron	NM_003310	TSSC1	94858	-93253
chr2	3360060	3361021	87.53	45	6.23	N	Y	NM_003310	TSSC1	0	-188313	promoter	NM_003310;NM_016030	TSSC1;TTC15	0;-1432	-188313;-101328
chr2	3487340	3488200	145.13	52	8.44	N	Y	NM_018269	ADI1	14154	-6644	intron	NM_018269	ADI1	14154	-6644
chr2	3506057	3506834	108.28	36	11.32	Y	Y	NM_018269	ADI1	-3704	-25361	promoter	NM_018269	ADI1	-3704	-25361
chr2	3809279	3809789	114.45	23	12.51	Y	Y
chr2	3849182	3849654	123.01	26	12.61	Y	Y
chr2	4148112	4148818	339.31	54	23.91	Y	Y
chr2	4246743	4247144	100.47	17	14.69	Y	Y
chr2	4260051	4260610	65.89	21	8.92	N	Y
chr2	4271790	4272329	100.15	22	14.02	Y	Y
chr2	4344335	4344760	82.38	15	11.85	Y	Y
chr2	4544956	4545507	63.15	17	9.64	Y	Y
chr2	4660733	4661320	104.17	22	12.01	N	Y	NR_034134	LOC727982	20367	-7051	intron	NR_034134	LOC727982	20367	-7051
chr2	5126951	5127429	97.93	25	13.38	Y	Y
chr2	5168987	5169609	266.42	43	27.03	Y	Y
chr2	5411557	5412092	52.16	15	8.76	N	Y
chr2	5547295	5548039	122.07	29	17.52	Y	Y
chr2	5996088	5996470	86.75	19	10.51	N	Y	NR_026832	LOC150622	5819	-41331	intron	NR_026832	LOC150622	5819	-41331
chr2	6331378	6331843	104.08	31	10.18	Y	Y
chr2	6441832	6442381	90.92	20	13.47	Y	Y
chr2	6940994	6941583	56.59	20	6.37	Y	Y	NM_080657	RSAD2	5748	-14231	exon	NM_080657	RSAD2	5748	-14231
chr2	7004288	7004829	77.37	17	11.86	N	Y	NM_014746	RNF144A	29315	-96931	intron	NM_014746	RNF144A	29315	-96931
chr2	7012960	7013517	52.75	15	9.22	N	Y	NM_014746	RNF144A	37987	-88243	intron	NM_014746	RNF144A	37987	-88243
chr2	7088954	7089983	612.25	108	28.57	Y	Y	NM_014746	RNF144A	113981	-11777	intron	NM_014746	RNF144A	113981	-11777
chr2	7115302	7116050	159.26	46	12.87	Y	Y	NM_014746	RNF144A	140329	13543	downstream	NM_014746	RNF144A	140329	13543
chr2	7454692	7455587	822.96	97	64.82	Y	Y
chr2	7757690	7758446	216.75	36	26.08	Y	Y
chr2	7849746	7850575	135.07	40	11.1	Y	Y
chr2	8049989	8050725	463.21	66	35.25	Y	Y	NR_034135	C2orf46	335275	14627	downstream	NR_034135	C2orf46	335275	14627
chr2	8079805	8080216	75.94	15	14.22	N	Y	NR_034135	C2orf46	305784	-14454	intron	NR_034135	C2orf46	305784	-14454
chr2	8160804	8161413	107.05	21	11.85	Y	Y	NR_034135	C2orf46	224587	-95453	intron	NR_034135	C2orf46	224587	-95453
chr2	8191998	8192545	110.12	22	16.02	N	Y	NR_034135	C2orf46	193455	-126647	intron	NR_034135	C2orf46	193455	-126647
chr2	8543503	8544038	56.82	21	5.89	Y	Y
chr2	8684107	8685155	180.63	55	12.4	Y	Y
chr2	8841785	8842557	128.19	31	17.97	Y	Y	NM_020738	KIDINS220	52649	-55348	intron	NM_020738	KIDINS220	52649	-55348
chr2	8948331	8948811	60.57	18	7.93	N	Y	NM_138799	MBOAT2	112516	-34180	intron	NM_138799	MBOAT2	112516	-34180
chr2	8978267	8979179	404.99	88	18.4	Y	Y	NM_138799	MBOAT2	82148	-64116	intron	NM_138799	MBOAT2	82148	-64116
chr2	9051263	9052005	51.46	22	7.65	N	Y	NM_138799	MBOAT2	9322	-137112	intron	NM_138799	MBOAT2	9322	-137112
chr2	9052789	9053179	55.79	15	8.2	N	Y	NM_138799	MBOAT2	8148	-138638	intron	NM_138799	MBOAT2	8148	-138638
chr2	9058562	9059275	847.79	99	54.13	Y	Y	NM_138799	MBOAT2	2052	-144411	intron	NM_138799	MBOAT2	2052	-144411
chr2	9245308	9246048	389.7	59	32.85	Y	Y
chr2	9346444	9346894	57.47	14	7.38	N	Y	NM_001135191	ASAP2	82100	-116369	intron	NM_001135191;NM_003887	ASAP2;ASAP2	82100;82100	-116369;-116369
chr2	9385476	9385841	74.47	20	8.7	N	Y	NM_001135191	ASAP2	121132	-77422	exon	NM_001135191;NM_003887	ASAP2;ASAP2	121132;121132	-77422;-77422
chr2	9397263	9397757	106.88	27	12.69	Y	Y	NM_001135191	ASAP2	132919	-65506	intron	NM_001135191;NM_003887	ASAP2;ASAP2	132919;132919	-65506;-65506
chr2	9405746	9406475	185.35	35	20.44	Y	Y	NM_001135191	ASAP2	141402	-56788	intron	NM_001135191;NM_003887	ASAP2;ASAP2	141402;141402	-56788;-56788
chr2	9466127	9466769	54.01	17	7.88	N	Y	NM_004763	ITGB1BP1	14325	-2862	intron	NM_001135191;NM_003887;NM_004763;NM_022334;NM_016207	ASAP2;ASAP2;ITGB1BP1;ITGB1BP1;CPSF3	201783;201783;14325;14325;-14550	2865;2865;-2862;-2862;-63909
chr2	9500796	9501213	83.52	15	16.59	Y	Y	NM_016207	CPSF3	19478	-29465	exon	NM_016207	CPSF3	19478	-29465
chr2	9665794	9666576	212.1	42	25.86	Y	Y	NM_006826	YWHAQ	21981	-24238	intron	NM_006826	YWHAQ	21981	-24238
chr2	9701473	9702004	69.6	21	8.92	N	Y	NM_006826	YWHAQ	-12917	-59917	upstream	NM_006826	YWHAQ	-12917	-59917
chr2	9702065	9702778	102.37	27	11.11	Y	Y	NM_006826	YWHAQ	-13509	-60509	upstream	NM_006826	YWHAQ	-13509	-60509
chr2	9726135	9726865	117.28	27	13.26	N	Y
chr2	10030075	10030640	151.49	38	13.86	Y	Y	NM_198182	GRHL1	20833	-29223	intron	NM_198182	GRHL1	20833	-29223
chr2	10032632	10033347	244.59	44	25.05	Y	Y	NM_198182	GRHL1	23390	-26516	intron	NM_198182	GRHL1	23390	-26516
chr2	10393760	10394305	122.73	25	15.77	Y	Y	NM_134421	HPCAL1	32484	-90889	intron	NM_002149;NM_134421	HPCAL1;HPCAL1	33270;32484	-90889;-90889
chr2	10406270	10407012	92.43	27	12.67	Y	Y	NM_134421	HPCAL1	44994	-78182	intron	NM_002149;NM_134421	HPCAL1;HPCAL1	45780;44994	-78182;-78182
chr2	10515399	10516183	75.83	26	7.71	Y	Y	NM_002539	ODC1	-9496	-17441	upstream	NM_002539;NR_028374	ODC1;SNORA80B	-9496;-10974	-17441;-11109
chr2	10655416	10655932	170.44	33	14.72	Y	Y	NM_024894	NOL10	91631	-27072	intron	NM_024894	NOL10	91631	-27072
chr2	10722125	10722893	203.15	35	18.69	Y	Y	NM_024894	NOL10	24670	-93781	intron	NM_024894	NOL10	24670	-93781
chr2	10916769	10917453	193.84	41	19.86	Y	Y
chr2	11123111	11123888	88.16	36	6.81	Y	Y
chr2	11402919	11403475	164.92	35	14.65	Y	Y	NM_004850	ROCK2	-758	-163691	promoter	NM_004850	ROCK2	-758	-163691
chr2	11445150	11445975	633.67	76	54.9	Y	Y
chr2	11456162	11456639	58.64	18	8.28	N	Y
chr2	11596899	11597527	58.66	20	5.61	Y	Y	NM_148903	GREB1	-4	-48279	promoter	NM_014668;NM_148903;NM_033090	GREB1;GREB1;GREB1	5207;-4;-2775	-102836;-48279;-52196
chr2	11713053	11713580	58.67	15	7.79	N	Y	NM_012344	NTSR2	14200	2175	TES	NM_014668;NM_012344	GREB1;NTSR2	121361;14200	12691;2175
chr2	11810945	11811509	216.82	38	20.25	Y	Y	NM_145693	LPIN1	6755	-73475	intron	NM_145693	LPIN1	6755	-73475
chr2	11821926	11822398	130.99	27	16.12	N	Y	NM_145693	LPIN1	17736	-62586	intron	NM_145693	LPIN1	17736	-62586
chr2	11925552	11926053	96.46	22	10.9	Y	Y
chr2	12165377	12166097	93.15	26	11.77	N	Y
chr2	12218421	12219163	71.55	23	10.9	N	Y
chr2	12361995	12362495	62.36	16	9.64	Y	Y
chr2	12410300	12410946	134.1	25	19.86	Y	Y
chr2	12770891	12771531	177.91	39	19.86	Y	Y	NM_021643	TRIB2	-2918	-28778	promoter	NM_021643;NR_027303	TRIB2;TRIB2	-2918;-2918	-28778;-28778
chr2	12939664	12940237	93.77	27	10.51	Y	Y
chr2	14074264	14074731	80.81	18	12.26	Y	Y
chr2	14511969	14512480	79.8	27	10.3	N	Y
chr2	14630113	14630868	127.08	26	18.69	N	Y
chr2	14708072	14708565	192.63	28	26.08	Y	Y	NM_145175	FAM84A	17812	10454	downstream	NM_145175	FAM84A	17812	10454
chr2	14924249	14925019	521.81	69	40.47	Y	Y
chr2	14939014	14939857	137.1	35	14.02	N	Y
chr2	15080637	15081422	118.48	28	10.31	N	Y
chr2	15341927	15342767	345.44	57	35.04	Y	Y	NM_015909	NBAS	276138	-117445	intron	NM_015909	NBAS	276138	-117445
chr2	15604727	15605142	82.93	15	11.68	N	Y	NM_015909	NBAS	13763	-380245	intron	NM_015909	NBAS	13763	-380245
chr2	15637641	15638608	244.76	50	20.33	Y	Y	NM_004939	DDX1	-10613	-50068	upstream	NM_004939	DDX1	-10613	-50068
chr2	16225802	16226110	132.64	18	20.15	N	Y
chr2	16227664	16228379	140.88	29	19.02	Y	Y
chr2	16782839	16783761	145.37	44	11.68	Y	Y
chr2	16784633	16785661	487.36	80	30.26	Y	Y
chr2	16988045	16988530	55.58	17	7.48	Y	Y
chr2	18356137	18356813	132.97	29	18.95	Y	Y
chr2	18694990	18695825	235.4	46	19.23	Y	Y
chr2	18845058	18845673	361.53	59	25.48	Y	Y
chr2	18868953	18869603	118	23	15.41	N	Y
chr2	19036110	19036841	143.48	28	12.43	Y	Y
chr2	19163621	19164116	68.48	22	9.16	Y	Y
chr2	19165776	19166586	218.29	52	22.71	Y	Y
chr2	19195889	19196529	86.16	22	12.26	Y	Y
chr2	19241343	19242116	192.17	46	15.05	Y	Y
chr2	19347638	19348446	187.37	35	27.38	Y	Y
chr2	19362231	19362704	92.47	17	16.59	N	Y
chr2	19395626	19396258	108.16	22	12.43	Y	Y
chr2	20090509	20091066	56.01	19	7.81	N	Y	NM_002381	MATN3	-14574	-35216	upstream	NM_002381;NM_014713	MATN3;LAPTM4A	-14574;24204	-35216;4826
chr2	20115059	20115585	81.8	18	12.01	N	Y	NM_014713	LAPTM4A	0	-19168	promoter	NM_014713	LAPTM4A	0	-19168
chr2	20130258	20130769	112.67	21	17.78	Y	Y	NM_014713	LAPTM4A	-14989	-34367	upstream	NM_014713	LAPTM4A	-14989	-34367
chr2	20259372	20260267	163.91	42	8.41	N	Y	NM_002997	SDC1	28141	3772	TES	NM_002997;NM_001006946	SDC1;SDC1	28141;28408	3772;3772
chr2	20346038	20346669	73.51	18	10.62	Y	Y	NM_015317	PUM2	43956	-34105	exon	NM_015317	PUM2	43956	-34105
chr2	20414549	20415395	381.35	89	27.3	Y	Y
chr2	20419149	20419676	55.79	15	9.23	N	Y
chr2	20599613	20600251	86.52	24	10.43	N	Y
chr2	20858982	20859493	118.9	29	12.85	Y	Y	NM_021925	C2orf43	26815	-110684	intron	NM_021925	C2orf43	26815	-110684
chr2	21467871	21468277	75.81	14	10.51	N	Y
chr2	21716213	21716726	132.97	28	10.79	N	Y
chr2	23008577	23008986	59.79	14	10.51	Y	Y
chr2	23015683	23016256	477.64	55	42.67	Y	Y
chr2	23109580	23110009	64.44	16	10.9	N	Y
chr2	23484690	23485343	190.45	38	17.33	Y	Y	NM_052920	KLHL29	22888	-299644	intron	NM_052920	KLHL29	22888	-299644
chr2	23821950	23822542	213.49	43	12.74	Y	Y	NM_017552	ATAD2B	180896	2496	TES	NM_017552	ATAD2B	180896	2496
chr2	23978204	23978915	126.63	26	17.52	Y	Y	NM_017552	ATAD2B	24523	-153167	intron	NM_017552	ATAD2B	24523	-153167
chr2	24152423	24153712	91	48	7.01	N	Y	NM_016047	SF3B14	0	-8466	promoter	NM_004116;NM_054033;NM_016047;NM_004881;NM_147184	FKBP1B;FKBP1B;SF3B14;TP53I3;TP53I3	26336;26336;0;7520;7447	12370;12370;-8466;97;98
chr2	24451795	24452599	180.92	33	26.08	Y	Y	NM_147152	ITSN2	-14895	-155104	upstream	NM_006277;NM_019595;NM_147152	ITSN2;ITSN2;ITSN2	-14895;-14895;-14895	-172557;-172557;-155104
chr2	24616241	24616963	158.18	37	11.21	Y	Y
chr2	24621352	24622170	208.36	46	12.61	Y	Y
chr2	24648175	24648736	188.36	33	21.9	Y	Y	NM_003743	NCOA1	-12114	-198338	upstream	NM_003743;NM_147223;NM_147233	NCOA1;NCOA1;NCOA1	-12114;-12114;-12114	-198338;-198338;-198338
chr2	25070210	25070734	105.44	25	12.61	Y	Y	NR_034113	LOC729723	21726	-45335	intron	NR_034113	LOC729723	21726	-45335
chr2	25073228	25073849	434.69	59	44.68	Y	Y	NR_034113	LOC729723	24744	-42220	intron	NR_034113	LOC729723	24744	-42220
chr2	25154866	25155340	90.92	20	12.46	Y	Y	NM_014971	EFR3B	36390	-80168	intron	NM_014971	EFR3B	36390	-80168
chr2	25155373	25155915	50.86	19	8.28	Y	Y	NM_014971	EFR3B	36897	-79593	intron	NM_014971	EFR3B	36897	-79593
chr2	25162302	25162993	287.37	55	16.34	Y	Y	NM_014971	EFR3B	43826	-72515	intron	NM_014971	EFR3B	43826	-72515
chr2	25266952	25267418	71.19	16	11.36	Y	Y
chr2	25387335	25388541	289.45	92	15.12	Y	Y	NM_022552	DNMT3A	29737	-77987	intron	NM_022552;NM_175629;NM_175630	DNMT3A;DNMT3A;DNMT3A	29737;30422;30422	-77987;-77987;-29511
chr2	25772023	25772879	85.06	30	9.11	Y	Y
chr2	25924059	25924597	102.41	20	15.33	Y	Y	NM_018263	ASXL2	30219	-108303	intron	NM_018263	ASXL2	30219	-108303
chr2	26088397	26089042	100.22	25	13.85	Y	Y
chr2	26848628	26849307	119.27	27	16.17	Y	Y	NM_017877	C2orf18	7983	-8296	intron	NM_017877;NM_001809;NM_001042426	C2orf18;CENPA;CENPA	7983;-13079;-13080	-8296;-21652;-21652
chr2	26976533	26977434	93	33	10.83	Y	Y	NM_020134	DPYSL5	52061	-49289	intron	NM_020134	DPYSL5	52061	-49289
chr2	27457056	27457678	79.8	27	8.72	N	Y	NM_144631	ZNF513	0	-3450	promoter	NM_172195;NM_001034116;NM_015636;NM_014748;NM_144631;NM_177983;NR_002201	EIF2B4;EIF2B4;EIF2B4;SNX17;ZNF513;PPM1G;FTH1P3	-10634;-10229;-10229;10164;0;28322;12269	-16334;-16334;-16334;3559;-3450;0;11316
chr2	27497024	27497825	142.8	30	13.8	Y	Y	NM_013392	NRBP1	-7152	-20803	upstream	NM_177983;NM_013392	PPM1G;NRBP1	-11025;-7152	-39460;-20803
chr2	27852524	27852875	103.36	16	16.59	Y	Y	NM_004891	MRPL33	4437	-3237	intron	NM_004891;NM_145330;NM_022128	MRPL33;MRPL33;RBKS	4437;4437;113852	-3237;-3237;4895
chr2	27904561	27905111	90.92	20	11.56	Y	Y	NM_022128	RBKS	61616	-46792	intron	NM_022128	RBKS	61616	-46792
chr2	27992165	27993206	226.87	47	14.21	N	Y	NM_004899	BRE	25105	-422065	intron	NM_199193;NM_199194;NM_004899;NM_199191;NM_199192	BRE;BRE;BRE;BRE;BRE	25180;25180;25105;25105;25105	-422065;-422065;-422065;-422065;-422065
chr2	27996893	27997269	70.77	13	12.64	N	Y	NM_004899	BRE	29833	-418002	intron	NM_199193;NM_199194;NM_004899;NM_199191;NM_199192	BRE;BRE;BRE;BRE;BRE	29908;29908;29833;29833;29833	-418002;-418002;-418002;-418002;-418002
chr2	28042768	28043457	526.14	76	28.97	Y	Y	NM_004899	BRE	75708	-371814	intron	NM_199193;NM_199194;NM_004899;NM_199191;NM_199192	BRE;BRE;BRE;BRE;BRE	75783;75783;75708;75708;75708	-371814;-371814;-371814;-371814;-371814
chr2	28062961	28063525	54.98	15	9.73	N	Y	NR_036230	MIR4263	-9213	-9295	upstream	NM_199193;NM_199194;NM_004899;NM_199191;NM_199192;NR_036230	BRE;BRE;BRE;BRE;BRE;MIR4263	95976;95976;95901;95901;95901;-9213	-351746;-351746;-351746;-351746;-351746;-9295
chr2	28147356	28147992	75.39	23	10.51	Y	Y	NM_004899	BRE	180296	-267279	intron	NM_199193;NM_199194;NM_004899;NM_199191;NM_199192	BRE;BRE;BRE;BRE;BRE	180371;180371;180296;180296;180296	-267279;-267279;-267279;-267279;-267279
chr2	28792758	28793490	67.91	23	7.33	N	Y
chr2	29480698	29481180	64.4	14	11.26	N	Y	NM_004304	ALK	516756	-211555	intron	NM_004304	ALK	516756	-211555
chr2	29499670	29500208	87.78	19	11.01	N	Y	NM_004304	ALK	497728	-230527	intron	NM_004304	ALK	497728	-230527
chr2	29527100	29527651	78.65	18	12.01	N	Y	NM_004304	ALK	470285	-257957	intron	NM_004304	ALK	470285	-257957
chr2	29687381	29688157	100.95	30	15.42	Y	Y	NM_004304	ALK	309779	-418238	intron	NM_004304	ALK	309779	-418238
chr2	29799635	29800691	75.65	32	7.71	N	Y	NM_004304	ALK	197245	-530492	intron	NM_004304	ALK	197245	-530492
chr2	29871684	29872140	78.19	15	14.22	N	Y	NM_004304	ALK	125796	-602541	intron	NM_004304	ALK	125796	-602541
chr2	29882554	29883305	54.25	24	8.77	Y	Y	NM_004304	ALK	114631	-613411	intron	NM_004304	ALK	114631	-613411
chr2	30294056	30294874	366.15	72	22.64	Y	Y	NM_030915	LBH	-13027	-41529	upstream	NM_030915	LBH	-13027	-41529
chr2	30526345	30526866	149.89	28	18.8	Y	Y	NM_001002257	LCLAT1	2705	-193729	intron	NM_182551;NM_001002257	LCLAT1;LCLAT1	2719;2705	-193729;-193729
chr2	30585986	30586604	242.73	37	27.07	Y	Y	NM_001002257	LCLAT1	62346	-133991	intron	NM_182551;NM_001002257	LCLAT1;LCLAT1	62360;62346	-133991;-133991
chr2	30604045	30604599	117.64	26	11.68	Y	Y	NM_001002257	LCLAT1	80405	-115996	intron	NM_182551;NM_001002257	LCLAT1;LCLAT1	80419;80405	-115996;-115996
chr2	30680980	30681703	149.82	28	18.96	Y	Y	NM_001002257	LCLAT1	157340	-38892	intron	NM_182551;NM_001002257	LCLAT1;LCLAT1	157354;157340	-38892;-38892
chr2	30716084	30716689	188.57	30	27.26	Y	Y	NM_001002257	LCLAT1	192444	-3906	exon	NM_182551;NM_001002257	LCLAT1;LCLAT1	192458;192444	-3906;-3906
chr2	30718311	30718758	140.5	23	18.8	Y	Y	NM_001002257	LCLAT1	194671	-1837	exon	NM_182551;NM_001002257	LCLAT1;LCLAT1	194685;194671	-1837;-1837
chr2	31395830	31396566	267.48	41	29.2	Y	Y	NM_000379	XDH	94549	14126	downstream	NM_000379	XDH	94549	14126
chr2	31473249	31474021	121.17	33	11.91	N	Y	NM_000379	XDH	17094	-62558	intron	NM_000379	XDH	17094	-62558
chr2	32066372	32066817	90.92	20	14.03	Y	Y	NM_001137602	MEMO1	22385	-119975	intron	NM_001137602;NM_015955	MEMO1;MEMO1	22385;22385	-119975;-119975
chr2	32141831	32142481	85.66	29	7.97	N	Y	NM_014946	SPAST	0	-93729	promoter	NM_014946;NM_199436	SPAST;SPAST	0;0	-93729;-93729
chr2	32207088	32207707	125.02	24	16.69	N	Y	NM_014946	SPAST	64905	-28503	intron	NM_014946;NM_199436	SPAST;SPAST	64905;64905	-28503;-28503
chr2	32244113	32244699	61.67	18	9.04	N	Y	NM_001193513	SLC30A6	0	-57986	promoter	NM_014946;NM_199436;NM_001193513;NM_001193514;NM_001193515;NM_017964	SPAST;SPAST;SLC30A6;SLC30A6;SLC30A6;SLC30A6	101930;101930;0;0;0;0	7904;7904;-57986;-57986;-57986;-57986
chr2	32443394	32444006	200.62	32	28.26	Y	Y	NM_016252	BIRC6	7795	-253463	intron	NM_016252	BIRC6	7795	-253463
chr2	32506166	32507181	131.5	43	13.38	Y	Y	NM_016252	BIRC6	70567	-190288	intron	NM_016252	BIRC6	70567	-190288
chr2	33048479	33049113	80.09	21	14.89	N	Y	NM_206943	LTBP1	22607	-428966	intron	NM_206943	LTBP1	22607	-428966
chr2	33244890	33245428	148.26	27	22.62	Y	Y	NM_000627	LTBP1	31723	-232651	intron	NM_206943;NM_000627;NM_001166264;NM_001166265;NM_001166266	LTBP1;LTBP1;LTBP1;LTBP1;LTBP1	219018;31723;31723;31723;31723	-232651;-232651;-232651;-232651;-232651
chr2	33382739	33383390	217.94	41	22.05	Y	Y	NM_000627	LTBP1	169572	-94689	intron	NM_206943;NM_000627;NM_001166264;NM_001166265;NM_001166266	LTBP1;LTBP1;LTBP1;LTBP1;LTBP1	356867;169572;169572;169572;169572	-94689;-94689;-94689;-94689;-94689
chr2	33797354	33797918	113.34	21	15.41	Y	Y	NR_003143	MYADML	8870	6714	downstream	NR_003143	MYADML	8870	6714
chr2	35373235	35373747	79.18	16	8.3	Y	Y
chr2	35424393	35425045	126.09	24	16.59	N	Y
chr2	35539881	35540400	66.37	16	10.71	Y	Y
chr2	35729467	35730017	102.73	22	13.83	N	Y
chr2	35730227	35730708	84.12	19	15.15	Y	Y
chr2	35863940	35864369	50.11	12	8.01	N	Y
chr2	36441431	36442017	203.41	33	20.53	Y	Y	NM_016441	CRIM1	4558	-189765	intron	NR_037631;NM_016441	LOC100288911;CRIM1	-5215;4558	-6036;-189765
chr2	36444815	36445279	59.86	16	8.57	N	Y	NM_016441	CRIM1	7942	-186503	intron	NR_037631;NM_016441	LOC100288911;CRIM1	-8599;7942	-9420;-186503
chr2	36484253	36484853	72.95	18	12.01	N	Y	NM_016441	CRIM1	47380	-146929	intron	NM_016441	CRIM1	47380	-146929
chr2	36586391	36586798	121.37	19	17.78	N	Y	NM_016441	CRIM1	149518	-44984	intron	NM_016441	CRIM1	149518	-44984
chr2	36901738	36902326	75.31	22	10.51	Y	Y	NM_001177969	VIT	124402	6298	downstream	NM_001177969;NM_001177970;NM_001177971;NM_053276	VIT;VIT;VIT;VIT	124402;124402;124402;124402	6298;6298;6298;6298
chr2	37048189	37048690	79.42	17	11.34	Y	Y	NM_003162	STRN	-1071	-119214	promoter	NM_003162;NM_019024	STRN;HEATR5B	-1071;116299	-119214;12967
chr2	37062356	37062917	168.2	29	20.02	Y	Y	NM_019024	HEATR5B	102072	-700	exon	NM_019024	HEATR5B	102072	-700
chr2	37331383	37332065	81.84	19	17.52	Y	Y	NM_001083946	C2orf56	19106	1577	TES	NM_001083946;NM_144736;NM_005813	C2orf56;C2orf56;PRKD3	19106;19106;65661	1577;1577;-234
chr2	37712093	37712937	207.7	42	16.64	Y	Y	NM_006449	CDC42EP3	39893	11310	downstream	NM_006449	CDC42EP3	39893	11310
chr2	37811121	37811466	77.61	16	10.9	Y	Y
chr2	37883580	37884062	161.15	28	14.89	Y	Y
chr2	37997256	37997740	122.14	21	18.09	Y	Y	NM_001170791	FAM82A1	-8226	-100648	upstream	NM_001170791;NM_001170792	FAM82A1;FAM82A1	-8226;-11666	-100648;-100648
chr2	38005425	38006326	68.25	32	4.74	N	Y	NM_001170791	FAM82A1	0	-92062	promoter	NM_001170791;NM_001170792	FAM82A1;FAM82A1	0;-3080	-92062;-92062
chr2	38219683	38220102	58.26	13	7.01	N	Y	NR_027252	C2orf58	7933	-42395	intron	NR_027252	C2orf58	7933	-42395
chr2	38303930	38304417	106.42	22	16.21	Y	Y
chr2	38462349	38462772	109.11	18	16.59	Y	Y	NM_001135673	ATL2	-4414	-86817	promoter	NM_001135673;NM_022374;NR_024191	ATL2;ATL2;ATL2	-4414;-4414;-4414	-86817;-86817;-86817
chr2	38540645	38541468	200.68	40	22.11	Y	Y
chr2	38541829	38542495	106.42	23	14	Y	Y
chr2	38650726	38651184	77.93	15	11.85	N	Y	NM_001142650	HNRPLL	32498	-6895	intron	NM_001142650;NM_138394	HNRPLL;HNRPLL	32498;32498	-6895;-6895
chr2	38766028	38766313	93.93	14	16.59	N	Y	NM_138801	GALM	19473	-49100	intron	NM_138801	GALM	19473	-49100
chr2	39545311	39545853	60.11	14	9.34	Y	Y
chr2	39901510	39901874	130.07	19	17.78	Y	Y
chr2	42213405	42213972	95.19	19	11.68	N	Y
chr2	42303656	42304271	89.36	22	10.51	Y	Y	NM_001145076	EML4	53663	-108921	intron	NM_001145076;NM_019063	EML4;EML4	53663;53663	-108921;-108921
chr2	42330311	42331004	135.42	38	10.78	Y	Y	NM_001145076	EML4	80318	-82188	intron	NM_001145076;NM_019063	EML4;EML4	80318;80318	-82188;-82188
chr2	42449297	42450026	100.18	23	18.96	Y	Y	NM_004718	COX7A2L	-7438	-18150	upstream	NM_004718	COX7A2L	-7438	-18150
chr2	42867936	42868431	106.4	19	17.78	N	Y	NM_012205	HAAO	4824	-20204	intron	NM_012205	HAAO	4824	-20204
chr2	42991201	42991739	80.27	18	13.02	Y	Y
chr2	43239316	43240122	249.94	46	22.78	Y	Y
chr2	43468353	43468817	62.36	16	8.94	N	Y	NM_001083953	THADA	207800	-156875	intron	NM_001083953;NM_022065	THADA;THADA	207800;207872	-156875;-156875
chr2	43533014	43533342	57.14	13	9.19	Y	Y	NM_001083953	THADA	143275	-221536	intron	NM_001083953;NM_022065	THADA;THADA	143275;143347	-221536;-221536
chr2	43543728	43544197	53.74	12	8.3	Y	Y	NM_001083953	THADA	132420	-232250	intron	NM_001083953;NM_022065	THADA;THADA	132420;132492	-232250;-232250
chr2	43665187	43665725	144.29	24	17.78	Y	Y	NM_001083953	THADA	10892	-353709	intron	NM_001083953;NM_022065	THADA;THADA	10892;10964	-353709;-353709
chr2	43715148	43715773	213.88	33	21.33	Y	Y	NM_172069	PLEKHH2	-2170	-132857	promoter	NM_172069	PLEKHH2	-2170	-132857
chr2	44251051	44251408	58.47	11	11.85	N	Y	NM_001033556	PPM1B	1548	-38667	intron	NM_001033556;NM_001033557;NM_002706;NM_177969;NM_177968	PPM1B;PPM1B;PPM1B;PPM1B;PPM1B	1548;1548;1548;1548;1548	-38667;-60707;-60707;-60707;-63838
chr2	44271234	44271745	95.55	18	15.41	Y	Y	NM_001033556	PPM1B	21731	-18330	intron	NM_001033556;NM_001033557;NM_002706;NM_177969;NM_177968	PPM1B;PPM1B;PPM1B;PPM1B;PPM1B	21731;21731;21731;21731;21731	-18330;-40370;-40370;-40370;-43501
chr2	44811264	44811597	349.24	37	39.71	Y	Y	NM_024766	C2orf34	368718	-41636	intron	NM_024766	C2orf34	368718	-41636
chr2	44821181	44821991	300.4	51	19.87	Y	Y	NM_024766	C2orf34	378635	-31242	intron	NM_024766	C2orf34	378635	-31242
chr2	45411572	45411984	74.23	18	8.41	Y	Y
chr2	45493231	45493883	119.47	30	16.12	Y	Y	NM_018079	SRBD1	198054	-23909	exon	NM_018079	SRBD1	198054	-23909
chr2	45897017	45897552	106.88	27	11.87	Y	Y	NM_005400	PRKCE	164471	-371081	intron	NM_005400	PRKCE	164471	-371081
chr2	46071848	46072303	120.78	20	16.35	N	Y	NM_005400	PRKCE	339302	-196330	intron	NM_005400	PRKCE	339302	-196330
chr2	46118911	46119293	55.5	11	8.3	N	Y	NM_005400	PRKCE	386365	-149340	intron	NM_005400	PRKCE	386365	-149340
chr2	46210213	46210788	147.01	25	20.15	Y	Y	NM_005400	PRKCE	477667	-57845	intron	NM_005400	PRKCE	477667	-57845
chr2	46215192	46216034	286.82	45	26.08	Y	Y	NM_005400	PRKCE	482646	-52599	intron	NM_005400	PRKCE	482646	-52599
chr2	46386872	46387377	64.65	14	11.85	Y	Y	NM_001430	EPAS1	8828	-79969	intron	NM_001430	EPAS1	8828	-79969
chr2	46389724	46390511	220.38	37	24.89	Y	Y	NM_001430	EPAS1	11680	-76835	intron	NM_001430	EPAS1	11680	-76835
chr2	46562121	46562696	111.75	21	16.59	Y	Y	NM_001145051	LOC388946	1914	-2372	intron	NM_001145051	LOC388946	1914	-2372
chr2	46702110	46702570	69.72	14	10.67	Y	Y	NM_014171	CRIPT	4282	-3815	intron	NM_002643;NM_173074;NM_014171	PIGF;PIGF;CRIPT	-4356;-4356;4282	-40194;-40194;-3815
chr2	46725314	46726077	152.44	29	15.41	Y	Y
chr2	47027590	47028104	94.1	18	15.18	Y	Y	NM_001171508	MCFD2	-5093	-45078	upstream	NM_001171508;NM_001171511;NM_020458	MCFD2;MCFD2;TTC7A	-5093;-5093;5774	-45078;-45078;-128675
chr2	47037536	47038260	120.31	35	14.02	Y	Y	NM_020458	TTC7A	15720	-118519	exon	NM_020458	TTC7A	15720	-118519
chr2	48302340	48303000	273.41	40	38.16	Y	Y
chr2	48376020	48376543	61.67	18	7.33	Y	Y
chr2	48386183	48386701	63.29	14	9.48	N	Y	NM_002158	FOXN2	-8598	-73237	upstream	NM_002158	FOXN2	-8598	-73237
chr2	48813528	48813978	61.58	15	8.76	Y	Y	NM_000233	LHCGR	22406	-46112	intron	NM_001198593;NM_000233	STON1-GTF2A1L;LHCGR	202961;22406	-43182;-46112
chr2	49925136	49925469	299.93	33	35.56	Y	Y
chr2	50007785	50008249	101.38	18	12.85	Y	Y	NM_138735	NRXN1	420149	-8639	intron	NM_138735;NM_001135659;NM_004801	NRXN1;NRXN1;NRXN1	420149;1104929;1104929	-8639;-8639;-8639
chr2	50159618	50160107	184.09	29	20.02	Y	Y	NM_138735	NRXN1	268291	-160472	intron	NM_138735;NM_001135659;NM_004801	NRXN1;NRXN1;NRXN1	268291;953071;953071	-160472;-160472;-160472
chr2	50207438	50207787	85.19	14	15.41	Y	Y	NM_138735	NRXN1	220611	-208292	intron	NM_138735;NM_001135659;NM_004801	NRXN1;NRXN1;NRXN1	220611;905391;905391	-208292;-208292;-208292
chr2	50210179	50210854	98.75	22	13.04	Y	Y	NM_138735	NRXN1	217544	-211033	intron	NM_138735;NM_001135659;NM_004801	NRXN1;NRXN1;NRXN1	217544;902324;902324	-211033;-211033;-211033
chr2	50417121	50417851	278.97	42	28.03	Y	Y	NM_138735	NRXN1	10547	-417975	intron	NM_138735;NM_001135659;NM_004801	NRXN1;NRXN1;NRXN1	10547;695327;695327	-417975;-417975;-417975
chr2	50468789	50469300	94.51	18	11.68	N	Y	NM_001135659	NRXN1	643878	-469643	intron	NM_001135659;NM_004801	NRXN1;NRXN1	643878;643878	-469643;-469643
chr2	50488499	50489362	282.4	45	20.15	Y	Y	NM_001135659	NRXN1	623816	-489353	intron	NM_001135659;NM_004801	NRXN1;NRXN1	623816;623816	-489353;-489353
chr2	50558661	50559154	70.86	15	9.04	Y	Y	NM_001135659	NRXN1	554024	-559515	intron	NM_001135659;NM_004801	NRXN1;NRXN1	554024;554024	-559515;-559515
chr2	51160685	51160994	111.81	16	17.78	Y	Y
chr2	51564506	51564912	93.88	16	14.22	N	Y
chr2	52194830	52195239	111.57	18	16.59	Y	Y
chr2	52220500	52220983	71.94	15	14.67	Y	Y
chr2	52495362	52495938	156.22	28	15.02	Y	Y
chr2	53644680	53645555	368.78	64	27.6	Y	Y
chr2	53711756	53712376	166.75	28	20.15	Y	Y
chr2	53735155	53735727	102.66	20	12.85	N	Y	NM_016115	ASB3	131856	14895	downstream	NM_016115;NM_145863	ASB3;ASB3	131856;131856	14895;14895
chr2	54652936	54653285	76.32	13	14.22	Y	Y	NM_178313	SPTBN1	13902	-89664	intron	NM_003128;NM_178313	SPTBN1;SPTBN1	115979;13902	-98802;-89664
chr2	54980294	54981232	103.61	34	8.77	Y	Y	NM_001039753	EML6	174642	-71428	exon	NM_001039753	EML6	174642	-71428
chr2	55026417	55027031	61.67	18	9.47	N	Y	NM_001039753	EML6	220765	-25629	intron	NM_001039753	EML6	220765	-25629
chr2	55033543	55034210	89.67	23	10.51	Y	Y	NM_001039753	EML6	227891	-18450	intron	NM_001039753	EML6	227891	-18450
chr2	55070750	55071348	189.97	30	22.52	Y	Y	NM_007008	RTN4	19626	-17920	intron	NM_007008;NM_207521;NM_020532;NM_153828;NM_207520	RTN4;RTN4;RTN4;RTN4;RTN4	19626;58482;59890;59890;59890	-17920;-17920;-17920;-17920;-17920
chr2	55090672	55091106	89.59	16	16.59	Y	Y	NM_007008	RTN4	0	-37842	promoter	NM_007008;NM_207521;NM_020532;NM_153828;NM_207520	RTN4;RTN4;RTN4;RTN4;RTN4	0;38724;40132;40132;40132	-37842;-37842;-37842;-37842;-37842
chr2	55244471	55244825	125.16	24	13.38	Y	Y	NM_152385	C2orf63	68128	8363	downstream	NM_152385;NM_001135598	C2orf63;C2orf63	68128;68378	8363;8363
chr2	55890516	55891039	70.19	15	13.04	Y	Y
chr2	55919621	55920223	67.66	21	9.84	Y	Y
chr2	55967998	55968656	62.62	20	8.57	Y	Y	NM_004105	EFEMP1	35204	-21393	intron	NM_004105;NM_001039348;NM_001039349	EFEMP1;EFEMP1;EFEMP1	35204;35780;35780	-21393;-21393;-21393
chr2	56058465	56059044	155.53	26	16.59	Y	Y	NR_029630	MIR217	4671	4562	TES	NR_029630;NR_029629	MIR217;MIR216A	4671;10654	4562;10545
chr2	56272354	56272825	60.84	13	9.48	N	Y	NM_001080433	CCDC85A	7593	-193988	intron	NM_001080433	CCDC85A	7593	-193988
chr2	56319807	56320285	67.62	14	14.22	N	Y	NM_001080433	CCDC85A	55046	-146528	intron	NM_001080433	CCDC85A	55046	-146528
chr2	58002395	58002779	79.76	14	13.04	Y	Y
chr2	58161541	58162256	74.4	20	17.02	Y	Y	NM_001130481	VRK2	34191	-78303	intron	NM_001130480;NM_001130482;NM_001130483;NR_036441;NM_006296;NM_001130481	VRK2;VRK2;VRK2;VRK2;VRK2;VRK2	34261;34261;34261;34261;34219;34191	-78303;-78303;-78303;-78303;-78303;-78303
chr2	58428134	58428876	155.59	29	20.15	Y	Y
chr2	58694908	58695561	483.74	59	45.04	Y	Y	NR_033873	FLJ30838	93517	-448844	intron	NR_033873	FLJ30838	93517	-448844
chr2	59887101	59887623	55.74	13	13.04	N	Y
chr2	60075248	60075557	115.59	17	17.32	Y	Y
chr2	60427601	60428055	70.44	14	9.48	Y	Y
chr2	61406875	61407652	174.58	32	24.53	Y	Y	NM_014709	USP34	143701	-138782	intron	NM_014709	USP34	143701	-138782
chr2	61504328	61504986	73.56	19	12.01	Y	Y	NR_003707	SNORA70B	-6313	-6446	upstream	NM_014709;NR_003707	USP34;SNORA70B	46367;-6313	-236235;-6446
chr2	61536587	61537082	58.36	13	9.48	N	Y	NM_014709	USP34	14271	-268494	intron	NM_014709	USP34	14271	-268494
chr2	62094636	62095189	114.45	23	14.53	Y	Y	NM_152516	COMMD1	108330	-121520	intron	NM_152516	COMMD1	108330	-121520
chr2	62097631	62098010	55.85	11	8.3	N	Y	NM_152516	COMMD1	111325	-118699	intron	NM_152516	COMMD1	111325	-118699
chr2	62608315	62608882	80.46	17	11.85	N	Y
chr2	63053297	63053744	71.29	14	13.04	N	Y	NM_001142614	EHBP1	265762	-73381	intron	NM_001142615;NM_001142616;NM_015252;NM_001142614	EHBP1;EHBP1;EHBP1;EHBP1	298808;266793;266793;265762	-73381;-73381;-73381;-73381
chr2	63661182	63661648	69.01	14	9.48	N	Y	NM_005917	MDH1	-7599	-26186	upstream	NM_015910;NM_005917;NM_001199111;NM_001199112	C2orf86;MDH1;MDH1;MDH1	7707;-7599;-8141;-8141	-459144;-26186;-26186;-26186
chr2	63972047	63972601	106.42	22	15.53	Y	Y	NM_006759	UGP2	49530	0	TES	NM_001001521;NM_006759;NM_001005739;NM_016516	UGP2;UGP2;VPS54;VPS54	50446;49530;127117;127117	0;0;570;570
chr2	64062245	64062809	83.16	18	15.33	Y	Y	NM_001005739	VPS54	36909	-89075	exon	NM_001005739;NM_016516	VPS54;VPS54	36909;36909	-89075;-89075
chr2	64321592	64321962	56.9	11	11.85	N	Y
chr2	64519676	64520211	76.46	16	13.04	Y	Y	NM_014181	HSPC159	-14620	-21810	upstream	NM_014181	HSPC159	-14620	-21810
chr2	64597151	64597660	71.76	16	10.67	Y	Y	NM_001002243	AFTPH	-7283	-75982	upstream	NM_001002243;NM_017657;NM_203437	AFTPH;AFTPH;AFTPH	-7283;-7283;-7283	-75982;-75982;-75982
chr2	64604610	64605074	85.35	16	13.04	N	Y	NM_001002243	AFTPH	0	-68568	promoter	NM_001002243;NM_017657;NM_203437	AFTPH;AFTPH;AFTPH	0;0;0	-68568;-68568;-68568
chr2	64787066	64787626	95.13	23	13.34	Y	Y
chr2	64831337	64832086	106.88	28	14	N	Y
chr2	65266670	65267417	177.25	34	24.03	Y	Y
chr2	66293321	66293978	122.66	24	20.72	Y	Y
chr2	66559494	66559963	119.52	20	14.22	Y	Y	NM_002398	MEIS1	43459	-93432	intron	NM_002398	MEIS1	43459	-93432
chr2	66645783	66646234	87.15	16	13.04	Y	Y	NM_002398	MEIS1	129748	-7161	intron	NM_002398	MEIS1	129748	-7161
chr2	66964260	66964910	118	23	16.59	Y	Y
chr2	67385181	67385666	71.94	15	9.06	N	Y
chr2	67525472	67526145	123.14	24	10.67	Y	Y
chr2	67526239	67526851	196.88	32	27.26	Y	Y
chr2	67527105	67527743	74.77	28	9.44	Y	Y
chr2	67536394	67536837	79.91	15	15.41	Y	Y
chr2	67596760	67597373	90.55	19	10.67	Y	Y
chr2	67642095	67642773	212.75	34	24.89	Y	Y
chr2	67783562	67783914	67.32	12	11.85	Y	Y
chr2	67960747	67961411	73.77	22	9.31	N	Y
chr2	68201559	68202112	55.79	15	11.63	N	Y	NM_138458	WDR92	36048	8673	downstream	NM_138458	WDR92	36048	8673
chr2	68328788	68329426	315.3	43	36.74	Y	Y	NM_000945	PPP3R1	3729	-69296	intron	NM_000945	PPP3R1	3729	-69296
chr2	68360388	68360801	51.5	11	10.51	N	Y	NM_001111101	CNRIP1	39886	4006	TES	NM_001111101;NM_015463	CNRIP1;CNRIP1	39886;39886	4006;12845
chr2	68521093	68521659	171.64	28	20.35	Y	Y
chr2	69026426	69027236	314.18	47	36.74	Y	Y	NM_182536	GKN2	6370	-559	exon	NM_182536	GKN2	6370	-559
chr2	69126771	69127315	98.58	21	11.44	N	Y	NM_018153	ANTXR1	32992	-99685	intron	NM_018153;NM_053034;NM_032208	ANTXR1;ANTXR1;ANTXR1	32992;32992;32992	-99685;-125878;-202648
chr2	69163260	69163816	108.73	22	16.02	N	Y	NM_018153	ANTXR1	69481	-63184	intron	NM_018153;NM_053034;NM_032208	ANTXR1;ANTXR1;ANTXR1	69481;69481;69481	-63184;-89377;-166147
chr2	69219484	69219992	64.34	14	11.85	N	Y	NM_018153	ANTXR1	125705	-7008	intron	NM_018153;NM_053034;NM_032208	ANTXR1;ANTXR1;ANTXR1	125705;125705;125705	-7008;-33201;-109971
chr2	69564216	69564846	174.27	29	17.78	Y	Y	NM_014911	AAK1	159635	-25586	intron	NM_014911	AAK1	159635	-25586
chr2	69589327	69590023	99.49	31	11.1	Y	Y	NR_003705	SNORA36C	10784	10658	downstream	NM_014911;NR_003705	AAK1;SNORA36C	134458;10784	-50697;10658
chr2	69651017	69651724	54.25	24	7.16	Y	Y	NM_014911	AAK1	72757	-112387	intron	NM_014911	AAK1	72757	-112387
chr2	70309527	70309918	62.27	12	11.85	N	Y	NM_022037	TIA1	19365	-19448	exon	NM_022037;NM_022173	TIA1;TIA1	19365;19365	-19448;-19448
chr2	71261819	71262613	414.67	56	60.45	Y	Y	NM_020459	PAIP2B	45128	763	TES	NM_020459	PAIP2B	45128	763
chr2	71420826	71421300	68.08	14	11.85	Y	Y	NM_001014972	ZNF638	8430	-94397	intron	NM_001014972;NM_014497	ZNF638;ZNF638	8430;8430	-94397;-94397
chr2	71816780	71817258	100.29	18	16.59	Y	Y
chr2	71827498	71828088	56.48	20	8.92	N	Y
chr2	71925635	71926191	141.14	24	21.33	Y	Y
chr2	72619178	72619788	132.98	26	16.02	N	Y	NM_015189	EXOC6B	286897	-359227	intron	NM_015189	EXOC6B	286897	-359227
chr2	72632379	72633384	217.66	44	18.02	Y	Y	NM_015189	EXOC6B	273301	-372428	intron	NM_015189	EXOC6B	273301	-372428
chr2	72711305	72711867	58.21	14	10.51	N	Y	NM_015189	EXOC6B	194818	-451354	intron	NM_015189	EXOC6B	194818	-451354
chr2	72799298	72799983	114.22	25	16.43	Y	Y	NM_015189	EXOC6B	106702	-539347	intron	NM_015189	EXOC6B	106702	-539347
chr2	73056407	73056814	102.71	17	15.41	Y	Y	NM_144579	SFXN5	95659	-33735	intron	NM_144579	SFXN5	95659	-33735
chr2	73064405	73065070	124.25	24	11.85	Y	Y	NM_144579	SFXN5	87403	-41733	intron	NM_144579	SFXN5	87403	-41733
chr2	73626882	73627396	177.84	27	20.15	Y	Y	NM_015120	ALMS1	160489	-63158	intron	NM_015120	ALMS1	160489	-63158
chr2	73819608	73820279	60	27	7.94	Y	Y	NM_016058	TPRKB	-1584	-9144	promoter	NM_016058	TPRKB	-1584	-9144
chr2	73958047	73958470	58.54	12	9.48	N	Y	NM_213622	STAMBP	48393	14529	downstream	NM_201647;NM_006463;NM_213622	STAMBP;STAMBP;STAMBP	48454;48413;48393	14529;14529;14529
chr2	74064014	74064861	159.43	34	14.84	Y	Y
chr2	74090659	74091498	139.99	34	14.28	N	Y
chr2	74563305	74564034	144.06	37	15.29	Y	Y	NM_032779	CCDC142	0	-9839	promoter	NM_053050;NM_032779;NM_022492;NR_027749;NM_001009812	MRPL53;CCDC142;TTC31;TTC31;LBX2	-9871;0;0;0;19917	-10689;-9839;-11165;-11165;14118
chr2	74925707	74926390	72.34	32	5.26	N	Y	NM_000189	HK2	12418	-47599	intron	NM_000189	HK2	12418	-47599
chr2	75115945	75116794	224.64	40	16.43	Y	Y	NM_001058	TACR1	163359	10304	downstream	NM_001058;NM_015727	TACR1;TACR1	163359;163359	10304;14877
chr2	75118321	75119173	161.52	33	18.33	Y	Y	NM_001058	TACR1	160980	7925	downstream	NM_001058;NM_015727	TACR1;TACR1	160980;160980	7925;12498
chr2	75143099	75143815	80.51	24	14.02	Y	Y	NM_015727	TACR1	136338	-11429	intron	NM_001058;NM_015727	TACR1;TACR1	136338;136338	-16002;-11429
chr2	75233856	75234371	469.09	56	39.91	Y	Y	NM_015727	TACR1	45782	-102186	intron	NM_001058;NM_015727	TACR1;TACR1	45782;45782	-106759;-102186
chr2	75234654	75235228	57.93	21	5.26	Y	Y	NM_015727	TACR1	44925	-102984	intron	NM_001058;NM_015727	TACR1;TACR1	44925;44925	-107557;-102984
chr2	75280181	75281234	77.97	35	6.76	Y	Y	NM_015727	TACR1	-29	-148511	promoter	NM_001058;NM_015727	TACR1;TACR1	-29;-29	-153084;-148511
chr2	75383839	75384450	305.03	43	35.33	Y	Y
chr2	75461603	75462100	65.51	14	10.67	N	Y
chr2	75561817	75562497	117.8	24	18.09	Y	Y	NM_001135032	FAM176A	79103	10455	downstream	NM_001135032;NM_032181	FAM176A;FAM176A	79103;87859	10455;10455
chr2	75840022	75840347	108.45	16	16.59	N	Y
chr2	76458866	76459165	105.59	16	16.76	N	Y
chr2	76565392	76566240	182.49	39	21.02	Y	Y
chr2	76735863	76736248	50.16	12	8.99	N	Y
chr2	76931572	76932064	161.19	25	21.02	Y	Y	NM_001134745	LRRTM4	670946	-103215	intron	NM_001134745	LRRTM4	670946	-103215
chr2	77093903	77094508	83.78	18	13.04	N	Y	NM_001134745	LRRTM4	508502	-265546	intron	NM_001134745	LRRTM4	508502	-265546
chr2	77420938	77421306	57.14	11	9.48	N	Y	NM_001134745	LRRTM4	181704	-592581	intron	NM_001134745	LRRTM4	181704	-592581
chr2	78314352	78315080	193.79	33	20.15	N	Y
chr2	79198066	79198533	148.19	23	22.52	Y	Y	NM_002909	REG1A	-2559	-5520	promoter	NM_002909	REG1A	-2559	-5520
chr2	79822081	79822647	139.44	24	20.15	Y	Y	NM_001164883	CTNNA2	228514	-906852	intron	NM_001164883;NM_004389	CTNNA2;CTNNA2	228514;228514	-906852;-906852
chr2	79830964	79831339	56.31	11	11.85	Y	Y	NM_001164883	CTNNA2	237397	-898160	intron	NM_001164883;NM_004389	CTNNA2;CTNNA2	237397;237397	-898160;-898160
chr2	80288475	80289135	86.52	24	9.25	N	Y	NM_001164883	CTNNA2	694908	-440364	intron	NM_001164883;NM_004389	CTNNA2;CTNNA2	694908;694908	-440364;-440364
chr2	80350450	80351013	88.06	22	14.2	Y	Y	NM_001164883	CTNNA2	756883	-378486	intron	NM_001164883;NM_004389	CTNNA2;CTNNA2	756883;756883	-378486;-378486
chr2	80422581	80423202	83.46	19	8.7	Y	Y	NM_001164883	CTNNA2	829014	-306297	intron	NM_001164883;NM_004389	CTNNA2;CTNNA2	829014;829014	-306297;-306297
chr2	80625942	80626824	93.77	32	10.51	Y	Y	NM_001164883	CTNNA2	1032375	-102675	exon	NM_001164883;NM_004389	CTNNA2;CTNNA2	1032375;1032375	-102675;-102675
chr2	81177841	81178323	59.68	13	8.3	N	Y
chr2	82200675	82201288	62.36	16	10.74	Y	Y
chr2	82220472	82221132	74.24	20	10.14	N	Y
chr2	82487510	82487943	115.47	19	18.69	Y	Y
chr2	82488780	82489130	59.35	11	10.67	N	Y
chr2	82569273	82569714	79.31	15	12.85	Y	Y
chr2	82793710	82794276	157.89	26	23.7	N	Y
chr2	82812322	82812862	106.42	22	14.19	Y	Y
chr2	83148404	83148891	64.4	14	10.24	N	Y
chr2	83159406	83160222	473.08	65	49.47	Y	Y
chr2	83196281	83196635	61.05	12	10.46	N	Y
chr2	83202113	83202683	70.91	18	9.22	Y	Y
chr2	83552073	83552786	73.77	22	7.5	N	Y
chr2	83687758	83688441	76	28	8.09	Y	Y
chr2	83731260	83731969	208.1	43	18.92	Y	Y
chr2	83761257	83761744	220.11	34	16.17	Y	Y
chr2	84109978	84110578	207.38	32	17.52	Y	Y
chr2	84201789	84202345	141.14	24	21.33	Y	Y
chr2	84608142	84608862	98.84	30	12.74	N	Y	NM_001370	DNAH6	11053	-291362	intron	NM_001370	DNAH6	11053	-291362
chr2	84612777	84613215	72.41	14	14.22	Y	Y	NM_001370	DNAH6	15688	-287009	intron	NM_001370	DNAH6	15688	-287009
chr2	85077412	85077859	67.96	19	8.15	N	Y	NM_020122	KCMF1	25671	-62247	intron	NM_020122	KCMF1	25671	-62247
chr2	85113253	85113767	78.03	16	15.18	Y	Y	NM_020122	KCMF1	61512	-26339	intron	NM_020122	KCMF1	61512	-26339
chr2	85187104	85187837	81.91	23	7.88	N	Y
chr2	85420734	85421545	96.4	30	11.21	Y	Y	NM_006464	TGOLN2	-11850	-22078	upstream	NM_006464;NM_017750;NM_001135021;NM_001135022;NM_001135023;NM_032213	TGOLN2;RETSAT;ELMOD3;ELMOD3;ELMOD3;ELMOD3	-11850;13787;-13809;-13809;-13809;-13809	-22078;1044;-50841;-50841;-50841;-50841
chr2	85501795	85502562	137.34	37	15.29	Y	Y	NM_001747	CAPG	-10609	-26414	upstream	NM_001747;NM_198482	CAPG;SH2D6	-10609;-12867	-26414;-15101
chr2	85591809	85592412	101.92	22	9.01	N	Y
chr2	85597263	85597749	91.5	21	13.24	Y	Y
chr2	85675801	85676611	67.12	36	5.45	N	Y	NM_016494	RNF181	0	-1731	promoter	NM_003761;NM_006634;NM_016494;NM_001031738;NR_033179;NM_001013649	VAMP8;VAMP5;RNF181;TMEM150A;TMEM150A;C2orf68	17677;10760;0;6722;6722;16079	13135;1780;-1731;2570;2570;9276
chr2	85789205	85789776	166.17	41	12.01	Y	Y	NM_006433	GNLY	14281	9820	downstream	NM_006433;NM_012483	GNLY;GNLY	14281;14281	9820;9820
chr2	85822945	85823446	94.54	21	14.18	N	Y	NM_032827	ATOH8	-10974	-48571	upstream	NM_032827	ATOH8	-10974	-48571
chr2	86035588	86036155	73.01	20	7.01	N	Y
chr2	86152785	86153545	203.41	50	12.78	Y	Y	NM_015425	POLR1A	33244	-45824	intron	NM_015425	POLR1A	33244	-45824
chr2	86271793	86272288	51.56	20	8.92	N	Y	NM_001100169	IMMT	4116	-47228	intron	NM_001100169;NM_001100170;NM_006839;NM_016622;NM_145644	IMMT;IMMT;IMMT;MRPL35;MRPL35	4116;4116;4116;-7779;-7779	-47228;-47228;-47228;-21700;-21700
chr2	86275574	86276349	91.68	31	7.24	Y	Y	NM_001100169	IMMT	55	-51009	promoter	NM_001100169;NM_001100170;NM_006839;NM_016622;NM_145644	IMMT;IMMT;IMMT;MRPL35;MRPL35	55;55;55;-3718;-3718	-51009;-51009;-51009;-17639;-17639
chr2	86293510	86294120	134.21	31	12.61	Y	Y	NM_016622	MRPL35	13444	0	TES	NM_016622;NM_145644;NM_001164731;NM_001164732;NM_022912;NM_001164730	MRPL35;MRPL35;REEP1;REEP1;REEP1;REEP1	13444;13444;124168;124168;124168;124597	0;0;511;511;511;511
chr2	86335486	86335917	64.4	14	11.08	N	Y	NM_001164731	REEP1	82371	-40856	intron	NM_001164731;NM_001164732;NM_022912;NM_001164730	REEP1;REEP1;REEP1;REEP1	82371;82371;82371;82800	-40856;-40856;-40856;-40856
chr2	86382815	86383602	283.56	46	35.04	Y	Y	NM_001164731	REEP1	34686	-88185	intron	NM_001164731;NM_001164732;NM_022912;NM_001164730	REEP1;REEP1;REEP1;REEP1	34686;34686;34686;35115	-88185;-88185;-88185;-88185
chr2	86579461	86579926	152.25	24	22.25	Y	Y	NM_001146688	KDM3A	57367	6112	downstream	NM_018433;NM_001146688;NM_001005753;NM_001193517;NM_016079;NR_036454;NM_001198954	KDM3A;KDM3A;VPS24;VPS24;VPS24;VPS24;RNF103-VPS24	57680;57367;64205;64205;64205;64205;221830	6112;6112;4138;4138;4138;4138;4138
chr2	86784306	86784875	175.72	30	24.03	N	Y	NM_001198954	RNF103-VPS24	16881	-200243	intron	NM_001198954	RNF103-VPS24	16881	-200243
chr2	86883713	86884103	70.49	14	11.85	N	Y	NM_001145873	CD8A	4927	-18475	intron	NM_001768;NM_171827;NR_027353;NM_001145873;NM_001178100;NM_172101;NM_172102;NM_172213	CD8A;CD8A;CD8A;CD8A;CD8B;CD8B;CD8B;CD8B	-11366;-11366;-11366;4927;58455;58455;58455;58455	-18475;-18475;-18475;-18475;11868;11868;11868;11868
chr2	88103178	88103639	252.94	33	29.2	Y	Y	NM_016618	KRCC1	32724	4200	TES	NM_016618	KRCC1	32724	4200
chr2	91285315	91285781	93.48	17	17.78	N	Y
chr2	95002585	95003208	121.21	29	13.1	Y	Y
chr2	95334879	95335530	52.22	23	5.09	Y	Y	NM_013434	KCNIP3	8081	-80022	intron	NM_001165977;NM_001165978;NM_144707;NM_013434	PROM2;PROM2;PROM2;KCNIP3	30952;30952;30952;8081	14098;14098;14098;-80022
chr2	95940939	95941366	108.43	18	13.04	Y	Y
chr2	96045907	96046389	50.16	12	10.13	Y	Y	NR_003698	LOC729234	5882	-6222	intron	NR_003698;NM_207328	LOC729234;GPAT2	5882;18065	-6222;5032
chr2	96123857	96124523	103.6	23	11.34	N	Y
chr2	96189328	96189917	139.3	28	19.27	Y	Y	NM_004418	DUSP2	-14423	-16694	upstream	NM_004418	DUSP2	-14423	-16694
chr2	96191251	96191702	74.85	16	9.73	N	Y
chr2	96359869	96360260	61.67	18	8.22	Y	Y	NM_001163524	ITPRIPL1	4198	2052	TES	NM_001008949;NM_001163523;NM_178495;NM_001163524;NM_015341	ITPRIPL1;ITPRIPL1;ITPRIPL1;ITPRIPL1;NCAPH	5081;5074;4208;4198;-4951	2052;2052;2052;2052;-44741
chr2	96370451	96370910	67.96	19	5.79	N	Y	NM_015341	NCAPH	5241	-34091	intron	NM_001008949;NM_001163523;NM_178495;NM_001163524;NM_015341	ITPRIPL1;ITPRIPL1;ITPRIPL1;ITPRIPL1;NCAPH	15663;15656;14790;14780;5241	12634;12634;12634;12634;-34091
chr2	96563499	96564776	220.58	57	21.02	Y	Y	NM_212481	ARID5A	-1415	-17322	promoter	NM_212481	ARID5A	-1415	-17322
chr2	96917846	96918573	128.65	41	12.15	Y	Y	NM_001172667	FAM178B	6053	-12501	intron	NM_001172667;NM_016490;NM_001122646	FAM178B;FAM178B;FAM178B	6053;9024;97455	-12501;-12501;-12501
chr2	97118169	97118514	76.93	13	10.67	Y	Y	NM_199336	FAHD2B	5795	-5120	intron	NM_199336	FAHD2B	5795	-5120
chr2	97230198	97230916	93.06	26	10.12	N	Y	NM_001164315	ANKRD36	87239	-48717	intron	NM_001164315	ANKRD36	87239	-48717
chr2	97953108	97953739	123.04	30	14.02	Y	Y	NM_015348	TMEM131	25047	-213876	intron	NM_015348	TMEM131	25047	-213876
chr2	98458938	98459611	113.03	24	16.99	N	Y	NM_001566	INPP4A	31186	-105105	intron	NM_001566;NM_001134224;NM_001134225;NM_004027	INPP4A;INPP4A;INPP4A;INPP4A	31186;31186;31186;31186	-105105;-114317;-114317;-114317
chr2	98470786	98471415	67.68	24	9.93	Y	Y	NM_001566	INPP4A	43034	-93301	intron	NM_001566;NM_001134224;NM_001134225;NM_004027	INPP4A;INPP4A;INPP4A;INPP4A	43034;43034;43034;43034	-93301;-102513;-102513;-102513
chr2	98687464	98688154	147.29	33	18.69	Y	Y	NM_012214	MGAT4A	25867	-85464	intron	NM_012214	MGAT4A	25867	-85464
chr2	98740669	98741385	122.43	36	8.92	N	Y
chr2	98892295	98893001	179.24	31	22.52	Y	Y	NM_207362	C2orf55	26115	-115555	intron	NM_207362	C2orf55	26115	-115555
chr2	99143584	99144164	263.08	39	27.44	Y	Y	NM_015929	LIPT1	5735	-1881	intron	NM_025244;NM_144706;NM_015929;NM_145196;NM_145197;NM_145198;NM_145199;NM_138798	TSGA10;C2orf15;LIPT1;LIPT1;LIPT1;LIPT1;LIPT1;MITD1	-5966;18968;5735;5735;5735;5735;5735;19760	-163429;9225;-1881;-1881;-1881;-1881;-1881;7994
chr2	99844207	99844919	214.01	36	20.81	Y	Y	NM_001025108	AFF3	243558	-314060	intron	NM_001025108;NM_002285	AFF3;AFF3	243558;280550	-314060;-314060
chr2	99847671	99848384	223.75	45	24.53	Y	Y	NM_001025108	AFF3	240093	-317524	intron	NM_001025108;NM_002285	AFF3;AFF3	240093;277085	-317524;-317524
chr2	99981619	99982317	109.6	29	15.33	Y	Y	NM_001025108	AFF3	106160	-451472	intron	NM_001025108;NM_002285	AFF3;AFF3	106160;143152	-451472;-451472
chr2	99983152	99983784	117.36	26	11.52	Y	Y	NM_001025108	AFF3	104693	-453005	intron	NM_001025108;NM_002285	AFF3;AFF3	104693;141685	-453005;-453005
chr2	99987440	99988445	104.08	33	12.33	Y	Y	NM_001025108	AFF3	100032	-457293	intron	NM_001025108;NM_002285	AFF3;AFF3	100032;137024	-457293;-457293
chr2	100014227	100015015	88.31	43	9.66	Y	Y	NM_001025108	AFF3	73462	-484080	intron	NM_001025108;NM_002285	AFF3;AFF3	73462;110454	-484080;-484080
chr2	100039137	100039747	122.06	25	14.87	Y	Y	NM_001025108	AFF3	48730	-508990	intron	NM_001025108;NM_002285	AFF3;AFF3	48730;85722	-508990;-508990
chr2	100049115	100049701	162.4	40	13.02	Y	Y	NM_001025108	AFF3	38776	-518968	intron	NM_001025108;NM_002285	AFF3;AFF3	38776;75768	-518968;-518968
chr2	100050481	100051147	209.26	40	21.78	Y	Y	NM_001025108	AFF3	37330	-520334	intron	NM_001025108;NM_002285	AFF3;AFF3	37330;74322	-520334;-520334
chr2	100165399	100165763	61.18	13	9.22	N	Y
chr2	100189667	100190160	68.62	16	7.68	Y	Y
chr2	100196244	100197017	121.07	38	12.94	Y	Y
chr2	100213554	100214028	200.88	36	17.27	Y	Y
chr2	100348377	100348747	64.21	12	11.68	N	Y
chr2	101062756	101063607	105.23	35	8.28	Y	Y	NM_001102426	TBC1D8	70671	-72635	intron	NM_001102426	TBC1D8	70671	-72635
chr2	101093213	101093701	81.17	21	12.31	Y	Y	NM_001102426	TBC1D8	40577	-103092	intron	NM_001102426	TBC1D8	40577	-103092
chr2	101100056	101100495	78.25	16	13.02	Y	Y	NM_001102426	TBC1D8	33783	-109935	intron	NM_001102426	TBC1D8	33783	-109935
chr2	101103362	101103910	69.42	27	7.25	Y	Y	NM_001102426	TBC1D8	30368	-113241	intron	NM_001102426	TBC1D8	30368	-113241
chr2	101278718	101279251	50.48	18	7.47	N	Y	NM_173647	RNF149	12359	-20224	intron	NM_173647	RNF149	12359	-20224
chr2	101284878	101285267	54.71	11	9.48	N	Y	NM_173647	RNF149	6343	-26384	intron	NM_173647	RNF149	6343	-26384
chr2	101310535	101311304	104.3	39	8.98	Y	Y
chr2	101549653	101550217	61.73	20	5.93	Y	Y
chr2	101804787	101805357	173.5	42	15.48	Y	Y	NM_004834	MAP4K4	123868	-72227	intron	NM_004834;NM_145686;NM_145687	MAP4K4;MAP4K4;MAP4K4	123868;123868;123868	-72227;-72227;-72227
chr2	102103101	102104201	103.47	48	8.88	N	Y
chr2	102189453	102189942	56.82	21	6.36	N	Y	NM_003854	IL1RL2	19589	-32301	intron	NM_003854	IL1RL2	19589	-32301
chr2	102603216	102603746	52.89	21	5.01	N	Y	NM_003048	SLC9A2	619	-90495	intron	NM_003048	SLC9A2	619	-90495
chr2	104160082	104160627	110.43	22	15.02	Y	Y
chr2	104414530	104415026	590.64	61	58.08	Y	Y	NR_015399	LOC150568	-2211	-80621	promoter	NR_015399	LOC150568	-2211	-80621
chr2	104464262	104464892	118.66	31	13.25	N	Y	NR_015399	LOC150568	47026	-30755	intron	NR_015399	LOC150568	47026	-30755
chr2	104631801	104632100	145.38	19	22.52	Y	Y
chr2	104665237	104665632	78.17	14	10.67	N	Y
chr2	104988299	104988886	139.21	34	13.43	Y	Y
chr2	105120403	105121204	374.2	71	23.58	Y	Y
chr2	105158074	105158747	107.7	24	11.01	Y	Y
chr2	105392515	105393118	56.01	19	7.75	Y	Y	NM_001450	FHL2	-10403	-48801	upstream	NM_001039492;NM_001450;NM_201555;NM_201557	FHL2;FHL2;FHL2;FHL2	-10509;-10403;-10403;28544	-48801;-48801;-48801;-48801
chr2	105593731	105594222	124.35	24	16.64	N	Y
chr2	105694252	105694966	169.53	32	17.52	Y	Y
chr2	105698825	105699430	177.49	31	17.02	Y	Y
chr2	105869417	105870077	124.95	24	13.04	Y	Y	NM_001004720	NCK2	34782	-7085	intron	NM_001004722;NM_003581;NM_001004720	NCK2;NCK2;NCK2	141466;141466;34782	-7085;-7085;-7085
chr2	106544035	106544891	57.44	35	7.4	Y	Y
chr2	107531162	107531683	55.11	13	9.34	N	Y
chr2	107693917	107694422	73.77	22	11.21	N	Y
chr2	107721170	107721661	142.52	24	19.11	Y	Y
chr2	108194758	108195377	63.13	25	7.59	N	Y
chr2	108350456	108350740	89.34	14	15.33	Y	Y	NM_006588	SULT1C4	-10113	-19962	upstream	NR_037191;NM_006588	SULT1C2P1;SULT1C4	45331;-10113	13771;-19962
chr2	108599595	108600134	90.5	22	14.8	Y	Y	NM_001193484	LIMS1	-4000	-70000	promoter	NM_001193483;NM_004987;NM_001193488;NM_001193482;NM_001193484	LIMS1;LIMS1;LIMS1;LIMS1;LIMS1	82307;28397;28242;9547;-4000	-70000;-70000;-70000;-70000;-70000
chr2	108660964	108661655	229.65	36	24.89	Y	Y	NM_001193485	LIMS1	23266	-8479	intron	NM_001193483;NM_004987;NM_001193488;NM_001193482;NM_001193484;NM_001193485	LIMS1;LIMS1;LIMS1;LIMS1;LIMS1;LIMS1	143676;89766;89611;70916;56831;23266	-8479;-8479;-8479;-8479;-8479;-8479
chr2	108672061	108672603	125.09	27	15.95	Y	Y	NM_001193485	LIMS1	34363	1928	TES	NM_001193483;NM_004987;NM_001193488;NM_001193482;NM_001193484;NM_001193485	LIMS1;LIMS1;LIMS1;LIMS1;LIMS1;LIMS1	154773;100863;100708;82013;67928;34363	1928;1928;1928;1928;1928;1928
chr2	108701861	108702632	145.92	56	10.17	Y	Y	NM_006267	RANBP2	0	-66067	promoter	NM_006267	RANBP2	0	-66067
chr2	108965113	108965860	71.03	23	9.34	Y	Y	NM_022336	EDAR	6400	-87755	intron	NM_022336	EDAR	6400	-87755
chr2	108992586	108993207	111.76	31	11.68	Y	Y
chr2	109119230	109119924	57.44	23	9.67	N	Y	NR_036223	MIR4265	4552	4454	TES	NR_029193;NM_001099289;NR_036223	LOC100287216;SH3RF3;MIR4265	-6224;6802;4552	-9015;-499565;4454
chr2	109135030	109135621	79.97	19	12.05	N	Y	NR_036223	MIR4265	-10555	-10653	upstream	NM_001099289;NR_036223	SH3RF3;MIR4265	22602;-10555	-483868;-10653
chr2	109243965	109244683	357.29	58	22.85	Y	Y	NM_001099289	SH3RF3	131537	-374806	intron	NM_001099289	SH3RF3	131537	-374806
chr2	109463855	109464607	124.25	33	9.81	Y	Y	NM_001099289	SH3RF3	351427	-154882	intron	NM_001099289	SH3RF3	351427	-154882
chr2	109805461	109806482	112.8	42	13.43	Y	Y
chr2	110216076	110216644	106.88	28	14.6	Y	Y	NM_005434	MALL	14788	-17341	intron	NM_005434	MALL	14788	-17341
chr2	110319445	110320149	104.51	30	15.42	Y	Y	NM_000272	NPHP1	0	-81243	promoter	NM_000272;NM_001128178;NM_001128179;NM_207181;NR_027063	NPHP1;NPHP1;NPHP1;NPHP1;NCRNA00116	0;0;0;0;17657	-81243;-81243;-81243;-81243;6246
chr2	111247460	111248342	91.76	42	6.18	Y	Y	NM_001142807	ACOXL	40840	-343928	intron	NM_001142807	ACOXL	40840	-343928
chr2	111270778	111271389	326.6	45	33.19	Y	Y	NM_001142807	ACOXL	64158	-320881	intron	NM_001142807	ACOXL	64158	-320881
chr2	111410529	111410897	80.9	15	13.02	N	Y	NM_001142807	ACOXL	203909	-181373	intron	NM_001142807	ACOXL	203909	-181373
chr2	111419091	111419708	176.75	30	26.28	Y	Y	NM_001142807	ACOXL	212471	-172562	intron	NM_001142807	ACOXL	212471	-172562
chr2	111458686	111459115	72.82	17	11.95	Y	Y	NM_001142807	ACOXL	252066	-133155	intron	NM_001142807	ACOXL	252066	-133155
chr2	111466056	111466576	53.29	17	6.31	Y	Y	NM_001142807	ACOXL	259436	-125694	intron	NM_001142807	ACOXL	259436	-125694
chr2	111481161	111481918	105.59	38	13.08	Y	Y	NM_001142807	ACOXL	274541	-110352	intron	NM_001142807	ACOXL	274541	-110352
chr2	111571385	111571929	83.46	19	12.39	N	Y	NM_001142807	ACOXL	364765	-20341	intron	NM_001142807	ACOXL	364765	-20341
chr2	111658974	111660139	210.72	56	14.72	Y	Y
chr2	112255800	112256146	59.86	12	11.85	Y	Y	NM_022662	ANAPC1	102066	-12690	intron	NM_022662	ANAPC1	102066	-12690
chr2	112361782	112362435	53.02	17	11.39	Y	Y	NM_022662	ANAPC1	-3571	-118672	promoter	NM_022662;NM_006343	ANAPC1;MERTK	-3571;-10227	-118672;-140981
chr2	112394044	112394821	185.83	40	18.67	N	Y	NM_006343	MERTK	21383	-108595	intron	NM_006343	MERTK	21383	-108595
chr2	112418836	112419394	329.46	53	22.16	Y	Y	NM_006343	MERTK	46175	-84022	exon	NM_006343	MERTK	46175	-84022
chr2	112420608	112421242	136.71	30	11.15	Y	Y	NM_006343	MERTK	47947	-82174	intron	NM_006343	MERTK	47947	-82174
chr2	113135885	113136457	55.74	15	11.01	N	Y	NM_005415	SLC20A1	15888	-1414	intron	NM_005415	SLC20A1	15888	-1414
chr2	113343196	113344215	599.63	97	26.96	Y	Y
chr2	113520385	113521434	246.79	57	11.21	Y	Y	NM_173178	IL1F8	5477	-18779	intron	NM_014438;NM_173178;NM_173170;NM_012275	IL1F8;IL1F8;IL1F5;IL1F5	5477;5477;-11252;-11722	-24247;-18779;-17357;-17357
chr2	113680233	113681008	157.54	30	14.02	Y	Y	NM_012455	PSD4	32203	3086	TES	NM_012455;NM_003466;NM_013952;NM_013953;NM_013992	PSD4;PAX8;PAX8;PAX8;PAX8	32203;71960;71960;71960;71960	3086;9037;9037;9037;9037
chr2	114175881	114176499	62.38	18	7.88	Y	Y	NM_025181	SLC35F5	54371	11904	downstream	NM_025181	SLC35F5	54371	11904
chr2	114177462	114178044	72.82	19	7.01	Y	Y	NM_025181	SLC35F5	52826	10359	downstream	NM_025181	SLC35F5	52826	10359
chr2	114181090	114181675	305.03	43	34.85	Y	Y	NM_025181	SLC35F5	49195	6728	downstream	NM_025181	SLC35F5	49195	6728
chr2	114182845	114183719	296.57	50	30.04	Y	Y	NM_025181	SLC35F5	47151	4684	TES	NM_025181	SLC35F5	47151	4684
chr2	114655519	114656115	96.08	22	16.6	Y	Y
chr2	115017457	115018030	80.77	20	13.14	N	Y	NM_001178036	DPP10	81808	-1300766	intron	NM_020868;NM_001178036	DPP10;DPP10	101089;81808	-1300766;-1300766
chr2	115026931	115027534	125.09	27	16.06	N	Y	NM_001178036	DPP10	91282	-1291262	intron	NM_020868;NM_001178036	DPP10;DPP10	110563;91282	-1291262;-1291262
chr2	115228609	115229798	285.21	65	16.45	Y	Y	NM_001178036	DPP10	292960	-1088998	intron	NM_020868;NM_001178036	DPP10;DPP10	312241;292960	-1088998;-1088998
chr2	115411239	115411953	63.13	24	9.38	Y	Y	NM_001178036	DPP10	475590	-906843	intron	NM_020868;NM_001178036	DPP10;DPP10	494871;475590	-906843;-906843
chr2	115569649	115570391	147	28	17.78	Y	Y	NM_001178037	DPP10	30933	-748390	intron	NM_020868;NM_001178036;NM_001178037	DPP10;DPP10;DPP10	653281;634000;30933	-748405;-748405;-748390
chr2	117207632	117208141	103.2	19	16.35	Y	Y
chr2	118025885	118026615	57.75	28	6.54	Y	Y
chr2	118200007	118200615	95.95	21	12.37	Y	Y
chr2	118432020	118432822	188.29	43	16.82	Y	Y	NM_019044	CCDC93	55387	-42497	exon	NM_019044	CCDC93	55387	-42497
chr2	118452516	118452979	60.29	14	9.01	N	Y	NM_019044	CCDC93	35230	-62993	intron	NM_019044	CCDC93	35230	-62993
chr2	118470387	118470990	132.05	24	23.36	Y	Y	NM_019044	CCDC93	17219	-80864	exon	NM_019044	CCDC93	17219	-80864
chr2	118774065	118774716	116.56	23	12.85	Y	Y
chr2	118775213	118775650	71.73	14	10.51	Y	Y
chr2	118795604	118796096	143.34	23	20.15	Y	Y
chr2	118796190	118796859	361.83	50	33.19	Y	Y
chr2	119693701	119694275	52.39	17	5.33	N	Y	NM_001008410	STEAP3	-3579	-45422	promoter	NM_001008410;NM_018234;NM_182915	STEAP3;STEAP3;STEAP3	-3579;-3579;-3579	-45422;-45422;-45422
chr2	119840156	119841270	134.7	43	10.73	Y	Y	NM_001079862	DBI	0	-5322	promoter	NM_001017927;NM_001079862;NM_001178041;NM_001178042;NM_001178043;NM_020548;NM_001178017;NM_001079863	C2orf76;DBI;DBI;DBI;DBI;DBI;DBI;DBI	0;0;0;0;0;0;-29;-451	-63667;-5322;-5322;-5322;-5322;-5322;-5322;-5322
chr2	120022564	120023029	90.92	20	12.22	Y	Y	NM_001029996	PCDP1	4070	-107678	intron	NM_001029996	PCDP1	4070	-107678
chr2	120284236	120284887	308.37	48	34.17	Y	Y	NM_002830	PTPN4	50560	-166620	intron	NM_002830	PTPN4	50560	-166620
chr2	120330415	120331114	344.03	58	20.99	Y	Y	NM_002830	PTPN4	96739	-120393	intron	NM_002830	PTPN4	96739	-120393
chr2	120541056	120541645	232.04	34	20.15	Y	Y	NM_001184938	EPB41L5	53802	-39317	intron	NM_001184939;NM_001184937;NM_020909;NM_001184938	EPB41L5;EPB41L5;EPB41L5;EPB41L5	53983;53983;53983;53802	-39317;-111522;-111522;-39317
chr2	120582090	120582634	225.77	34	21.97	Y	Y	NM_001184938	EPB41L5	94836	1129	TES	NM_001184939;NM_001184937;NM_020909;NM_001184938	EPB41L5;EPB41L5;EPB41L5;EPB41L5	95017;95017;95017;94836	1129;-70533;-70533;1129
chr2	121026797	121027389	50.88	19	7.65	N	Y
chr2	121099768	121100384	79.88	22	10.9	Y	Y
chr2	121429313	121430010	50.34	29	7.73	Y	Y	NM_005270	GLI2	157977	-36689	exon	NM_005270	GLI2	157977	-36689
chr2	121509908	121510791	151.22	49	12.85	Y	Y
chr2	121734430	121735312	513.4	86	33.13	Y	Y	NM_014553	TFCP2L1	23936	-43797	intron	NM_014553	TFCP2L1	23936	-43797
chr2	122351533	122352048	54.75	14	10.01	Y	Y
chr2	122493072	122493573	401.51	54	33.48	Y	Y
chr2	122526145	122526757	199.67	47	20.02	Y	Y
chr2	122858896	122859535	98.52	28	12.16	Y	Y
chr2	122883659	122884387	221.11	39	21.41	Y	Y
chr2	123630910	123631507	57.17	18	10.12	Y	Y
chr2	123633073	123633712	136.59	25	15.41	N	Y
chr2	124193318	124193719	53.39	11	10.67	Y	Y
chr2	124508307	124508828	64.87	20	7.01	Y	Y	NM_130773	CNTNAP5	8974	-880505	intron	NM_130773	CNTNAP5	8974	-880505
chr2	124522569	124523233	95.13	23	15.82	Y	Y	NM_130773	CNTNAP5	23236	-866100	intron	NM_130773	CNTNAP5	23236	-866100
chr2	125040560	125040825	156.35	18	21.33	N	Y	NM_130773	CNTNAP5	541227	-348508	intron	NM_130773	CNTNAP5	541227	-348508
chr2	127700412	127701240	285.12	58	26.12	Y	Y
chr2	127779992	127780557	103.62	20	11.68	N	Y	NM_000122	ERCC3	-11771	-48657	upstream	NM_000122;NM_006609	ERCC3;MAP3K2	-11771;36683	-48657;-1384
chr2	127788497	127789116	97.69	20	15.41	Y	Y	NM_006609	MAP3K2	28124	-9889	exon	NM_006609	MAP3K2	28124	-9889
chr2	128702891	128703240	103.74	16	16.59	N	Y
chr2	128783419	128784033	52.73	23	6.51	Y	Y	NM_004807	HS6ST1	8608	-43896	intron	NM_004807	HS6ST1	8608	-43896
chr2	129533042	129533641	69.56	27	9.81	Y	Y
chr2	129613469	129613781	85.18	17	11.21	N	Y
chr2	129839214	129839783	51.62	15	7.38	N	Y
chr2	130715096	130715740	51.56	19	6.31	N	Y
chr2	131290958	131291313	106.42	22	13.06	Y	Y
chr2	131444673	131445120	55.58	17	8.77	Y	Y	NM_015320	ARHGEF4	53980	-76186	intron	NM_015320;NM_032995	ARHGEF4;ARHGEF4	53980;53980	-76186;-76186
chr2	131455798	131456283	86.05	20	12.74	Y	Y	NM_015320	ARHGEF4	65105	-65023	intron	NM_015320;NM_032995	ARHGEF4;ARHGEF4	65105;65105	-65023;-65023
chr2	131461791	131462452	93.15	25	10.81	N	Y	NM_015320	ARHGEF4	71098	-58854	intron	NM_015320;NM_032995	ARHGEF4;ARHGEF4	71098;71098	-58854;-58854
chr2	131578636	131579446	71.98	22	7.69	N	Y	NM_001100623	PLEKHB2	0	-44449	promoter	NM_001009993;NM_001100623;NM_017958	FAM168B;PLEKHB2;PLEKHB2	-11163;0;0	-56718;-44449;-44449
chr2	133091003	133091470	149.94	24	22.91	Y	Y	NM_001508	GPR39	200387	-29169	intron	NM_001508	GPR39	200387	-29169
chr2	133095091	133095746	260.88	41	26.55	N	Y	NM_001508	GPR39	204475	-24893	intron	NM_001508	GPR39	204475	-24893
chr2	133912217	133912699	69.15	16	9.47	N	Y	NM_207363	NCKAP5	129802	-766376	intron	NM_207363;NM_207481	NCKAP5;NCKAP5	129802;129802	-766376;-766376
chr2	133954976	133955544	175.22	31	25.87	Y	Y	NM_207363	NCKAP5	86957	-809135	intron	NM_207363;NM_207481	NCKAP5;NCKAP5	86957;86957	-809135;-809135
chr2	134148206	134148859	81.95	33	7.01	Y	Y
chr2	134598065	134598743	73.77	22	10.3	N	Y	NR_037450	MIR3679	-2423	-2490	promoter	NR_037450	MIR3679	-2423	-2490
chr2	135289564	135290215	168.59	31	23.03	Y	Y
chr2	135297534	135297833	70.12	14	10.9	Y	Y	NM_138326	ACMSD	-14823	-78239	upstream	NM_138326	ACMSD	-14823	-78239
chr2	135313627	135314152	53.76	14	8.01	Y	Y	NM_138326	ACMSD	972	-61920	intron	NM_138326	ACMSD	972	-61920
chr2	135336740	135337106	79.74	16	10.26	N	Y	NM_138326	ACMSD	24085	-38966	intron	NM_138326;NR_036549	ACMSD;LOC100129961	24085;55540	-38966;3567
chr2	135429848	135430354	84.46	18	14.02	N	Y	NM_001241	CCNT2	36986	-700	exon	NM_001241;NM_058241;NM_001018046;NM_025052	CCNT2;CCNT2;YSK4;YSK4	36986;36986;68364;68364	-700;-700;8389;8389
chr2	135624734	135625120	243.9	31	32	Y	Y	NM_001172435	RAB3GAP1	98430	-19629	intron	NM_001172435;NM_012233	RAB3GAP1;RAB3GAP1	98430;98430	-19629;-19629
chr2	135636193	135636971	129.09	32	18.8	Y	Y	NM_001172435	RAB3GAP1	109889	-7778	exon	NM_001172435;NM_012233	RAB3GAP1;RAB3GAP1	109889;109889	-7778;-7778
chr2	136029361	136029985	51.59	23	7.51	Y	Y	NM_015361	R3HDM1	23809	-169324	intron	NM_015361	R3HDM1	23809	-169324
chr2	136439711	136440148	71.73	14	12.85	N	Y	NM_001349	DARS	19544	-58988	intron	NM_001349	DARS	19544	-58988
chr2	136914192	136915229	292.39	68	20.44	Y	Y
chr2	138119229	138119777	115.85	27	14.72	Y	Y	NM_001080427	THSD7B	654298	-31980	intron	NM_001080427	THSD7B	654298	-31980
chr2	138221551	138221934	70.51	14	9.01	N	Y
chr2	138222401	138223086	121.08	32	10.51	N	Y
chr2	138236198	138236960	63.13	24	8.68	N	Y
chr2	138297177	138297494	69.27	12	12.22	Y	Y
chr2	138347787	138348622	119.9	36	11.47	Y	Y
chr2	138367162	138367695	69.1	15	11.85	Y	Y
chr2	138443137	138443780	66.06	19	7.88	N	Y	NM_001024074	HNMT	4860	1654	TES	NM_001024074;NM_001024075;NM_006895	HNMT;HNMT;HNMT	4860;4860;4860	1654;-11938;-46624
chr2	138449454	138450090	103.53	21	17.78	Y	Y	NM_001024075	HNMT	11177	-5628	intron	NM_001024074;NM_001024075;NM_006895	HNMT;HNMT;HNMT	11177;11177;11177	7971;-5628;-40314
chr2	138651449	138652251	739.48	89	58.4	Y	Y
chr2	139304305	139304676	62.36	16	7.15	N	Y
chr2	139305155	139305896	226.63	44	17.13	Y	Y
chr2	139393454	139393849	53.41	11	10.51	N	Y
chr2	139867713	139868326	78.95	22	10.85	Y	Y
chr2	139975582	139976295	334.59	55	29.59	Y	Y
chr2	140166333	140167102	223.77	37	20.15	Y	Y
chr2	140247555	140248064	64.23	14	10.67	N	Y
chr2	140582460	140583102	51.56	20	7.71	N	Y
chr2	140773744	140774143	60.61	12	12.85	N	Y	NM_018557	LRP1B	1831597	-68279	intron	NM_018557	LRP1B	1831597	-68279
chr2	140921818	140922309	77.42	18	8.76	Y	Y	NM_018557	LRP1B	1683431	-216353	intron	NM_018557	LRP1B	1683431	-216353
chr2	141270401	141270742	86.52	14	15.41	N	Y	NM_018557	LRP1B	1334998	-564936	intron	NM_018557	LRP1B	1334998	-564936
chr2	141478062	141478554	106.86	19	16.59	Y	Y	NM_018557	LRP1B	1127186	-772597	intron	NM_018557	LRP1B	1127186	-772597
chr2	141618624	141619089	61.48	13	10.67	N	Y	NM_018557	LRP1B	986651	-913159	intron	NM_018557	LRP1B	986651	-913159
chr2	141942672	141943127	79.74	16	12.76	Y	Y	NM_018557	LRP1B	662613	-1237207	intron	NM_018557	LRP1B	662613	-1237207
chr2	141971276	141971863	106.42	22	12.34	Y	Y	NM_018557	LRP1B	633877	-1265811	intron	NM_018557	LRP1B	633877	-1265811
chr2	142029986	142030503	62.36	16	9.06	Y	Y	NM_018557	LRP1B	575237	-1324521	intron	NM_018557	LRP1B	575237	-1324521
chr2	142039565	142040187	185.97	35	15.85	Y	Y	NM_018557	LRP1B	565553	-1334100	intron	NM_018557	LRP1B	565553	-1334100
chr2	142140225	142140664	147.62	24	14.02	Y	Y	NM_018557	LRP1B	465076	-1434760	intron	NM_018557	LRP1B	465076	-1434760
chr2	142543825	142544146	77.98	13	12.37	Y	Y	NM_018557	LRP1B	61594	-1838360	intron	NM_018557	LRP1B	61594	-1838360
chr2	142575057	142575462	112.29	18	17.78	N	Y	NM_018557	LRP1B	30278	-1869592	intron	NM_018557	LRP1B	30278	-1869592
chr2	142764856	142765512	120.19	27	16.64	Y	Y
chr2	142797228	142797625	53.73	17	7.01	N	Y
chr2	143039605	143040234	80.12	18	15.18	N	Y
chr2	143076428	143077128	526.29	70	41.17	Y	Y
chr2	143228144	143228594	201.43	28	28.03	Y	Y
chr2	144691673	144692608	646.24	80	50.97	Y	Y	NM_024659	GTDC1	18768	-271623	intron	NM_024659;NM_001006636;NM_001164629	GTDC1;GTDC1;GTDC1	18768;75922;113945	-271623;-271623;-271623
chr2	144907266	144907761	113.82	29	15.09	Y	Y	NM_001171653	ZEB2	86667	-48855	intron	NM_001171653;NM_014795	ZEB2;ZEB2	86667;86667	-48855;-48855
chr2	145343488	145344016	59.2	16	10.51	N	Y	NR_033870	DKFZp686O1327	201485	-206745	intron	NR_033870	DKFZp686O1327	201485	-206745
chr2	146721029	146721834	103.8	37	12.31	Y	Y
chr2	147311950	147312504	95.13	23	12.42	Y	Y
chr2	147505910	147506392	87.81	18	13.02	Y	Y
chr2	147607434	147608086	208.27	33	27.26	Y	Y
chr2	147609439	147609917	67.62	14	13.04	Y	Y
chr2	147717352	147717784	57.34	15	10.9	Y	Y
chr2	147734522	147734918	61.66	12	11.85	N	Y
chr2	147848465	147849032	65.58	15	9.48	N	Y
chr2	147958881	147959798	81.93	33	7.6	Y	Y
chr2	148170275	148170772	71.14	17	8.09	Y	Y
chr2	148286341	148286854	178.51	29	18.02	Y	Y
chr2	148490910	148491510	99.99	22	13.63	Y	Y	NM_001190882	ORC4	3266	-86475	intron	NM_001190882;NM_001190879;NM_002552;NM_001190881;NM_181741;NM_181742;NM_018328	ORC4;ORC4;ORC4;ORC4;ORC4;ORC4;MBD5	3266;3276;3289;3290;3423;4133;-3540	-86475;-86475;-86475;-86475;-86475;-86475;-496004
chr2	149122668	149123369	69.96	22	14.02	Y	Y	NM_015630	EPC2	3639	-138237	intron	NM_015630	EPC2	3639	-138237
chr2	149335933	149336394	102.89	18	16.59	Y	Y	NM_004522	KIF5C	-12895	-255125	upstream	NM_004522	KIF5C	-12895	-255125
chr2	149351289	149351755	79.29	21	11.47	N	Y	NM_004522	KIF5C	2001	-239764	intron	NM_004522	KIF5C	2001	-239764
chr2	149571797	149572372	68.71	19	12.22	Y	Y	NM_004522	KIF5C	222509	-19147	intron	NM_004522	KIF5C	222509	-19147
chr2	149635643	149636291	99.18	24	17.52	Y	Y	NM_177964	LYPD6B	32417	-143727	intron	NM_177964	LYPD6B	32417	-143727
chr2	149639793	149640525	629.1	78	54.93	Y	Y	NM_177964	LYPD6B	36567	-139493	intron	NM_177964	LYPD6B	36567	-139493
chr2	149645612	149646078	242.68	33	28.47	Y	Y	NM_177964	LYPD6B	42386	-133940	intron	NM_177964	LYPD6B	42386	-133940
chr2	149663457	149664055	143.47	27	17.02	N	Y	NM_177964	LYPD6B	60231	-115963	intron	NM_177964	LYPD6B	60231	-115963
chr2	149764641	149765321	122.18	26	14.02	N	Y	NM_177964	LYPD6B	161415	-14697	intron	NM_177964	LYPD6B	161415	-14697
chr2	149930811	149931394	96.98	21	15.02	Y	Y	NM_194317	LYPD6	35537	-107511	intron	NM_001195685;NM_194317	LYPD6;LYPD6	36067;35537	-107511;-107511
chr2	150121035	150121894	303.11	47	36.74	Y	Y	NM_015702	MMADHC	30682	12499	downstream	NM_015702	MMADHC	30682	12499
chr2	150504525	150505019	62.36	16	7.79	N	Y
chr2	150554220	150554744	103.27	21	11.68	N	Y
chr2	150664252	150665050	275.76	46	26.03	Y	Y
chr2	150665574	150666169	165.89	32	20.85	Y	Y
chr2	150694840	150695514	55.2	15	12.85	N	Y
chr2	150730858	150731584	180.04	36	20.15	Y	Y
chr2	150738997	150740224	341.85	67	23.36	Y	Y
chr2	150743119	150743765	161.83	32	15.77	Y	Y
chr2	150772631	150773588	495.67	77	25.15	Y	Y
chr2	150779234	150779732	95.53	19	17.52	Y	Y
chr2	150781046	150781740	103.06	22	14.02	Y	Y
chr2	151068014	151068747	157.46	31	18.49	N	Y
chr2	151170222	151170861	153.41	29	21.02	Y	Y
chr2	151501659	151502130	84.4	16	14.22	Y	Y
chr2	151503205	151503788	67.96	19	8.99	Y	Y
chr2	151574073	151574745	89.05	23	12.26	Y	Y
chr2	152339259	152339646	54.94	11	9.48	N	Y
chr2	152697016	152697516	83.46	19	12.26	Y	Y	NM_005843	STAM2	43236	-15456	intron	NM_005843	STAM2	43236	-15456
chr2	152736411	152736819	121.18	19	18.96	Y	Y	NM_005843	STAM2	3933	-54851	intron	NM_005843	STAM2	3933	-54851
chr2	152863347	152864174	140.24	32	12.01	Y	Y
chr2	152866920	152867441	82.9	17	10.17	N	Y
chr2	153287757	153288489	240.81	38	37.93	Y	Y	NM_152522	ARL6IP6	5089	-37524	intron	NM_017892;NM_152522;NR_024526	PRPF40A;ARL6IP6;ARL6IP6	-5537;5089;5089	-71405;-37524;-37524
chr2	153295452	153296162	56.25	26	8.51	Y	Y	NM_152522	ARL6IP6	12784	-29851	intron	NM_017892;NM_152522;NR_024526	PRPF40A;ARL6IP6;ARL6IP6	-13232;12784;12784	-79100;-29851;-29851
chr2	155148405	155148802	123.29	19	21.33	Y	Y
chr2	155465760	155466306	122.55	25	11.39	Y	Y
chr2	155958195	155958525	55.79	15	8.09	N	Y
chr2	156586359	156586807	122.14	21	14.65	Y	Y
chr2	157031962	157032320	83.73	15	14.22	N	Y	NM_000408	GPD2	30817	-118841	intron	NM_001083112;NM_000408	GPD2;GPD2	31752;30817	-118841;-118841
chr2	157346304	157346656	61.32	12	10.46	N	Y
chr2	157346660	157347141	76.2	19	14.33	Y	Y
chr2	158390606	158391194	56.7	20	10.83	N	Y	NM_001105	ACVR1	48675	-89402	intron	NM_001105;NM_001111067	ACVR1;ACVR1	48675;49426	-89402;-89402
chr2	158414180	158414896	176.73	32	19.71	Y	Y	NM_001105	ACVR1	24973	-112976	intron	NM_001105;NM_001111067	ACVR1;ACVR1	24973;25724	-112976;-112976
chr2	158422475	158423030	64.11	15	11.3	N	Y	NM_001105	ACVR1	16839	-121271	intron	NM_001105;NM_001111067	ACVR1;ACVR1	16839;17590	-121271;-121271
chr2	158610821	158611281	83.1	17	12.01	N	Y	NM_001135098	UPP2	50885	-89631	intron	NM_001135098	UPP2	50885	-89631
chr2	158658086	158658990	307.15	66	24.19	Y	Y	NM_173355	UPP2	-7638	-41922	upstream	NM_001135098;NM_173355	UPP2;UPP2	98150;-7638	-41922;-41922
chr2	158762751	158763167	67.15	13	10.67	N	Y	NM_138803	CCDC148	258344	-26637	intron	NM_138803	CCDC148	258344	-26637
chr2	158796261	158796811	181.82	32	22.78	Y	Y	NM_138803	CCDC148	224700	-60147	intron	NM_138803	CCDC148	224700	-60147
chr2	158797017	158797659	166.65	29	20.35	Y	Y	NM_138803	CCDC148	223852	-60903	intron	NM_138803	CCDC148	223852	-60903
chr2	158922187	158923119	497.1	67	36.74	Y	Y	NM_001171637	CCDC148	98392	-68842	intron	NM_138803;NM_001171637	CCDC148;CCDC148	98392;98392	-186073;-68842
chr2	159164861	159165516	95.09	22	19.02	N	Y	NM_001005476	PKP4	143140	-80670	intron	NM_001005476;NM_003628	PKP4;PKP4	143140;143140	-80670;-80670
chr2	159361426	159361764	78.02	15	12.26	Y	Y	NM_001017920	DAPL1	1352	-18978	intron	NM_001017920	DAPL1	1352	-18978
chr2	159367344	159368111	515.5	75	37.63	Y	Y	NM_001017920	DAPL1	7270	-12631	intron	NM_001017920	DAPL1	7270	-12631
chr2	159518603	159519472	159.43	35	21.32	Y	Y	NM_001145909	TANC1	-13920	-277944	upstream	NM_001145909;NM_033394	TANC1;TANC1	-13920;-13920	-277944;-277944
chr2	159557457	159558242	84.02	23	10.46	N	Y	NM_001145909	TANC1	24066	-239174	intron	NM_001145909;NM_033394	TANC1;TANC1	24066;24066	-239174;-239174
chr2	159629789	159630487	286.06	45	25.44	Y	Y	NM_001145909	TANC1	96398	-166929	intron	NM_001145909;NM_033394	TANC1;TANC1	96398;96398	-166929;-166929
chr2	159648409	159648851	50.75	12	7.32	Y	Y	NM_001145909	TANC1	115018	-148565	intron	NM_001145909;NM_033394	TANC1;TANC1	115018;115018	-148565;-148565
chr2	159673310	159673605	66.89	12	12.01	N	Y	NM_001145909	TANC1	139919	-123811	intron	NM_001145909;NM_033394	TANC1;TANC1	139919;139919	-123811;-123811
chr2	159678688	159679259	74.47	20	11.2	N	Y	NM_001145909	TANC1	145297	-118157	intron	NM_001145909;NM_033394	TANC1;TANC1	145297;145297	-118157;-118157
chr2	159837775	159838361	70.85	19	14.21	Y	Y	NM_152528	WDSUB1	12948	-37226	intron	NM_152528;NM_001128213;NM_001128212	WDSUB1;WDSUB1;WDSUB1	12948;12988;13121	-37226;-37226;-37226
chr2	160160307	160160795	88.06	22	10.94	N	Y	NM_013450	BAZ2B	20510	-276572	intron	NM_013450	BAZ2B	20510	-276572
chr2	160352884	160353327	133.6	21	16.59	N	Y	NM_001198763	CD302	9685	-19500	intron	NM_001198763;NM_001198764;NM_014880;NM_001198759;NM_001198760;NM_002349	CD302;CD302;CD302;LY75-CD302;LY75-CD302;LY75	9685;9685;9685;116186;116186;116186	-19500;-19500;-19500;-19500;-19500;14787
chr2	160428433	160429049	90.2	19	13.04	N	Y	NM_002349	LY75	40464	-60320	intron	NM_001198759;NM_001198760;NM_002349	LY75-CD302;LY75-CD302;LY75	40464;40464;40464	-95049;-95049;-60320
chr2	160472514	160473168	84.21	30	11.51	Y	Y	NM_002349	LY75	-3002	-104401	promoter	NM_001198759;NM_001198760;NM_002349	LY75-CD302;LY75-CD302;LY75	-3002;-3002;-3002	-139130;-139130;-104401
chr2	160730264	160730711	70.49	14	9.34	Y	Y	NM_000888	ITGB6	34125	-63786	intron	NM_000888	ITGB6	34125	-63786
chr2	160730782	160731309	92.34	19	16.35	Y	Y	NM_000888	ITGB6	33527	-64304	intron	NM_000888	ITGB6	33527	-64304
chr2	160998491	160998957	69.01	14	11.85	Y	Y	NM_002897	RBMS1	59607	-161584	intron	NM_002897;NM_016836	RBMS1;RBMS1	59607;59607	-161584;-161584
chr2	161037573	161038108	92.31	18	11.85	Y	Y	NM_002897	RBMS1	20456	-200666	intron	NM_002897;NM_016836	RBMS1;RBMS1	20456;20456	-200666;-200666
chr2	161695846	161696441	190.57	30	16.59	Y	Y	NM_133484	TANK	-5271	-73295	upstream	NM_133484;NM_004180	TANK;TANK	-5271;-5271	-73295;-104487
chr2	161765561	161766015	122.14	20	17.78	N	Y	NM_001199135	TANK	40377	-34914	intron	NM_133484;NM_004180;NM_001199135	TANK;TANK;TANK	63850;63850;40377	-3721;-34913;-34914
chr2	161783785	161784428	87.09	19	14.22	N	Y	NM_001199135	TANK	58601	-16501	intron	NM_133484;NM_004180;NM_001199135	TANK;TANK;TANK	82074;82074;58601	14050;-16500;-16501
chr2	161879289	161879987	103.8	23	10.67	Y	Y	NM_005805	PSMD14	6258	-96485	intron	NM_005805	PSMD14	6258	-96485
chr2	161935820	161936314	62.36	16	12.12	N	Y	NM_005805	PSMD14	62789	-40158	exon	NM_005805	PSMD14	62789	-40158
chr2	161972049	161972608	87.08	18	14.94	N	Y	NM_006593	TBR1	-8258	-17211	upstream	NM_005805;NM_006593	PSMD14;TBR1	99018;-8258	-3864;-17211
chr2	162036370	162037030	342.94	48	39.29	Y	Y
chr2	162325740	162326310	97.73	34	11.19	Y	Y	NM_001178015	SLC4A10	136650	-223722	intron	NM_001178015;NM_001178016;NM_022058	SLC4A10;SLC4A10;SLC4A10	136650;136650;136650	-223722;-223722;-223722
chr2	162630331	162631088	97.58	32	8.25	Y	Y	NM_001935	DPP4	8210	-73331	intron	NM_001935	DPP4	8210	-73331
chr2	162727296	162727866	81.15	20	12.26	Y	Y	NM_002054	GCG	-10137	-19666	upstream	NM_002054;NM_004460	GCG;FAP	-10137;80425	-19666;7580
chr2	163146993	163147809	224.4	38	34.37	Y	Y	NM_173162	KCNH7	255677	-158991	intron	NM_033272;NM_173162	KCNH7;KCNH7	255677;255677	-210831;-158991
chr2	163814498	163815233	787.68	86	52	Y	Y
chr2	163819637	163820214	97.8	21	9.01	Y	Y
chr2	163889087	163889745	351.06	47	32.71	Y	Y
chr2	163932456	163933256	247.49	48	23.36	Y	Y
chr2	163933772	163934066	61.18	16	8.24	N	Y
chr2	164008506	164009070	144.22	25	16.96	Y	Y
chr2	164235624	164236175	273.61	37	29.63	Y	Y	NM_018086	FIGN	64584	-63261	intron	NM_018086	FIGN	64584	-63261
chr2	164241669	164242167	192.2	38	16.87	Y	Y	NM_018086	FIGN	58592	-69306	intron	NM_018086	FIGN	58592	-69306
chr2	164483427	164483925	73.03	16	11.85	N	Y
chr2	164630751	164631370	86.52	24	11.57	Y	Y
chr2	164684043	164684703	92.65	29	8.76	N	Y
chr2	164853260	164853976	56.82	21	10.04	Y	Y
chr2	165157544	165158185	107.44	25	15.77	Y	Y	NM_004490	GRB14	28421	-99976	intron	NM_004490	GRB14	28421	-99976
chr2	165195655	165195979	55.32	11	8.01	N	Y	NM_004490	GRB14	-9050	-138087	upstream	NM_004490	GRB14	-9050	-138087
chr2	165322681	165323295	139.99	34	13.52	Y	Y	NM_014900	COBLL1	82879	-73178	intron	NM_014900	COBLL1	82879	-73178
chr2	165386883	165387424	53.97	17	8.11	N	Y	NM_014900	COBLL1	18750	-137380	intron	NM_014900	COBLL1	18750	-137380
chr2	165404996	165405441	76.12	18	9.34	N	Y	NM_014900	COBLL1	733	-155493	intron	NM_014900	COBLL1	733	-155493
chr2	165444539	165445000	69.6	14	10.67	N	Y
chr2	166104515	166105163	61.73	20	6.81	N	Y	NM_001172173	CSRNP3	70113	-149000	intron	NM_001172173	CSRNP3	70113	-149000
[truncated: 12,455 more rows]

## Sheet: Nanog1+Dox_final
Table S2. NANOG chromatin occupancy in NANOGP8 or NANOG1 overexpressing LNCaP cells as determined by ChIP-Seq analysis.
LNCaP empty vector (pLVX) vs NANOG1 overexpressing cells cultured +/- doxycycline for 5 days were subjected to chromatin immunoprecipitation with anti-NANOG antibody (Santa Cruz H-155) vs IgG control and Illumina sequencing.
Sequenced DNA reads were mapped to human genome hg18 using Illumina analysis pipeline (Eland) and only the reads that were mapped to unique position were retained.
The peaks were called by MACS (version 1.3.7.1). The window size was 300bp and the p-value cutoff was 1e-5.
NANOG1
Chr	Start	End	-10LOG10(Pvalue)	NumTags	Fold	in_pNanog1	in_pNanogP8	ClosestGeneID	ClosestGeneSymbol	Dist2ClosestTSS	Dist2ClosestTES	Location	AllGeneID	AllGeneSymbol	Dist2AllTSS	Dist2AllTES
chr1	703694	704362	92.83	36	8.94	Y	Y	NR_033908	LOC100288069	0	-13587	promoter	NR_033908	LOC100288069	0	-13587
chr1	1680003	1680769	58.07	39	4.04	Y	N	NM_001198995	NADK	-63	-7473	promoter	NM_182838;NM_001198995;NM_023018;NM_001198993;NM_001198994	SLC35E2;NADK;NADK;NADK;NADK	-12713;-63;19000;19388;20599	-26463;-7473;-7473;-7473;-7473
chr1	1774846	1775576	121.72	31	16.53	Y	Y	NM_002074	GNB1	36779	-68258	intron	NM_002074	GNB1	36779	-68258
chr1	1794354	1794988	149.67	52	12.78	Y	Y	NM_002074	GNB1	17367	-87766	intron	NM_002074	GNB1	17367	-87766
chr1	2331554	2332707	308.03	93	13.56	Y	Y	NM_002617	PEX10	1163	-5454	exon	NM_007033;NM_002617;NM_153818	RER1;PEX10;PEX10	18481;1163;1163	4812;-5454;-5454
chr1	2853418	2854328	85.94	33	7.23	Y	N
chr1	2879687	2880308	76.87	21	13.98	Y	Y
chr1	3219950	3220679	197.32	58	13.68	Y	Y	NM_022114	PRDM16	244349	-124366	intron	NM_022114;NM_199454	PRDM16;PRDM16	244349;244349	-124366;-124366
chr1	3902620	3903312	82.75	32	12.16	Y	Y
chr1	4556717	4557561	407.65	70	23.51	Y	Y
chr1	4689916	4690477	136.1	41	10.27	Y	Y	NM_001042478	AJAP1	74952	-47237	intron	NM_001042478;NM_018836	AJAP1;AJAP1	74952;74952	-47237;-53234
chr1	4813808	4814353	191.35	35	16.73	Y	Y
chr1	5634948	5635961	109.47	38	9.46	Y	Y
chr1	5709897	5710405	86.95	26	10.82	Y	Y
chr1	5968421	5969143	57.7	21	6.59	Y	Y	NM_015102	NPHP4	5975	-122965	exon	NM_015102	NPHP4	5975	-122965
chr1	6140055	6140996	161.62	46	13.39	Y	Y	NM_015557	CHD5	21785	-55622	intron	NM_015557	CHD5	21785	-55622
chr1	6395365	6395969	92.98	34	8.92	Y	Y	NM_019089	HES2	6597	1912	TES	NM_019089;NM_031475	HES2;ESPN	6597;-11466	1912;-47622
chr1	6892302	6892942	108.38	28	12.03	Y	Y	NM_015215	CAMTA1	124332	-859411	intron	NM_015215	CAMTA1	124332	-859411
chr1	6941821	6942649	96.98	35	9.87	Y	Y	NM_015215	CAMTA1	173851	-809704	intron	NM_015215	CAMTA1	173851	-809704
chr1	7631422	7632109	70.06	27	8.61	Y	N	NM_015215	CAMTA1	863452	-120244	intron	NM_015215	CAMTA1	863452	-120244
chr1	7987435	7988097	59.51	24	7.19	Y	Y	NM_018948	ERRFI1	20883	6269	downstream	NM_018948	ERRFI1	20883	6269
chr1	8000048	8000619	101.92	28	10.77	Y	Y	NM_018948	ERRFI1	8361	-5683	intron	NM_018948	ERRFI1	8361	-5683
chr1	8041013	8041583	52.38	21	8.67	Y	Y
chr1	8043796	8044504	73.38	23	7.61	Y	N
chr1	8164799	8165484	90.74	27	10.14	Y	N
chr1	8241386	8242759	321.54	84	16.15	Y	Y
chr1	8394647	8395771	377.14	80	18.25	Y	Y	NM_001042682	RERE	10563	-59597	intron	NM_001042682;NM_001042681;NM_012102	RERE;RERE;RERE	10563;404515;404515	-59597;-59597;-59597
chr1	8397774	8399078	233.54	54	13.31	Y	Y	NM_001042682	RERE	7256	-62724	intron	NM_001042682;NM_001042681;NM_012102	RERE;RERE;RERE	7256;401208;401208	-62724;-62724;-62724
chr1	8407048	8407817	51.84	37	6.39	Y	Y	NM_001042682	RERE	-715	-71998	promoter	NM_001042682;NM_001042681;NM_012102	RERE;RERE;RERE	-715;392469;392469	-71998;-71998;-71998
chr1	8456220	8457336	132.53	44	8.11	Y	Y	NM_001042681	RERE	342950	-121170	intron	NM_001042681;NM_012102	RERE;RERE	342950;342950	-121170;-121170
chr1	8465502	8465932	60.48	17	7.85	Y	Y	NM_001042681	RERE	334354	-130452	intron	NM_001042681;NM_012102	RERE;RERE	334354;334354	-130452;-130452
chr1	8585576	8586382	257.05	58	14.71	Y	Y	NM_001042681	RERE	213904	-250526	intron	NM_001042681;NM_012102	RERE;RERE	213904;213904	-250526;-250526
chr1	8591803	8592766	109.61	33	11.72	Y	Y	NM_001042681	RERE	207520	-256753	intron	NM_001042681;NM_012102	RERE;RERE	207520;207520	-256753;-256753
chr1	8683442	8684044	66.44	21	6.91	Y	N	NM_001042681	RERE	116242	-348392	intron	NM_001042681;NM_012102	RERE;RERE	116242;116242	-348392;-348392
chr1	8684656	8685449	124.72	33	17.07	Y	Y	NM_001042681	RERE	114837	-349606	intron	NM_001042681;NM_012102	RERE;RERE	114837;114837	-349606;-349606
chr1	8685678	8686553	116.64	52	9.58	Y	Y	NM_001042681	RERE	113733	-350628	intron	NM_001042681;NM_012102	RERE;RERE	113733;113733	-350628;-350628
chr1	8695204	8695793	58.64	17	9.56	Y	N	NM_001042681	RERE	104493	-360154	intron	NM_001042681;NM_012102	RERE;RERE	104493;104493	-360154;-360154
chr1	8724492	8725392	182.54	47	15.84	Y	Y	NM_001042681	RERE	74894	-389442	intron	NM_001042681;NM_012102	RERE;RERE	74894;74894	-389442;-389442
chr1	8872414	8873133	78.21	24	11.41	Y	Y	NM_001428	ENO1	-11048	-28765	upstream	NM_001428	ENO1	-11048	-28765
chr1	8886408	8886920	85.61	21	11.41	Y	Y
chr1	9207809	9208654	69.28	32	9.4	Y	N	NM_004285	H6PD	-8796	-45327	upstream	NM_004285	H6PD	-8796	-45327
chr1	9367024	9368043	193.54	50	16.9	Y	Y	NM_025106	SPSB1	91497	14848	downstream	NM_025106	SPSB1	91497	14848
chr1	9411216	9411983	86.99	38	9.73	Y	N
chr1	9417535	9418334	100.98	33	13.37	Y	Y
chr1	9418711	9419479	364.34	61	33.39	Y	Y
chr1	9536189	9537023	553.46	79	42.75	Y	Y	NM_032315	SLC25A33	14075	-28395	exon	NM_032315	SLC25A33	14075	-28395
chr1	9589321	9590125	74.28	41	7.77	Y	Y	NM_001010866	TMEM201	17803	1715	TES	NM_001010866;NM_001130924	TMEM201;TMEM201	17803;17803	1715;-7397
chr1	9729252	9729813	57.33	23	6.83	Y	Y	NM_001009566	CLSTN1	77324	-17587	intron	NM_001009566;NM_014944	CLSTN1;CLSTN1	77324;77324	-17587;-17587
chr1	9764098	9764792	1193.01	124	70.09	Y	Y	NM_001009566	CLSTN1	42345	-52433	intron	NM_001009566;NM_014944	CLSTN1;CLSTN1	42345;42345	-52433;-52433
chr1	9825366	9826774	69.38	78	5.09	Y	Y	NM_001012329	CTNNBIP1	66129	4147	TES	NM_001012329;NM_020248	CTNNBIP1;CTNNBIP1	66129;66129	4147;4147
chr1	10091694	10092554	137.45	56	10.82	Y	Y	NM_001105562	UBE4B	76067	-71329	intron	NM_001105562;NM_006048	UBE4B;UBE4B	76067;76067	-71329;-71329
chr1	10099659	10100318	85.5	24	6.84	Y	Y	NM_001105562	UBE4B	84032	-63565	exon	NM_001105562;NM_006048	UBE4B;UBE4B	84032;84032	-63565;-63565
chr1	10657252	10658305	66.43	48	7.1	Y	Y	NM_017766	CASZ1	120989	-27396	intron	NM_001079843;NM_017766	CASZ1;CASZ1	120989;120989	-38000;-27396
chr1	10748255	10749183	83.69	54	5.81	Y	Y	NM_017766	CASZ1	30111	-118399	intron	NM_001079843;NM_017766	CASZ1;CASZ1	30111;30111	-129003;-118399
chr1	10758780	10759604	50.37	31	4.78	Y	N	NM_017766	CASZ1	19690	-128924	intron	NM_001079843;NM_017766	CASZ1;CASZ1	19690;19690	-139528;-128924
chr1	10875792	10876496	62.53	24	7.95	Y	Y
chr1	11134681	11135476	64.81	28	8.3	Y	Y	NM_004958	MTOR	109719	-45507	intron	NM_004958	MTOR	109719	-45507
chr1	11160748	11161521	175.96	40	20.28	Y	Y	NM_021146	ANGPTL7	-10464	-17104	upstream	NM_004958;NM_021146	MTOR;ANGPTL7	83674;-10464	-71574;-17104
chr1	11238673	11239373	142.05	31	17.52	Y	Y	NM_004958	MTOR	5822	-149499	exon	NM_004958	MTOR	5822	-149499
chr1	11264411	11265209	146.17	46	10.3	Y	Y	NM_013319	UBIAD1	8570	-5869	intron	NM_013319	UBIAD1	8570	-5869
chr1	11438153	11438966	58.06	29	5.44	Y	N
chr1	11466385	11467455	107.61	45	7.54	Y	Y	NM_020780	PTCHD2	4504	-52772	intron	NM_020780	PTCHD2	4504	-52772
chr1	11467715	11468717	50.1	52	5.11	Y	Y	NM_020780	PTCHD2	5834	-51510	intron	NM_020780	PTCHD2	5834	-51510
chr1	12032280	12032648	79.52	20	9.4	Y	Y	NM_001243	TNFRSF8	-13373	-94203	upstream	NM_001243	TNFRSF8	-13373	-94203
chr1	12214816	12215270	58.63	19	6.63	Y	Y	NM_015378	VPS13D	2117	-279415	intron	NM_015378;NM_018156	VPS13D;VPS13D	2117;2117	-279415;-279415
chr1	12292403	12292716	73.83	13	12.17	Y	N	NM_015378	VPS13D	79704	-201969	intron	NM_015378;NM_018156	VPS13D;VPS13D	79704;79704	-201969;-201969
chr1	12358784	12359715	151.67	51	12.64	Y	Y	NM_015378	VPS13D	146085	-134970	intron	NM_015378;NM_018156	VPS13D;VPS13D	146085;146085	-134970;-134970
chr1	12389791	12390349	162.89	29	21.87	Y	Y	NM_015378	VPS13D	177092	-104336	intron	NM_015378;NM_018156	VPS13D;VPS13D	177092;177092	-104336;-104336
chr1	12457611	12459170	200.03	61	9.76	Y	Y	NM_015378	VPS13D	244912	-35515	intron	NM_015378;NM_018156	VPS13D;VPS13D	244912;244912	-35515;-35515
chr1	12460701	12461445	81.11	28	11.18	Y	Y	NM_015378	VPS13D	248002	-33240	intron	NM_015378;NM_018156	VPS13D;VPS13D	248002;248002	-33240;-33240
chr1	13956621	13956927	79.36	15	11.36	Y	N	NM_001007257	PRDM2	8159	-30234	intron	NM_001135610;NM_015866;NM_012231;NM_001007257	PRDM2;PRDM2;PRDM2;PRDM2	57300;52685;52685;8159	-67234;-30234;-67234;-30234
chr1	14000054	14001414	146.77	57	8.45	Y	N	NM_001007257	PRDM2	51592	12894	downstream	NM_001135610;NM_015866;NM_012231;NM_001007257	PRDM2;PRDM2;PRDM2;PRDM2	100733;96118;96118;51592	-22747;12894;-22747;12894
chr1	14087572	14088117	76.91	22	12.6	Y	N
chr1	14339835	14340225	75.97	17	9.89	Y	N
chr1	14341250	14342015	57.33	23	7.31	Y	Y
chr1	14685464	14686338	217.37	44	13.04	Y	Y
chr1	14696881	14697504	88.17	33	8.84	Y	Y
chr1	14697772	14698577	395.7	63	29.39	Y	Y
chr1	14749067	14749608	54.54	18	6.08	Y	N
chr1	14937098	14937904	300.03	68	23.4	Y	Y	NM_015209	KAZ	139299	-329334	intron	NM_015209;NM_201628	KAZ;KAZ	139299;139299	-329334;-379227
chr1	16319913	16320745	443.89	67	34.77	Y	Y	NM_004431	EPHA2	34424	2674	TES	NM_004431	EPHA2	34424	2674
chr1	16447618	16448194	96.21	19	9.62	Y	Y	NM_030907	C1orf89	-11373	-16850	upstream	NM_030907;NM_018994	C1orf89;FBXO42	-11373;103341	-16850;952
chr1	16533580	16534145	111.33	22	12.59	Y	Y	NM_018994	FBXO42	17390	-84435	intron	NM_018994	FBXO42	17390	-84435
chr1	16807097	16808040	79.15	45	6.8	Y	N	NM_017940	NBPF1	4529	-44099	exon	NM_017940;NR_026752	NBPF1;CROCCP2	4529;21948	-44099;9298
chr1	16822907	16823881	70.57	50	5.48	Y	Y	NR_026752	CROCCP2	6107	-5570	intron	NM_017940;NR_026752	NBPF1;CROCCP2	-10339;6107	-59909;-5570
chr1	17087134	17087818	97	30	10.7	Y	N
chr1	17697257	17697598	96.69	15	15.64	Y	Y
chr1	18000038	18000550	50.27	13	9.35	Y	N	NM_030812	ACTL8	45644	-25595	intron	NM_030812	ACTL8	45644	-25595
chr1	18734512	18735168	85.88	24	9.89	Y	Y
chr1	18798013	18798790	52.53	24	7.09	Y	N
chr1	19402477	19402842	73.87	14	12.17	Y	Y	NM_020765	UBR4	6491	-128891	intron	NM_020765;NM_015047	UBR4;KIAA0090	6491;47791	-128891;14329
chr1	19553105	19554017	160.96	36	12.17	Y	Y	NM_004930	CAPZB	130636	-15252	intron	NM_004930	CAPZB	130636	-15252
chr1	19611763	19612187	110.03	18	20.45	Y	Y	NM_004930	CAPZB	72466	-73910	intron	NM_004930	CAPZB	72466	-73910
chr1	19746801	19747443	96.03	21	18.05	Y	Y
chr1	19790621	19791332	111.38	23	10.83	Y	Y	NM_001032363	C1orf151	-4726	-37569	promoter	NM_001032363;NR_033757;NR_033758	C1orf151;C1orf151;C1orf151	-4726;-4726;-4726	-37569;-37569;-37569
chr1	19806385	19806780	59.38	12	7.89	Y	N	NM_001032363	C1orf151	10328	-22121	intron	NM_001032363;NR_033757;NR_033758	C1orf151;C1orf151;C1orf151	10328;10328;10328	-22121;-22121;-22121
chr1	20220674	20221068	87.61	15	13.18	Y	Y
chr1	20231458	20231894	94.69	22	11.94	Y	Y
chr1	20336166	20336586	67.43	13	9.62	Y	N	NM_022819	PLA2G2F	-1824	-12880	promoter	NM_022819	PLA2G2F	-1824	-12880
chr1	20860218	20860874	330.22	67	23.95	Y	Y	NM_005216	DDOST	0	-9372	promoter	NM_032409;NM_005216;NM_001122819;NM_020816	PINK1;DDOST;KIF17;KIF17	27684;0;56030;56030	9628;-9372;2220;2220
chr1	20983787	20984295	64.24	17	11.51	Y	N	NM_016287	HP1BP3	1473	-42030	intron	NM_016287	HP1BP3	1473	-42030
chr1	21116568	21117127	61.79	17	8.69	Y	N	NM_003760	EIF4G3	193336	-111197	intron	NM_003760;NM_001198801;NM_001198802	EIF4G3;EIF4G3;EIF4G3	193336;258841;258841	-111197;-111197;-111197
chr1	21221315	21221941	122.7	23	14.44	Y	Y	NM_003760	EIF4G3	88522	-215944	intron	NM_003760;NM_001198801;NM_001198802;NM_001198803	EIF4G3;EIF4G3;EIF4G3;EIF4G3	88522;154027;154027;151897	-215944;-215944;-215944;-80991
chr1	21363787	21364541	212.92	38	23.32	Y	Y	NM_001198803	EIF4G3	9297	-223463	intron	NM_001198801;NM_001198802;NM_001198803	EIF4G3;EIF4G3;EIF4G3	11427;11427;9297	-358416;-358416;-223463
chr1	21531271	21531686	80.4	20	8.84	Y	Y	NM_001113348	ECE1	12935	-114945	intron	NM_001113348	ECE1	12935	-114945
chr1	21704025	21704533	65.14	14	9.62	Y	Y	NM_000478	ALPL	-3912	-72959	promoter	NM_000478;NM_001127501;NM_001177520	ALPL;ALPL;ALPL	-3912;-3912;-3912	-72959;-72959;-72959
chr1	21822668	21823319	62.68	23	7.3	Y	N	NM_001145658	RAP1GAP	27616	-27374	intron	NM_001145658;NM_001145657;NM_002885	RAP1GAP;RAP1GAP;RAP1GAP	27616;45124;45124	-27374;-27374;-27374
chr1	22396802	22397070	59.27	10	10.14	Y	Y
chr1	22404109	22404697	78.5	17	10.73	Y	N
chr1	22547313	22547973	76.43	20	15.21	Y	N
chr1	22671428	22672403	144.71	32	13.78	Y	Y	NM_001083621	ZBTB40	20498	-57834	intron	NM_001083621;NM_014870	ZBTB40;ZBTB40	20498;20498	-57834;-57834
chr1	23358472	23358902	58.47	12	10.83	Y	N	NM_001142546	LUZP1	9036	-75370	intron	NM_001142546;NM_033631	LUZP1;LUZP1	9036;9036	-75370;-75370
chr1	23543180	23544187	57.33	26	7.66	Y	N	NM_001102397	HNRNPR	0	-34318	promoter	NM_001102397;NM_001102398;NM_001102399;NM_005826;NM_030634;NM_001077195	HNRNPR;HNRNPR;HNRNPR;HNRNPR;ZNF436;ZNF436	0;0;0;0;23279;24757	-34318;-34318;-34318;-34318;14341;14341
chr1	24400837	24401504	127.12	32	12.85	Y	Y	NR_027087	LOC284632	1521	-9263	intron	NM_170743;NM_173064;NM_173065;NR_027087	IL28RA;IL28RA;IL28RA;LOC284632	-14500;-14500;-14500;1521	-47604;-47604;-47604;-9263
chr1	24993614	24993995	137.66	20	21.66	Y	Y	NM_013943	CLIC4	49268	-49407	intron	NM_013943	CLIC4	49268	-49407
chr1	25230951	25231821	132.5	33	13.04	Y	Y
chr1	25657717	25658405	106.26	23	13.23	Y	N	NM_018202	TMEM57	27743	-40880	exon	NM_018202	TMEM57	27743	-40880
chr1	25700208	25700671	62.46	13	12.03	Y	Y	NM_018202	TMEM57	70234	924	TES	NM_018202	TMEM57	70234	924
chr1	25972557	25973115	64.5	16	11.15	Y	Y	NM_020379	MAN1C1	156012	-10730	intron	NM_020379	MAN1C1	156012	-10730
chr1	26008167	26008598	68.89	18	8.79	Y	N	NM_020451	SEPN1	8914	-8702	exon	NM_020451;NM_206926;NM_001099625;NM_001099627;NR_024498;NM_019557;NM_001099626	SEPN1;SEPN1;FAM54B;FAM54B;LOC646471;FAM54B;FAM54B	8914;8914;-10386;-10386;14086;-10673;-11308	-8702;-8702;-23422;-23422;10434;-23422;-23422
chr1	26071143	26071730	86.89	18	14.44	Y	N	NM_178422	PAQR7	-813	-10582	promoter	NM_024037;NM_178422;NM_001145454	C1orf135;PAQR7;STMN1	-12709;-813;33850	-38060;-10582;11534
chr1	26278961	26279746	399.39	59	35.34	Y	Y	NM_032588	TRIM63	-12254	-28577	upstream	NM_032588	TRIM63	-12254	-28577
chr1	26283180	26283820	178.99	34	18.25	Y	Y
chr1	26603644	26604255	99.84	20	14.44	Y	N	NM_024674	LIN28A	-5601	-24551	upstream	NM_024674	LIN28A	-5601	-24551
chr1	26729975	26730629	70.63	22	11.94	Y	Y	NM_002953	RPS6KA1	1140	-43478	intron	NM_002953;NM_001006665	RPS6KA1;RPS6KA1	1140;-14301	-43478;-43478
chr1	26891191	26891980	87.49	35	6.24	Y	Y	NM_006015	ARID1A	-3129	-89208	promoter	NM_006015;NM_139135	ARID1A;ARID1A	-3129;-3129	-89208;-89208
chr1	26892013	26892672	67.39	28	7.02	Y	N	NM_006015	ARID1A	-2437	-88516	promoter	NM_006015;NM_139135	ARID1A;ARID1A	-2437;-2437	-88516;-88516
chr1	26998382	26999218	82.13	38	9.33	Y	Y	NM_017837	PIGV	11310	909	TES	NM_017837	PIGV	11310	909
chr1	27340494	27341153	117.52	32	11.06	Y	N	NM_003047	SLC9A1	12885	-42608	intron	NM_003047	SLC9A1	12885	-42608
chr1	28257273	28257890	66.74	23	9.13	Y	Y	NM_001990	EYA3	29828	-83868	intron	NM_001990	EYA3	29828	-83868
chr1	28271275	28272259	79.14	37	6.08	Y	N	NM_001990	EYA3	15459	-97870	intron	NM_001990	EYA3	15459	-97870
chr1	28947045	28948034	159.52	42	10.53	Y	Y	NM_001172828	YTHDF2	11007	-20840	intron	NM_001173128;NM_016258;NM_001172828	YTHDF2;YTHDF2;YTHDF2	11326;11323;11007	-20840;-20840;-20840
chr1	29155151	29155750	117.57	29	14.87	Y	Y	NM_001166006	EPB41	41477	-108570	intron	NM_001166005;NM_001166007;NM_004437;NM_203342;NM_203343;NM_001166006	EPB41;EPB41;EPB41;EPB41;EPB41;EPB41	68962;68962;68962;68962;68962;41477	-163395;-163395;-163395;-163395;-163395;-108570
chr1	29741393	29742169	61.93	28	8.85	Y	Y
chr1	29928079	29928927	181.89	51	15.72	Y	Y
chr1	30178463	30179169	229.09	45	20.76	Y	Y
chr1	30909445	30910404	74.98	42	9.33	Y	Y
chr1	31503859	31504518	166.55	43	10.02	Y	Y	NM_004814	SNRNP40	37713	484	TES	NM_004814	SNRNP40	37713	484
chr1	31507202	31507946	67.36	31	9.51	Y	N	NM_004814	SNRNP40	34285	-2201	intron	NM_004814	SNRNP40	34285	-2201
chr1	31907613	31909063	52.73	73	6.32	Y	Y	NM_001856	COL16A1	33292	-17179	exon	NM_001856	COL16A1	33292	-17179
chr1	31942744	31943838	134.39	57	12.68	Y	Y	NM_001856	COL16A1	-390	-52310	promoter	NM_001856	COL16A1	-390	-52310
chr1	32080849	32082017	129.83	69	14.09	Y	Y
chr1	32135641	32136412	396.58	71	22.28	Y	Y	NM_001195100	PTP4A2	21434	8197	downstream	NM_001195100;NM_001195101;NM_080391	PTP4A2;PTP4A2;PTP4A2	21434;21434;40163	8197;8197;8197
chr1	32148974	32149574	126.53	23	20.45	Y	Y	NM_001195100	PTP4A2	8272	-4366	intron	NM_001195100;NM_001195101;NM_080391	PTP4A2;PTP4A2;PTP4A2	8272;8272;27001	-4366;-4366;-4366
chr1	32417634	32418426	66.9	33	5.65	Y	N	NM_175852	TXLNA	0	-18047	promoter	NM_012316;NM_175852	KPNA6;TXLNA	71404;0	2880;-18047
chr1	32739901	32740581	103.24	31	10.64	Y	Y	NM_001145720	ZBTB8B	36657	13856	downstream	NM_001145720	ZBTB8B	36657	13856
chr1	33177607	33178273	63.64	17	9.61	Y	N	NM_001127361	RNF19B	24600	-2971	intron	NM_001127361;NM_153341	RNF19B;RNF19B	24600;24600	-2971;-2971
chr1	33219387	33220553	186.83	77	9.8	Y	Y
chr1	33246579	33247527	133.12	44	10.51	Y	Y	NM_001199199	AK2	27572	-452	TES	NM_001199199;NM_013411;NR_037591;NM_001625;NR_037592	AK2;AK2;AK2;AK2;AK2	27572;27572;27572;27572;27572	-452;-452;-452;1886;1886
chr1	33387819	33388406	57.17	21	7.68	Y	N	NM_018207	TRIM62	31852	-4230	intron	NM_018207	TRIM62	31852	-4230
chr1	33614942	33615671	162.83	35	13.16	Y	Y	NM_198040	PHC2	-1162	-53132	promoter	NM_198040	PHC2	-1162	-53132
chr1	33651981	33652915	299.36	61	15.63	Y	Y
chr1	33897813	33898345	95.65	27	9.4	Y	Y	NM_052896	CSMD2	505685	-145618	intron	NM_052896	CSMD2	505685	-145618
chr1	33898351	33898862	59.74	22	6.94	Y	Y	NM_052896	CSMD2	505168	-146156	intron	NM_052896	CSMD2	505168	-146156
chr1	33924963	33925926	287.2	75	20.86	Y	Y	NM_052896	CSMD2	478104	-172768	intron	NM_052896	CSMD2	478104	-172768
chr1	34976099	34976796	141.27	37	13.12	Y	Y
chr1	35088274	35089249	189.85	70	12.51	Y	Y	NM_001164824	C1orf212	7984	0	TES	NM_001164824;NM_001164825;NM_138428;NM_001080418	C1orf212;C1orf212;C1orf212;DLGAP3	7984;8676;8755;54322	0;0;0;14375
chr1	35246096	35246639	80.51	18	12.17	Y	N	NM_007167	ZMYM6	23517	-21743	intron	NM_007167	ZMYM6	23517	-21743
chr1	35738055	35738889	214.95	58	18.91	Y	Y	NM_024874	KIAA0319L	56735	-66378	intron	NM_024874	KIAA0319L	56735	-66378
chr1	35743699	35744901	476.21	124	13.52	Y	Y	NM_024874	KIAA0319L	50723	-72022	exon	NM_024874	KIAA0319L	50723	-72022
chr1	35752020	35752888	266.05	57	21.12	Y	Y	NM_024874	KIAA0319L	42736	-80343	intron	NM_024874	KIAA0319L	42736	-80343
chr1	35792442	35792839	88.31	23	10.05	Y	Y	NM_024874	KIAA0319L	2785	-120765	exon	NM_024874;NM_001014839;NM_001014841;NM_014284	KIAA0319L;NCDN;NCDN;NCDN	2785;-3141;-3141;-3141	-120765;-12128;-12128;-12128
chr1	36265993	36266357	109.5	19	15.44	Y	Y	NM_024852	EIF2C3	96635	-28293	intron	NM_024852;NM_177422	EIF2C3;EIF2C3	96635;96635	-28293;-28293
chr1	36388872	36389550	66.56	26	8.15	Y	N	NM_014408	TRAPPC3	-1219	-14113	promoter	NM_014408;NM_018067	TRAPPC3;MAP7D1	-1219;-4840	-14113;-29478
chr1	36507439	36508071	118.84	31	11.41	Y	Y	NM_005119	THRAP3	44836	-35473	intron	NM_005119	THRAP3	44836	-35473
chr1	37009663	37010438	80.88	37	9.33	Y	Y
chr1	37631126	37632141	733.2	128	41.65	Y	Y
chr1	37735902	37736606	208.84	45	20.28	Y	Y	NM_022756	MEAF6	16345	-5140	intron	NM_025079;NM_022756	ZC3H12A;MEAF6	23197;16345	13338;-5140
chr1	37737156	37737924	351.91	87	16.33	Y	Y	NM_022756	MEAF6	15027	-6394	intron	NM_025079;NM_022756	ZC3H12A;MEAF6	24451;15027	14592;-6394
chr1	38380665	38381357	222	44	16.98	Y	Y
chr1	38432518	38433532	365.57	75	20.69	Y	Y
chr1	38538558	38539138	69.59	16	11.48	Y	N
chr1	39064280	39064853	148.84	25	18.05	Y	N	NM_022157	RRAGC	33074	12753	downstream	NM_022157	RRAGC	33074	12753
chr1	39189092	39189674	72.22	16	12.03	Y	N	NM_017821	RHBDL2	-9050	-65027	upstream	NM_017821	RHBDL2	-9050	-65027
chr1	39224668	39225471	65.94	39	8.11	Y	Y	NM_001136275	AKIRIN1	-4032	-18853	promoter	NM_001136275;NM_024595	AKIRIN1;AKIRIN1	-4032;-4032	-18853;-18853
chr1	39303650	39304453	121.12	41	9.77	Y	Y
chr1	39344458	39344985	279.45	50	22.68	Y	Y	NM_012090	MACF1	24754	-380391	intron	NM_012090	MACF1	24754	-380391
chr1	39354953	39356108	160.4	50	9.51	Y	Y	NM_012090	MACF1	35249	-369268	intron	NM_012090	MACF1	35249	-369268
chr1	39367011	39367618	354.5	51	26.45	Y	Y	NM_012090	MACF1	47307	-357758	intron	NM_012090	MACF1	47307	-357758
chr1	39487081	39487735	64.53	20	6.37	Y	N	NM_012090	MACF1	167377	-237641	intron	NM_012090	MACF1	167377	-237641
chr1	39633457	39634223	69.13	25	10.82	Y	Y	NM_015038	KIAA0754	-13540	-20518	upstream	NM_012090;NM_033044;NM_015038	MACF1;MACF1;KIAA0754	313753;64061;-13540	-91153;-91153;-20518
chr1	39782347	39783294	543.58	109	32.1	Y	Y	NR_003929	PPIEL	14663	-21809	intron	NM_181809;NR_003929	BMP8A;PPIEL	52443;14663	14220;-21809
chr1	39891457	39892151	71.6	38	6.72	Y	N	NM_014571	HEYL	-13523	-29768	upstream	NM_014571;NM_032526	HEYL;NT5C1A	-13523;18146	-29768;5229
chr1	40090343	40091674	465	112	21.15	Y	Y	NM_017646	TRIT1	30090	-11051	exon	NM_017646	TRIT1	30090	-11051
chr1	40130659	40131349	282.42	42	28.17	Y	Y	NM_017646	TRIT1	-8896	-51367	upstream	NM_017646;NM_001033081;NM_001033082;NM_005376	TRIT1;MYCL1;MYCL1;MYCL1	-8896;8925;8925;8925	-51367;2334;2334;6522
chr1	40172137	40173038	263.21	56	16.9	Y	Y
chr1	40225978	40226532	103.79	26	12.81	Y	N
chr1	40226888	40227396	116.54	29	13.99	Y	N
chr1	40240023	40240467	63.17	13	12.87	Y	N
chr1	40268672	40269346	82.13	38	5.47	Y	N	NM_001105530	CAP1	-9496	-41562	upstream	NM_001105530;NM_006367	CAP1;CAP1	-9496;-9496	-41562;-41562
chr1	40274241	40275803	419.21	108	18.76	Y	Y	NM_001105530	CAP1	-3039	-35105	promoter	NM_001105530;NM_006367	CAP1;CAP1	-3039;-3039	-35105;-35105
chr1	40505800	40506675	85.13	30	9.46	Y	Y	NM_005857	ZMPSTE24	9481	-25768	exon	NM_005857	ZMPSTE24	9481	-25768
chr1	40519839	40520808	60.13	36	6.08	Y	Y	NM_005857	ZMPSTE24	23520	-11635	intron	NM_005857	ZMPSTE24	23520	-11635
chr1	40950445	40951296	160.78	50	14.98	Y	Y	NM_001142590	NFYC	20179	-58566	exon	NM_001142587;NM_001142588;NM_001142589;NM_014223;NM_001142590	NFYC;NFYC;NFYC;NFYC;NFYC	20617;20617;20617;20617;20179	-58566;-58566;-58566;-58566;-58566
chr1	41392543	41393070	67.9	16	10.14	Y	Y	NM_001172222	SCMH1	5122	-127086	intron	NM_001172222;NM_001031694;NM_001172221;NM_001172218;NM_001172219;NM_001172220;NM_012236	SCMH1;SCMH1;SCMH1;SCMH1;SCMH1;SCMH1;SCMH1	5122;6621;8206;87332;87332;87332;87332	-127086;-127086;-127086;-127086;-127086;-127086;-127086
chr1	41453673	41454443	124.08	32	14.45	Y	Y	NM_001172218	SCMH1	25959	-188216	intron	NM_001172218;NM_001172219;NM_001172220;NM_012236	SCMH1;SCMH1;SCMH1;SCMH1	25959;25959;25959;25959	-188216;-188216;-188216;-188216
chr1	41454536	41455264	83.33	25	11.41	Y	Y	NM_001172218	SCMH1	25138	-189079	intron	NM_001172218;NM_001172219;NM_001172220;NM_012236	SCMH1;SCMH1;SCMH1;SCMH1	25138;25138;25138;25138	-189079;-189079;-189079;-189079
chr1	41714873	41715570	99.62	32	12.17	Y	Y	NM_001956	EDN2	7361	1463	TES	NM_001956	EDN2	7361	1463
chr1	41720510	41721270	72.36	34	8.41	Y	Y	NM_001956	EDN2	1661	-3478	exon	NM_001956	EDN2	1661	-3478
chr1	41752303	41754283	88.34	77	7.15	Y	Y	NM_001127714	HIVEP3	402800	-4033	intron	NM_001127714;NM_024503	HIVEP3;HIVEP3	402800;402800	-4033;-4033
chr1	41856177	41856884	92.83	36	9.03	Y	Y	NM_001127714	HIVEP3	300199	-107907	intron	NM_001127714;NM_024503	HIVEP3;HIVEP3	300199;300199	-107907;-107907
chr1	42011126	42011680	67.69	23	7.74	Y	N	NM_001127714	HIVEP3	145403	-262856	intron	NM_001127714;NM_024503	HIVEP3;HIVEP3	145403;145403	-262856;-262856
chr1	42098833	42099679	69.28	29	7.02	Y	N	NM_001127714	HIVEP3	57404	-350563	intron	NM_001127714;NM_024503	HIVEP3;HIVEP3	57404;57404	-350563;-350563
chr1	42319616	42320295	61.4	48	6.49	Y	Y
chr1	42373515	42374131	86.19	21	11.06	Y	N
chr1	42578039	42579616	776.95	142	49.78	Y	Y	NM_001198850	FOXJ3	-3905	-163243	promoter	NM_001198851;NM_001198852;NM_014947;NM_001198850	FOXJ3;FOXJ3;FOXJ3;FOXJ3	-4817;-4567;-4550;-3905	-163243;-163243;-163243;-163243
chr1	42926431	42927068	94	25	12.77	Y	N	NM_004559	YBX1	5779	-13539	intron	NM_006347;NM_004559	PPIH;YBX1	29797;5779	11416;-13539
chr1	43181223	43182079	55.2	35	5.7	Y	Y	NM_006516	SLC2A1	15355	-17591	exon	NM_006516	SLC2A1	15355	-17591
chr1	43234523	43235238	208.97	44	18.25	Y	Y	NR_033967	FLJ32224	37217	12908	downstream	NR_033967	FLJ32224	37217	12908
chr1	43731068	43731521	60.04	19	6.76	Y	Y
chr1	43880946	43881892	195.14	44	13.98	Y	Y	NM_014663	KDM4A	-6492	-61884	upstream	NM_014663	KDM4A	-6492	-61884
chr1	43887983	43888877	95.96	41	7.02	Y	N	NM_014663	KDM4A	0	-54899	promoter	NM_014663	KDM4A	0	-54899
chr1	43996003	43996621	102.52	26	14.1	Y	Y	NM_006279	ST3GAL3	50199	-172797	intron	NM_006279;NM_174963;NM_174964;NM_174965;NM_174966;NM_174967;NM_174968;NM_174969;NM_174970;NM_174971	ST3GAL3;ST3GAL3;ST3GAL3;ST3GAL3;ST3GAL3;ST3GAL3;ST3GAL3;ST3GAL3;ST3GAL3;ST3GAL3	50199;50199;50199;50199;50199;50199;50199;50199;50199;50199	-172797;-172797;-172797;-172797;-172797;-172797;-172797;-172797;-172797;-172797
chr1	44822373	44822955	71.25	23	11.56	Y	Y	NM_018150	RNF220	178827	-67028	intron	NM_018150	RNF220	178827	-67028
chr1	44939192	44940008	91.41	26	8.69	Y	Y	NM_001145636	C1orf228	26212	-23842	exon	NM_001145636	C1orf228	26212	-23842
chr1	44968685	44969526	87.01	39	7.25	Y	N	NM_006845	KIF2C	-8551	-36499	upstream	NM_001145636;NM_006845	C1orf228;KIF2C	55705;-8551	4836;-36499
chr1	45036719	45037558	88.65	47	7.04	Y	Y	NM_004073	PLK3	-1065	-6696	promoter	NM_153274;NM_004073;NM_001013632;NM_001136537	BEST4;PLK3;TCTEX1D4;BTBD19	-10707;-1065;7986;-9183	-14876;-6696;6615;-14830
chr1	45224405	45225155	102.21	52	8.05	Y	N	NM_001166588	EIF2B3	0	-111627	promoter	NM_020365;NM_001166588	EIF2B3;EIF2B3	0;0	-135625;-111627
chr1	45410161	45410708	112.37	23	15.91	Y	Y	NM_020883	ZSWIM5	34129	-155499	intron	NM_020883	ZSWIM5	34129	-155499
chr1	45411774	45412481	67.08	25	6.69	Y	Y	NM_020883	ZSWIM5	32356	-157112	intron	NM_020883	ZSWIM5	32356	-157112
chr1	45621304	45622076	113.18	31	14.87	Y	Y	NM_007170	TESK2	107351	-39163	intron	NM_007170	TESK2	107351	-39163
chr1	45684501	45685359	128.96	43	14.7	Y	N	NM_007170	TESK2	44068	-102360	intron	NM_007170	TESK2	44068	-102360
chr1	45919017	45919635	124.67	28	14.41	Y	Y	NM_021639	GPBP1L1	5254	-53455	intron	NM_021639;NM_016486;NM_001145349	GPBP1L1;TMEM69;IPP	5254;-6799;69437	-53455;-13060;12950
chr1	46217058	46217777	82.41	28	7.91	Y	Y	NM_015112	MAST2	175187	-56606	intron	NM_015112	MAST2	175187	-56606
chr1	46409922	46410784	96.72	40	10.9	Y	N	NM_005727	TSPAN1	-2552	-13437	promoter	NM_005727	TSPAN1	-2552	-13437
chr1	46881398	46882158	83.56	26	9.65	Y	Y	NM_022745	ATPAF1	24528	-10401	exon	NM_001042546;NM_022745	ATPAF1;ATPAF1	24528;24528	-10401;-10401
chr1	46957055	46958486	108.03	60	7.4	Y	Y	NM_014774	KIAA0494	0	-43638	promoter	NM_014774	KIAA0494	0	-43638
chr1	47141742	47142420	121.12	41	11.96	Y	Y	NR_002788	CYP4Z2P	-3009	-45250	promoter	NR_002788	CYP4Z2P	-3009	-45250
chr1	47251432	47252254	312.36	65	18.81	Y	Y	NM_178033	CYP4X1	-9573	-36756	upstream	NM_178033	CYP4X1	-9573	-36756
chr1	47269108	47269747	170.63	33	18.25	Y	Y	NM_178033	CYP4X1	7282	-19263	exon	NM_178033	CYP4X1	7282	-19263
chr1	47296757	47297993	229.88	68	13.27	Y	Y	NM_178134	CYP4Z1	-7754	-58586	upstream	NM_178033;NM_178134	CYP4X1;CYP4Z1	34931;-7754	7748;-58586
chr1	47552094	47552984	123.18	39	10.23	Y	Y	NM_001048166	STIL	0	-63697	promoter	NM_001048166;NM_003035	STIL;STIL	0;0	-63697;-63697
chr1	47560933	47561388	69.23	15	10.14	Y	N	NM_001048166	STIL	-8528	-72536	upstream	NM_001048166;NM_003035;NM_001136140;NM_016308	STIL;STIL;CMPK1;CMPK1	-8528;-8528;-10668;-10668	-72536;-72536;-55710;-55710
chr1	47618915	47619327	83.38	23	8.52	Y	Y	NM_001136140	CMPK1	46860	1818	TES	NM_001136140;NM_016308	CMPK1;CMPK1	46860;46860	1818;1818
chr1	48201089	48202539	118.47	68	9.59	Y	Y	NM_001194986	LOC388630	32610	-202303	intron	NM_001194986	LOC388630	32610	-202303
chr1	48281611	48282289	232.91	40	29.5	Y	Y
chr1	48318729	48319379	104.52	28	15.21	Y	N
chr1	48331190	48331840	141.71	29	17.8	Y	Y	NR_026749	SKINTL	88847	8134	downstream	NR_026749	SKINTL	88847	8134
chr1	48337224	48337919	93.29	28	11.28	Y	Y	NR_026749	SKINTL	82768	2055	TES	NR_026749	SKINTL	82768	2055
chr1	48547824	48548414	104.81	22	15.21	Y	N	NM_019073	SPATA6	162049	-14194	intron	NM_019073	SPATA6	162049	-14194
chr1	48688734	48689202	89.11	20	15.21	Y	Y	NM_019073	SPATA6	21261	-155104	intron	NM_019073	SPATA6	21261	-155104
chr1	48691072	48691594	109.72	26	10.82	Y	Y	NM_019073	SPATA6	18869	-157442	exon	NM_019073	SPATA6	18869	-157442
chr1	48755648	48756027	72.76	13	12.03	Y	N
chr1	48764331	48765196	122.15	44	11.23	Y	Y	NM_032785	AGBL4	1497017	5918	downstream	NM_032785	AGBL4	1497017	5918
chr1	48838277	48839055	131.01	32	13.91	Y	Y	NM_032785	AGBL4	1423158	-67164	intron	NM_032785	AGBL4	1423158	-67164
chr1	48900293	48900736	67.1	18	8.11	Y	Y	NM_032785	AGBL4	1361477	-129180	intron	NM_032785	AGBL4	1361477	-129180
chr1	49116532	49117314	50.55	29	9.13	Y	Y	NM_032785	AGBL4	1144899	-345419	intron	NM_032785	AGBL4	1144899	-345419
chr1	49176137	49176933	89.25	31	7.26	Y	Y	NM_032785	AGBL4	1085280	-405024	intron	NM_032785	AGBL4	1085280	-405024
chr1	49378398	49379089	114.09	25	11.15	Y	N	NM_032785	AGBL4	883124	-607285	intron	NM_032785	AGBL4	883124	-607285
chr1	49585058	49585568	232.7	34	22.69	Y	Y	NM_032785	AGBL4	676645	-813945	intron	NM_032785	AGBL4	676645	-813945
chr1	50700990	50701736	71.31	25	9.46	Y	Y	NM_007051	FAF1	496788	-21468	intron	NM_007051	FAF1	496788	-21468
chr1	50731860	50732469	92.83	36	7.41	Y	Y	NM_007051	FAF1	466055	-52338	intron	NM_007051	FAF1	466055	-52338
chr1	50871478	50872491	82.28	34	7.4	Y	Y	NM_007051	FAF1	326033	-191956	intron	NM_007051	FAF1	326033	-191956
chr1	50948143	50948724	54.26	16	6.19	Y	N	NM_007051	FAF1	249800	-268621	intron	NM_007051	FAF1	249800	-268621
chr1	51198214	51199236	95.29	55	7.69	Y	N	NM_007051	FAF1	0	-518692	promoter	NM_007051;NM_001262;NM_078626	FAF1;CDKN2C;CDKN2C	0;-7719;-8994	-518692;-13658;-13661
chr1	51266493	51267510	139.71	43	15.55	Y	Y
chr1	51789952	51790474	132.33	29	10.82	Y	N
chr1	51805680	51806565	56.43	33	6.95	Y	Y
chr1	51878278	51878966	79.83	22	13.04	Y	Y	NM_024586	OSBPL9	23145	-148513	intron	NM_024586;NM_148906;NM_148908;NM_148909;NR_036662	OSBPL9;OSBPL9;OSBPL9;OSBPL9;OSBPL9	23145;23145;23145;23145;23145	-148513;-148513;-148513;-148513;-148513
chr1	51972148	51972734	102.11	28	13.99	Y	N	NM_148904	OSBPL9	4075	-54745	intron	NM_024586;NM_148906;NM_148908;NM_148909;NR_036662;NM_148904;NM_148905;NM_148907	OSBPL9;OSBPL9;OSBPL9;OSBPL9;OSBPL9;OSBPL9;OSBPL9;OSBPL9	117015;117015;117015;117015;117015;4075;4075;4075	-54745;-54745;-54745;-54745;-54745;-54745;-54745;-54745
chr1	52154653	52155802	89.26	45	8.11	Y	Y	NM_002867	RAB3B	73222	-8438	exon	NM_002867	RAB3B	73222	-8438
chr1	52186606	52188125	105.29	70	9.66	Y	Y	NM_002867	RAB3B	40899	-40391	intron	NM_002867	RAB3B	40899	-40391
chr1	52275703	52276176	67	23	7.96	Y	N	NM_138417	KTI12	-3644	-5339	promoter	NM_015913;NM_138417	TXNDC12;KTI12	17459;-3644	-17312;-5339
chr1	52429875	52431096	67.67	35	6.08	Y	N	NM_007323	ZFYVE9	49242	-71211	intron	NM_007323;NM_004799;NM_007324	ZFYVE9;ZFYVE9;ZFYVE9	49242;49242;49242	-71211;-153850;-153850
chr1	52812781	52813497	242.46	43	20.04	Y	Y
chr1	52851818	52852602	89.25	32	10.73	Y	Y	NM_015696	GPX7	11188	4508	TES	NM_015696	GPX7	11188	4508
chr1	52900910	52901502	64.19	22	7.3	Y	Y	NM_001042693	FAM159A	29257	5586	downstream	NM_001042693	FAM159A	29257	5586
chr1	53414563	53415403	159.2	52	11.5	Y	Y
chr1	54137146	54137766	72.09	24	8.52	Y	Y	NM_000792	DIO1	4698	-11581	intron	NM_018982;NR_036639;NR_036640;NM_000792;NM_001039715;NM_001039716;NM_213593	YIPF1;YIPF1;YIPF1;DIO1;DIO1;DIO1;DIO1	-9072;-9072;-9072;4698;4698;4698;4698	-47167;-47167;-47167;-11581;-11581;-11581;-11581
chr1	54194706	54196027	319.86	70	18.49	Y	Y	NM_052940	LRRC42	10082	-10400	intron	NM_016126;NM_052940	HSPB11;LRRC42	-10831;10082	-34885;-10400
chr1	54315383	54316333	262.28	63	16.04	Y	Y	NM_153035	C1orf83	23522	-21671	intron	NM_153035	C1orf83	23522	-21671
chr1	54726196	54726983	82.28	34	6.22	Y	N
chr1	55120538	55121413	138.4	44	13.76	Y	Y	NM_014762	DHCR24	4096	-32651	intron	NM_014762	DHCR24	4096	-32651
chr1	55142722	55143561	259	48	18.25	Y	Y
chr1	55227607	55228172	52.93	18	6.19	Y	N	NM_182532	TMEM61	8555	-2382	intron	NM_182532;NM_057176	TMEM61;BSND	8555;-9033	-2382;-18881
chr1	55454809	55455600	97.9	33	7.61	Y	N	NM_015306	USP24	-1183	-150190	promoter	NM_015306	USP24	-1183	-150190
chr1	55494101	55494757	252.6	41	24.72	Y	Y
chr1	55637423	55638180	53.76	21	9.42	Y	Y
chr1	55711033	55711592	52.38	16	5.76	Y	N
chr1	55712954	55713893	126.71	49	9.13	Y	Y
chr1	55831652	55832236	75.64	21	12.93	Y	N
chr1	55877167	55877760	123.95	32	14.63	Y	Y
chr1	56071729	56072566	71.53	26	7.61	Y	N
chr1	56274250	56274944	63.19	24	10.95	Y	N
chr1	56652810	56653494	101.67	32	13.83	Y	N
chr1	56783736	56784536	93.63	37	11.23	Y	Y	NM_003713	PPAP2B	33309	-50716	intron	NM_003713	PPAP2B	33309	-50716
chr1	56807722	56808452	61.98	26	9.96	Y	Y	NM_003713	PPAP2B	9393	-74702	intron	NM_003713	PPAP2B	9393	-74702
chr1	56870201	56870697	164.69	34	15.69	Y	Y	NM_006252	PRKAA2	-12881	-82899	upstream	NM_006252	PRKAA2	-12881	-82899
chr1	56877209	56877978	118.91	34	7.77	Y	Y	NM_006252	PRKAA2	-5600	-75618	upstream	NM_006252	PRKAA2	-5600	-75618
chr1	57025483	57026137	94.99	26	12.31	Y	Y	NM_001004303	C1orf168	31820	-68419	intron	NM_001004303	C1orf168	31820	-68419
chr1	57026183	57027296	194.43	56	11.7	Y	Y	NM_001004303	C1orf168	30661	-69119	exon	NM_001004303	C1orf168	30661	-69119
chr1	57272639	57273312	344.73	53	33.8	Y	Y	NM_021080	DAB1	1215487	-36473	intron	NM_021080	DAB1	1215487	-36473
chr1	57815061	57815622	73.42	26	7.8	Y	Y	NM_021080	DAB1	673177	-578895	intron	NM_021080	DAB1	673177	-578895
chr1	57916148	57916854	145.33	27	16.84	Y	Y	NM_021080	DAB1	571945	-679982	intron	NM_021080	DAB1	571945	-679982
chr1	58357069	58357766	122	32	8.79	Y	Y	NM_021080	DAB1	131033	-1120903	intron	NM_021080	DAB1	131033	-1120903
chr1	58421339	58422147	445.35	94	22.69	Y	Y	NM_021080	DAB1	66652	-1185173	intron	NM_021080	DAB1	66652	-1185173
chr1	58426707	58427492	221.28	45	19.77	Y	Y	NM_021080	DAB1	61307	-1190541	intron	NM_021080	DAB1	61307	-1190541
chr1	58934178	58934770	51.2	19	7.69	Y	Y	NM_001085487	MYSM1	3565	-36001	intron	NM_001085487	MYSM1	3565	-36001
chr1	59017930	59018452	75.94	22	8.15	Y	N	NM_002228	JUN	3921	599	TES	NM_002228;NR_034014;NR_034015	JUN;LOC100131060;LOC100131060	3921;-4959;-4959	599;-119520;-119520
chr1	59123064	59123872	53.61	28	3.93	Y	N	NR_034014	LOC100131060	99654	-14100	intron	NR_034014;NR_034015	LOC100131060;LOC100131060	99654;99654	-14100;-14100
chr1	59394174	59394876	64.47	22	10.14	Y	N	NR_027120	LOC729467	-9108	-23979	upstream	NR_027120	LOC729467	-9108	-23979
chr1	59720204	59720854	122.92	31	14.2	Y	Y	NM_001113411	FGGY	184992	-280136	intron	NM_001113411;NM_018291	FGGY;FGGY	184992;184992	-280136;-280136
chr1	59834073	59834416	263.67	35	24.82	Y	Y	NM_001113411	FGGY	298861	-166574	intron	NM_001113411;NM_018291	FGGY;FGGY	298861;298861	-166574;-166574
chr1	59904938	59905867	146.21	41	14.2	Y	Y	NM_001113411	FGGY	369726	-95123	exon	NM_001113411;NM_018291	FGGY;FGGY	369726;369726	-95123;-95123
chr1	59924391	59924863	117.27	24	13.26	Y	Y	NM_001113411	FGGY	389179	-76127	intron	NM_001113411;NM_018291	FGGY;FGGY	389179;389179	-76127;-76127
chr1	60073350	60073664	82.75	14	15.64	Y	N	NM_015888	HOOK1	20230	-40974	exon	NM_015888	HOOK1	20230	-40974
chr1	60094931	60095629	88.99	27	8.79	Y	Y	NM_015888	HOOK1	41811	-19009	intron	NM_015888	HOOK1	41811	-19009
chr1	60512785	60513500	148.54	32	20.86	Y	Y
chr1	60666024	60666976	646.02	88	36.87	Y	Y
chr1	60811357	60811843	53.45	18	6.56	Y	Y
chr1	60820763	60821453	176.26	47	12.17	Y	Y
chr1	61104999	61105543	54.26	16	8.27	Y	N
chr1	61315061	61315795	62.35	28	5.95	Y	N	NM_001145511	NFIA	0	-385253	promoter	NM_001145511;NM_001145512;NM_001134673;NM_005595	NFIA;NFIA;NFIA;NFIA	0;-4327;-4773;-4773	-385253;-385253;-385253;-385253
chr1	61329093	61329486	69.06	21	8.42	Y	Y	NM_001134673	NFIA	8526	-371562	intron	NM_001145511;NM_001145512;NM_001134673;NM_005595	NFIA;NFIA;NFIA;NFIA	13560;8972;8526;8526	-371562;-371562;-371562;-371562
chr1	61371305	61372044	166.19	37	12.17	Y	N	NM_001134673	NFIA	50738	-329004	intron	NM_001145511;NM_001145512;NM_001134673;NM_005595	NFIA;NFIA;NFIA;NFIA	55772;51184;50738;50738	-329004;-329004;-329004;-329004
chr1	61374307	61375114	236.33	52	17.58	Y	Y	NM_001134673	NFIA	53740	-325934	intron	NM_001145511;NM_001145512;NM_001134673;NM_005595	NFIA;NFIA;NFIA;NFIA	58774;54186;53740;53740	-325934;-325934;-325934;-325934
chr1	61379644	61380323	141.58	34	11.71	Y	Y	NM_001134673	NFIA	59077	-320725	intron	NM_001145511;NM_001145512;NM_001134673;NM_005595	NFIA;NFIA;NFIA;NFIA	64111;59523;59077;59077	-320725;-320725;-320725;-320725
chr1	61380902	61381917	57.34	32	6.08	Y	Y	NM_001134673	NFIA	60335	-319131	intron	NM_001145511;NM_001145512;NM_001134673;NM_005595	NFIA;NFIA;NFIA;NFIA	65369;60781;60335;60335	-319131;-319131;-319131;-319131
chr1	61421694	61422900	132.91	55	9.63	Y	Y	NM_001134673	NFIA	101127	-278148	intron	NM_001145511;NM_001145512;NM_001134673;NM_005595	NFIA;NFIA;NFIA;NFIA	106161;101573;101127;101127	-278148;-278148;-278148;-278148
chr1	61480180	61480778	86.95	27	8.49	Y	Y	NM_001134673	NFIA	159613	-220270	intron	NM_001145511;NM_001145512;NM_001134673;NM_005595	NFIA;NFIA;NFIA;NFIA	164647;160059;159613;159613	-220270;-220270;-220270;-220270
chr1	61537807	61538239	54.26	16	9.86	Y	N	NM_001134673	NFIA	217240	-162809	intron	NM_001145511;NM_001145512;NM_001134673;NM_005595	NFIA;NFIA;NFIA;NFIA	222274;217686;217240;217240	-162809;-162809;-162809;-162809
chr1	61557869	61558542	109.35	28	13.52	Y	Y	NM_001134673	NFIA	237302	-142506	intron	NM_001145511;NM_001145512;NM_001134673;NM_005595	NFIA;NFIA;NFIA;NFIA	242336;237748;237302;237302	-142506;-142506;-142506;-142506
chr1	61560835	61561676	271.67	58	26.77	Y	Y	NM_001134673	NFIA	240268	-139372	intron	NM_001145511;NM_001145512;NM_001134673;NM_005595	NFIA;NFIA;NFIA;NFIA	245302;240714;240268;240268	-139372;-139372;-139372;-139372
chr1	61576249	61576957	62.64	23	8.6	Y	Y	NM_001134673	NFIA	255682	-124091	intron	NM_001145511;NM_001145512;NM_001134673;NM_005595	NFIA;NFIA;NFIA;NFIA	260716;256128;255682;255682	-124091;-124091;-124091;-124091
chr1	61878673	61879572	68.06	41	6.08	Y	Y
chr1	61880479	61881683	337.82	70	15.97	Y	Y
chr1	62599420	62600070	443.69	61	39.11	Y	Y
chr1	62837712	62838191	90.79	21	13.69	Y	Y	NM_014495	ANGPTL3	1938	-5577	intron	NM_033407;NM_014495	DOCK7;ANGPTL3	88366;1938	-144728;-5577
chr1	62945396	62946205	109.8	52	9.43	Y	Y
chr1	62987378	62987893	64.99	18	11.41	Y	Y
chr1	63367195	63367771	157.62	26	21.66	Y	Y
chr1	63625431	63625755	59.58	15	7.91	Y	N	NM_013339	ALG6	19583	-51066	intron	NM_013339	ALG6	19583	-51066
chr1	63717881	63718846	1202.32	132	77.31	Y	Y	NM_014288	ITGB3BP	42577	-38832	intron	NM_014288	ITGB3BP	42577	-38832
chr1	63811723	63812121	54.37	11	12.03	Y	Y	NM_032437	EFCAB7	50123	772	TES	NM_032437	EFCAB7	50123	772
chr1	64155295	64155692	63.2	22	6.84	Y	Y	NM_001083592	ROR1	143018	-225948	intron	NM_001083592;NM_005012	ROR1;ROR1	143018;143018	-225948;-261603
chr1	64219115	64219715	100.37	24	10.69	Y	Y	NM_001083592	ROR1	206838	-161925	intron	NM_001083592;NM_005012	ROR1;ROR1	206838;206838	-161925;-197580
chr1	64300046	64300469	53	13	7.26	Y	N	NM_001083592	ROR1	287769	-81171	intron	NM_001083592;NM_005012	ROR1;ROR1	287769;287769	-81171;-116826
chr1	64409883	64410545	54.26	16	8.06	Y	N	NM_005012	ROR1	397606	-6750	intron	NM_005012	ROR1	397606	-6750
chr1	64410565	64411269	81.68	20	15.64	Y	Y	NM_005012	ROR1	398288	-6026	intron	NM_005012	ROR1	398288	-6026
chr1	64459679	64460363	154.95	29	23.9	Y	Y	NM_152489	UBE2U	17602	-22252	intron	NM_152489	UBE2U	17602	-22252
chr1	64581412	64582134	87.86	29	9.13	Y	Y
chr1	64722756	64723562	164.54	42	15.21	Y	Y	NM_020925	CACHD1	13693	-207767	intron	NM_020925	CACHD1	13693	-207767
chr1	64733961	64734556	186.21	32	22.57	Y	Y	NM_020925	CACHD1	24898	-196773	intron	NM_020925	CACHD1	24898	-196773
chr1	64744308	64744923	81.8	21	13.04	Y	N	NM_020925	CACHD1	35245	-186406	intron	NM_020925	CACHD1	35245	-186406
chr1	64754309	64755055	120.95	29	16.51	Y	N	NM_020925	CACHD1	45246	-176274	intron	NM_020925	CACHD1	45246	-176274
chr1	64774447	64775951	371.6	76	16.59	Y	Y	NM_020925	CACHD1	65384	-155378	intron	NM_020925	CACHD1	65384	-155378
chr1	64780214	64780745	156.09	28	13.83	Y	Y	NM_020925	CACHD1	71151	-150584	intron	NM_020925	CACHD1	71151	-150584
chr1	64834076	64834793	81.91	23	9.43	Y	Y	NM_020925	CACHD1	125013	-96536	intron	NM_020925	CACHD1	125013	-96536
chr1	65102148	65102781	83.34	25	13.23	Y	Y	NM_002227	JAK1	101994	-30655	intron	NM_002227	JAK1	101994	-30655
chr1	65189115	65189699	430.97	56	37.44	Y	Y	NM_002227	JAK1	15076	-117622	intron	NM_002227	JAK1	15076	-117622
chr1	65234627	65235816	348.44	89	25.74	Y	Y
chr1	65408592	65409389	52.8	24	6.08	Y	N	NM_013410	AK4	22155	-61027	intron	NM_203464;NM_001005353;NM_013410	AK4;AK4;AK4	22773;22492;22155	-61027;-61027;-61027
chr1	65665960	65666651	109.35	30	13.52	Y	Y	NM_001198681	LEPROT	6974	-7627	intron	NM_014787;NM_001198683;NM_017526;NM_001003680;NM_001003679;NM_002303;NM_001198681	DNAJC6;LEPROT;LEPROT;LEPR;LEPR;LEPR;LEPROT	162943;7242;7242;7038;7038;7038;6974	11821;0;-7627;-202032;-207048;-209113;-7627
chr1	65731835	65732770	86.24	41	8.26	Y	Y	NM_001003680	LEPR	72913	-135913	intron	NM_001003680;NM_001003679;NM_002303	LEPR;LEPR;LEPR	72913;72913;72913	-135913;-140929;-142994
chr1	65765316	65765953	81.83	23	12.17	Y	N	NM_001198688	LEPR	1357	-98552	intron	NM_001003680;NM_001003679;NM_002303;NM_001198688;NM_001198687;NM_001198689	LEPR;LEPR;LEPR;LEPR;LEPR;LEPR	106394;106394;106394;1357;1357;1357	-102730;-107746;-109811;-98552;-102730;-107746
chr1	66187244	66187847	57.33	25	6.42	Y	N	NM_002600	PDE4B	155801	-425003	intron	NM_001037341;NM_002600	PDE4B;PDE4B	156464;155801	-425003;-425003
chr1	66500327	66501042	52.38	20	5.8	Y	N	NM_001037340	PDE4B	269350	-111808	intron	NM_001037341;NM_002600;NM_001037340	PDE4B;PDE4B;PDE4B	469547;468884;269350	-111808;-111808;-111808
chr1	66509465	66510035	125.64	26	17.38	Y	Y	NM_001037340	PDE4B	278488	-102815	intron	NM_001037341;NM_002600;NM_001037340	PDE4B;PDE4B;PDE4B	478685;478022;278488	-102815;-102815;-102815
chr1	66516204	66516738	53.44	16	7.21	Y	Y	NM_001037340	PDE4B	285227	-96112	intron	NM_001037341;NM_002600;NM_001037340	PDE4B;PDE4B;PDE4B	485424;484761;285227	-96112;-96112;-96112
chr1	66520930	66521525	51.55	18	6.37	Y	N	NM_001037340	PDE4B	289953	-91325	intron	NM_001037341;NM_002600;NM_001037340	PDE4B;PDE4B;PDE4B	490150;489487;289953	-91325;-91325;-91325
chr1	66526900	66527518	129.54	29	17.94	Y	Y	NM_001037340	PDE4B	295923	-85332	intron	NM_001037341;NM_002600;NM_001037340	PDE4B;PDE4B;PDE4B	496120;495457;295923	-85332;-85332;-85332
chr1	66690178	66690950	109.61	32	13.42	Y	Y
chr1	66781016	66781566	97.73	25	13.52	Y	Y	NM_032291	SGIP1	8604	-201790	intron	NM_032291	SGIP1	8604	-201790
chr1	67428551	67429187	80.48	24	10.37	Y	N	NM_144701	IL23R	23795	-69051	intron	NM_144701	IL23R	23795	-69051
chr1	67614386	67614992	97.08	41	8.3	Y	Y	NM_001559	IL12RB2	68752	-20179	intron	NM_001559	IL12RB2	68752	-20179
chr1	67668456	67669725	106.75	47	6.62	Y	N	NM_001018067	SERBP1	0	-22376	promoter	NM_001018067;NM_001018068;NM_001018069;NM_015640	SERBP1;SERBP1;SERBP1;SERBP1	0;0;0;0	-22376;-22376;-22376;-22376
chr1	67672807	67673365	107	28	13.39	Y	Y	NM_001018067	SERBP1	-4097	-26727	promoter	NM_001018067;NM_001018068;NM_001018069;NM_015640	SERBP1;SERBP1;SERBP1;SERBP1	-4097;-4097;-4097;-4097	-26727;-26727;-26727;-26727
chr1	67674523	67675351	100.98	33	13.22	Y	Y	NM_001018067	SERBP1	-5813	-28443	upstream	NM_001018067;NM_001018068;NM_001018069;NM_015640	SERBP1;SERBP1;SERBP1;SERBP1	-5813;-5813;-5813;-5813	-28443;-28443;-28443;-28443
chr1	67867903	67868634	52.9	28	7.94	Y	N
chr1	67954904	67955666	98.27	37	9.74	Y	N	NM_018841	GNG12	116077	-15168	intron	NM_018841	GNG12	116077	-15168
chr1	67993877	67994325	65.09	16	9.04	Y	N	NM_018841	GNG12	77418	-54141	intron	NM_018841	GNG12	77418	-54141
chr1	68003340	68004020	87.85	22	10.46	Y	Y	NM_018841	GNG12	67723	-63604	intron	NM_018841	GNG12	67723	-63604
chr1	68052427	68053261	107.6	28	10.79	Y	Y	NM_018841	GNG12	18482	-112691	intron	NM_018841	GNG12	18482	-112691
chr1	68107600	68108368	643.54	83	54.76	Y	Y
chr1	68117793	68118890	357.36	87	18.12	Y	Y
chr1	70231736	70232478	265.89	49	20.53	Y	Y	NM_020794	LRRC7	233291	-129281	intron	NM_020794	LRRC7	233291	-129281
chr1	70649088	70649954	104.11	37	9.4	Y	N	NM_001190463	CTH	0	-28168	promoter	NM_001190463;NM_001902;NM_153742	CTH;CTH;CTH	0;0;0	-28168;-28168;-28168
chr1	70664429	70665356	112.51	46	10	Y	Y	NM_001190463	CTH	14941	-12766	intron	NM_001190463;NM_001902;NM_153742	CTH;CTH;CTH	14941;14941;14941	-12766;-12766;-12766
chr1	71153876	71154377	90.17	20	12.17	Y	N	NM_198714	PTGER3	131702	-63253	intron	NM_198714;NM_198716;NM_198717;NR_028292;NR_028293;NR_028294	PTGER3;PTGER3;PTGER3;PTGER3;PTGER3;PTGER3	131702;131702;131702;131702;131702;131702	-63253;-63253;-63253;-63253;-63253;-63253
chr1	71306834	71307490	62.34	19	9.3	Y	N	NR_029707	MIR186	-848	-933	promoter	NM_005455;NM_203350;NR_029707	ZRANB2;ZRANB2;MIR186	12070;12070;-848	-5273;-5273;-933
chr1	71645712	71646424	51.11	31	6.5	Y	Y	NM_173808	NEGR1	874441	-4500	exon	NM_173808	NEGR1	874441	-4500
chr1	71656047	71656448	61.09	14	9.13	Y	Y	NM_173808	NEGR1	864417	-14835	intron	NM_173808	NEGR1	864417	-14835
chr1	73096972	73097720	106.69	25	16.22	Y	Y
chr1	74769012	74769559	108.47	20	13.23	Y	Y	NM_015978	TNNI3K	295354	-13145	intron	NM_001112808;NM_015978	FPGT-TNNI3K;TNNI3K	332529;295354	-13145;-13145
chr1	76307007	76307786	156.04	45	13.18	Y	Y	NM_001160011	ST6GALNAC3	-5191	-507694	upstream	NM_001160011;NM_152996	ST6GALNAC3;ST6GALNAC3	-5191;-5191	-507694;-561471
chr1	76324787	76325500	90.17	24	9.56	Y	N	NM_001160011	ST6GALNAC3	11811	-489980	intron	NM_001160011;NM_152996	ST6GALNAC3;ST6GALNAC3	11811;11811	-489980;-543757
chr1	76343708	76344255	67.7	16	10.49	Y	N	NM_001160011	ST6GALNAC3	30732	-471225	intron	NM_001160011;NM_152996	ST6GALNAC3;ST6GALNAC3	30732;30732	-471225;-525002
chr1	77268827	77270310	582.13	102	32.16	Y	Y	NM_030965	ST6GALNAC5	163054	-32015	intron	NM_030965	ST6GALNAC5	163054	-32015
chr1	77310217	77310575	68.89	23	7.62	Y	Y	NM_030965	ST6GALNAC5	204444	7893	downstream	NM_030965	ST6GALNAC5	204444	7893
chr1	77417507	77418481	112.56	32	11.3	Y	Y	NM_005482	PIGK	39239	-90253	intron	NM_005482	PIGK	39239	-90253
chr1	77434250	77435481	96.65	41	11.49	Y	Y	NM_005482	PIGK	22239	-106996	intron	NM_005482	PIGK	22239	-106996
chr1	77747312	77747870	103.29	24	11.06	Y	N	NM_012093	AK5	226438	-50372	intron	NM_174858;NM_012093	AK5;AK5	226983;226438	-50372;-50372
chr1	77801042	77801757	94.61	22	14.12	Y	N	NM_015534	ZZZ3	119174	1021	TES	NM_174858;NM_012093;NM_015534	AK5;AK5;ZZZ3	280713;280168;119174	2801;2801;1021
chr1	78072918	78073690	102.01	27	11.98	Y	N	NM_198549	FAM73A	55022	-42979	intron	NM_198549	FAM73A	55022	-42979
chr1	78235830	78236880	773.4	113	46.14	Y	Y	NM_007034	DNAJB4	-6344	-18703	upstream	NM_007034	DNAJB4	-6344	-18703
chr1	78739190	78740063	395.78	63	35.03	Y	Y	NM_000959	PTGFR	9875	-38911	intron	NM_000959;NM_001039585	PTGFR;PTGFR	9875;9875	-38911;-38911
chr1	78787558	78788305	571.45	90	19.91	Y	Y	NM_000959	PTGFR	58243	8585	downstream	NM_000959;NM_001039585	PTGFR;PTGFR	58243;58243	8585;8585
chr1	79529229	79529833	210.69	50	17.92	Y	Y
chr1	80630291	80631096	613.45	118	20.99	Y	Y
chr1	80641605	80642114	79.54	17	11.54	Y	N
chr1	81722533	81722954	53.96	13	9.22	Y	Y
chr1	81736476	81737302	187.44	43	22.26	Y	Y
chr1	81761247	81761888	103.79	26	9.36	Y	Y
chr1	81798352	81798733	75.88	17	11.13	Y	N
chr1	81917075	81917566	79.67	17	12.17	Y	N
chr1	82150559	82151087	125.4	26	18.47	Y	Y	NM_012302	LPHN2	111890	-79608	intron	NM_012302	LPHN2	111890	-79608
chr1	82206330	82206726	70.47	13	13.23	Y	N	NM_012302	LPHN2	167661	-23969	exon	NM_012302	LPHN2	167661	-23969
chr1	82482522	82483151	109.71	24	16.26	Y	Y
chr1	82691442	82691965	62.57	19	10.14	Y	N
chr1	82703404	82703738	78.82	19	9.13	Y	Y
chr1	82777149	82777699	102.67	21	15.21	Y	Y
chr1	82799177	82799986	105.52	28	10.43	Y	Y
chr1	82890005	82890718	111.14	23	16.84	Y	N
chr1	83613874	83614310	57.82	12	10.83	Y	N
chr1	83750918	83751383	152.63	25	19.27	Y	Y
chr1	83909649	83910520	163.36	34	16.78	Y	Y
chr1	84001631	84002259	131.01	24	19.25	Y	Y
chr1	84008196	84009076	129.49	35	13	Y	Y
chr1	84030308	84030911	65.3	18	10.74	Y	Y
chr1	84110658	84111387	127.75	30	11.83	Y	N	NM_024686	TTLL7	126034	-3014	intron	NM_024686	TTLL7	126034	-3014
chr1	84139769	84140313	66.89	18	9.1	Y	Y	NM_024686	TTLL7	97108	-32125	intron	NM_024686	TTLL7	97108	-32125
chr1	84208359	84208790	73.42	18	8.69	Y	N	NM_024686	TTLL7	28631	-100715	intron	NM_024686	TTLL7	28631	-100715
chr1	84258371	84258950	64.24	18	10.99	Y	N
chr1	84431762	84432460	59.88	22	8.11	Y	Y	NM_182948	PRKACB	49223	-44309	intron	NM_207578;NM_002731;NM_182948	PRKACB;PRKACB;PRKACB	115430;115430;49223	-11107;-44309;-44309
chr1	84640858	84641621	52.99	27	8.25	Y	Y	NM_021233	DNASE2B	4056	-11658	intron	NR_003927;NM_021233;NM_058248	UOX;DNASE2B;DNASE2B	-4695;4056;-5001	-37630;-11658;-11658
chr1	84645758	84646585	80.08	25	8.95	Y	N	NM_058248	DNASE2B	-37	-6694	promoter	NR_003927;NM_021233;NM_058248	UOX;DNASE2B;DNASE2B	-9595;8956;-37	-42530;-6694;-6694
chr1	84717078	84718347	142.35	91	12.17	Y	Y	NM_025065	RPF1	0	-18274	promoter	NM_025065	RPF1	0	-18274
chr1	84778956	84780391	118.4	52	12.17	Y	Y	NM_004388	CTBS	32360	11001	downstream	NR_036561;NM_004388	SPATA1;CTBS	34395;32360	-24074;11001
chr1	84940164	84940785	160.75	31	20.58	Y	N	NM_001166293	SSX2IP	-11337	-58187	upstream	NM_001166295;NM_001166417;NM_001166293;NM_001166294;NM_014021	SSX2IP;SSX2IP;SSX2IP;SSX2IP;SSX2IP	-11426;-11426;-11337;-11337;-11337	-58187;-58187;-58187;-58187;-58187
chr1	84943214	84943894	77.52	21	10.9	Y	N	NM_001166293	SSX2IP	-14387	-61237	upstream	NM_001166295;NM_001166417;NM_001166293;NM_001166294;NM_014021	SSX2IP;SSX2IP;SSX2IP;SSX2IP;SSX2IP	-14476;-14476;-14387;-14387;-14387	-61237;-61237;-61237;-61237;-61237
chr1	85059957	85061132	488.84	84	26.77	Y	Y	NM_012152	LPAR3	70352	-8284	intron	NM_012152	LPAR3	70352	-8284
chr1	85072597	85074175	184.21	66	9.73	Y	Y	NM_012152	LPAR3	57309	-20924	intron	NM_012152	LPAR3	57309	-20924
chr1	85077542	85078557	131.64	50	9.36	Y	Y	NM_012152	LPAR3	52927	-25869	intron	NM_012152	LPAR3	52927	-25869
chr1	85111364	85111896	89.65	22	10.65	Y	Y	NM_012152	LPAR3	19588	-59691	intron	NM_012152	LPAR3	19588	-59691
chr1	85112406	85113181	156.08	34	15.87	Y	Y	NM_012152	LPAR3	18303	-60733	intron	NM_012152	LPAR3	18303	-60733
chr1	85375573	85376466	153.51	48	15.21	Y	Y	NM_145172	WDR63	74993	4165	TES	NM_145172	WDR63	74993	4165
chr1	85440761	85441498	280.03	59	19.75	Y	Y	NM_032184	SYDE2	-1446	-44818	promoter	NM_032184	SYDE2	-1446	-44818
chr1	85442040	85442682	84.92	28	8.93	Y	Y	NM_032184	SYDE2	-2725	-46097	promoter	NM_032184	SYDE2	-2725	-46097
chr1	85452772	85453498	73.56	25	9.46	Y	Y	NM_032184	SYDE2	-13457	-56829	upstream	NM_032184	SYDE2	-13457	-56829
chr1	85536007	85536893	57.26	31	8.11	Y	Y
chr1	85593573	85594387	101.92	30	13.36	Y	Y	NM_012137	DDAH1	109090	-36818	intron	NM_012137;NM_001134445	DDAH1;DDAH1	109090;222247	-36818;-36818
chr1	85665681	85666299	224.72	43	20.96	Y	Y	NM_012137	DDAH1	37178	-108926	intron	NM_012137;NM_001134445	DDAH1;DDAH1	37178;150335	-108926;-108926
chr1	85767647	85768877	108.57	62	5.35	Y	Y	NM_001134445	DDAH1	47757	-210892	intron	NM_001134445	DDAH1	47757	-210892
chr1	85772687	85773359	85	33	8.38	Y	Y	NM_001134445	DDAH1	43275	-215932	intron	NM_001134445	DDAH1	43275	-215932
chr1	85782700	85783383	139.52	36	14.6	Y	N	NM_001134445	DDAH1	33251	-225945	intron	NM_001134445	DDAH1	33251	-225945
chr1	86672063	86672894	120.4	31	15.21	Y	Y	NM_006536	CLCA2	9707	-21934	exon	NM_006536	CLCA2	9707	-21934
chr1	86673551	86673917	140.71	23	17.14	Y	Y	NM_006536	CLCA2	11195	-20911	intron	NM_006536	CLCA2	11195	-20911
chr1	86792990	86793905	249.26	57	17.94	Y	Y	NM_012128	CLCA4	7644	-25115	intron	NM_012128;NR_024602	CLCA4;CLCA4	7644;7644	-25115;-25115
chr1	86994240	86994853	131.83	32	16.83	Y	Y	NM_016009	SH3GLB1	51396	7786	downstream	NM_016009	SH3GLB1	51396	7786
chr1	87017003	87017531	60.82	20	9.13	Y	Y
chr1	87030858	87031872	143.8	40	12.17	Y	N
chr1	87062116	87062699	95.29	35	8.37	Y	Y
chr1	87109046	87109715	559.54	67	49.1	Y	Y	NM_004261	2010-09-15	42980	-8331	intron	NM_004261;NM_203341	SEP15;SEP15	42980;42980	-8331;-8331
chr1	87209055	87209598	136.38	26	15.67	Y	Y	NM_001134492	HS2ST1	56133	-127115	intron	NM_001134492;NM_012262	HS2ST1;HS2ST1	56133;56133	-127115;-138671
chr1	87687485	87688156	150.7	27	24.06	Y	Y
chr1	87925820	87926947	218.46	49	17	Y	Y
chr1	87953275	87953815	81.54	21	10.65	Y	Y
chr1	87956313	87957366	287.66	60	15.97	Y	Y
chr1	87961409	87961738	65.53	12	11.74	Y	N
chr1	88068594	88069101	181.81	31	17.38	Y	Y
chr1	88082433	88083034	58.63	19	9.51	Y	N
chr1	88289648	88290099	175.08	27	21.3	Y	Y
chr1	88916469	88917170	67.67	33	9.31	Y	Y	NM_006256	PKN2	-5340	-157356	upstream	NM_006256	PKN2	-5340	-157356
chr1	88956975	88957533	123.01	24	16.68	Y	Y	NM_006256	PKN2	34466	-116993	intron	NM_006256	PKN2	34466	-116993
chr1	89185506	89186108	99	35	11.36	Y	N	NM_001008661	CCBL2	45123	-11463	intron	NM_001008661;NM_001008662	CCBL2;CCBL2	45123;45123	-11463;-11463
chr1	89217777	89218601	295.36	64	23.23	Y	Y	NM_001162536	RBMXL1	12630	-51	TES	NM_001008661;NM_001008662;NM_001162536;NM_019610	CCBL2;CCBL2;RBMXL1;RBMXL1	12630;12630;12630;12630	-43734;-43734;-51;-51
chr1	89480853	89481328	193.43	31	25.05	Y	Y
chr1	89499749	89500515	78.97	25	6.84	Y	N	NM_001134486	GBP5	10617	-2528	exon	NM_001134486;NM_052942	GBP5;GBP5	10617;10617	-2528;-2528
chr1	89661204	89661686	60.63	14	8.39	Y	N	NR_003133	LOC400759	15379	-1395	intron	NR_003133	LOC400759	15379	-1395
chr1	89791172	89791741	164.69	34	16.62	Y	Y	NM_015350	LRRC8B	-5119	-44267	upstream	NM_001134476;NM_015350	LRRC8B;LRRC8B	28188;-5119	-44267;-44267
chr1	89955877	89956329	60.5	14	8.83	Y	N	NM_032270	LRRC8C	84646	-1353	exon	NM_032270	LRRC8C	84646	-1353
chr1	90113524	90114105	67.71	19	8.11	Y	N	NM_018103	LRRC8D	53457	-60472	intron	NM_001134479;NM_018103	LRRC8D;LRRC8D	54364;53457	-60472;-60472
chr1	91796984	91797771	100.09	29	16.81	Y	Y
chr1	91797904	91798443	158.6	30	13.94	Y	Y
chr1	92003402	92003895	117.07	38	10.67	Y	Y	NM_001195683	TGFBR3	120529	-84915	intron	NM_001195683;NM_003243;NR_036634;NM_001195684	TGFBR3;TGFBR3;TGFBR3;TGFBR3	120529;120529;120529;140252	-84915;-84915;-84915;-84915
chr1	92053305	92053816	75.18	18	12.34	Y	Y	NM_001195683	TGFBR3	70608	-134818	intron	NM_001195683;NM_003243;NR_036634;NM_001195684	TGFBR3;TGFBR3;TGFBR3;TGFBR3	70608;70608;70608;90331	-134818;-134818;-134818;-134818
chr1	92084122	92084936	236.41	41	21.35	Y	Y	NM_001195683	TGFBR3	39488	-165635	intron	NM_001195683;NM_003243;NR_036634;NM_001195684	TGFBR3;TGFBR3;TGFBR3;TGFBR3	39488;39488;39488;59211	-165635;-165635;-165635;-165635
chr1	92089367	92090203	512.56	76	32.02	Y	Y	NM_001195683	TGFBR3	34221	-170880	intron	NM_001195683;NM_003243;NR_036634;NM_001195684	TGFBR3;TGFBR3;TGFBR3;TGFBR3	34221;34221;34221;53944	-170880;-170880;-170880;-170880
chr1	92123745	92124690	74.65	44	8.23	Y	N	NM_001195683	TGFBR3	0	-205258	promoter	NM_001195683;NM_003243;NR_036634;NM_001195684	TGFBR3;TGFBR3;TGFBR3;TGFBR3	0;0;0;19457	-205258;-205258;-205258;-205258
chr1	92730855	92731602	79.75	23	10.43	Y	N	NM_005263	GFI1	-5835	-17950	upstream	NM_001127215;NM_001127216;NM_005263	GFI1;GFI1;GFI1	-8912;-6640;-5835	-17950;-17950;-17950
chr1	92997802	92998506	75.09	27	9.36	Y	Y	NM_005665	EVI5	32043	-250962	intron	NM_005665	EVI5	32043	-250962
chr1	92999276	93000050	83.58	30	9.42	Y	Y	NM_005665	EVI5	30499	-252436	intron	NM_005665	EVI5	30499	-252436
chr1	93000190	93000913	54.35	30	6	Y	Y	NM_005665	EVI5	29636	-253350	intron	NM_005665	EVI5	29636	-253350
chr1	93055341	93055966	116	25	13.1	Y	Y	NM_000969	RPL5	-14216	-24103	upstream	NM_000969	RPL5	-14216	-24103
chr1	93113070	93113530	76.15	16	12.17	Y	Y	NM_001006605	FAM69A	86137	-32762	intron	NM_001006605	FAM69A	86137	-32762
chr1	93181372	93181956	102.27	42	9.18	Y	Y	NM_001006605	FAM69A	17711	-101064	intron	NM_001006605	FAM69A	17711	-101064
chr1	93823089	93823770	124.67	32	14.87	Y	Y	NR_034091	LOC100129046	-6343	-14405	upstream	NM_003567;NR_034091	BCAR3;LOC100129046	96203;-6343	-23153;-14405
chr1	93835671	93836496	77.17	35	6.84	Y	Y	NR_034091	LOC100129046	5559	-1679	intron	NM_003567;NR_034091	BCAR3;LOC100129046	83477;5559	-35735;-1679
chr1	93904480	93905192	82.59	31	7.61	Y	Y	NM_003567	BCAR3	14781	-104544	intron	NM_003567	BCAR3	14781	-104544
chr1	94144541	94145234	261.86	44	29.53	Y	Y	NM_002061	GCLM	2366	-19364	intron	NM_002061	GCLM	2366	-19364
chr1	94174392	94174872	78.42	18	10.43	Y	Y
chr1	94176485	94176937	95.36	21	13.69	Y	Y
chr1	94306949	94308407	83.34	60	6.46	Y	Y	NM_000350	ABCA4	50886	-75968	intron	NM_000350	ABCA4	50886	-75968
chr1	94644414	94645130	276.47	52	22.31	Y	Y	NM_001122674	ABCD3	-11391	-71718	upstream	NM_001122674;NM_002858	ABCD3;ABCD3	-11391;-11391	-71718;-111677
chr1	94663844	94664292	195.94	34	18.67	Y	Y	NM_001122674	ABCD3	7324	-52556	intron	NM_001122674;NM_002858	ABCD3;ABCD3	7324;7324	-52556;-92515
chr1	94825364	94825902	96.48	20	16.22	Y	N
chr1	94833669	94834510	178	48	14.38	Y	Y
chr1	94892269	94893133	275.65	58	26.45	Y	Y
chr1	94895952	94896786	67.29	33	7.61	Y	Y
chr1	94898381	94898789	186.09	27	26.37	Y	Y
chr1	94976375	94977162	80.77	25	10.37	Y	Y
chr1	94981886	94982626	57.86	31	7.3	Y	Y
chr1	95016732	95017684	224.2	49	18.72	Y	Y
chr1	95021450	95022251	98.27	37	10.23	Y	Y
chr1	95167172	95167853	130.97	31	11.41	Y	Y	NR_033998	LOC729970	1001	-33561	intron	NM_001839;NR_033998	CNN3;LOC729970	-1850;1001	-32078;-33561
chr1	95333702	95335260	197.23	65	16.22	Y	Y	NM_001199679	TMEM56	3042	-100489	intron	NM_001199679	TMEM56	3042	-100489
chr1	96748969	96749707	172.61	40	18.93	Y	Y
chr1	96790510	96791168	180.1	35	15.21	Y	Y
chr1	97103711	97104564	117.49	31	12.68	Y	Y
chr1	97407036	97407790	57.2	23	10.47	Y	N	NM_000110	DPYD	751413	-91149	intron	NM_000110	DPYD	751413	-91149
chr1	97409724	97410408	63.03	29	7.5	Y	Y	NM_000110	DPYD	748795	-93837	intron	NM_000110	DPYD	748795	-93837
chr1	97436563	97437241	107.49	22	18.05	Y	Y	NM_000110	DPYD	721962	-120676	intron	NM_000110	DPYD	721962	-120676
chr1	98058653	98059215	63.87	15	9.12	Y	N	NM_001160301	DPYD	99988	-100752	intron	NM_000110;NM_001160301	DPYD;DPYD	99988;99988	-742766;-100752
chr1	98668008	98668649	88.4	19	13.23	Y	N
chr1	98931482	98932164	57.33	23	7.71	Y	Y	NM_015976	SNX7	31659	-66480	intron	NM_015976;NM_152238;NR_033716	SNX7;SNX7;SNX7	31659;31659;31659	-66480;-66480;-66480
chr1	98932469	98932787	70.54	13	11.61	Y	Y	NM_015976	SNX7	32646	-65857	intron	NM_015976;NM_152238;NR_033716	SNX7;SNX7;SNX7	32646;32646;32646	-65857;-65857;-65857
chr1	99897303	99898425	128.37	44	8.87	Y	Y	NM_017734	PALMD	13285	-34260	intron	NM_017734	PALMD	13285	-34260
chr1	99978408	99978867	105.53	19	15.21	Y	Y	NM_001013660	FRRS1	25070	-31562	intron	NM_001013660	FRRS1	25070	-31562
chr1	100023660	100024037	70.1	18	8.43	Y	Y
chr1	100044803	100045582	162.81	48	17.78	Y	Y
chr1	100059668	100060240	308.5	50	18.79	Y	Y
chr1	100203877	100204586	59.37	26	5.2	Y	Y	NM_012243	SLC35A3	-3542	-57008	promoter	NM_012243	SLC35A3	-3542	-57008
chr1	100224703	100225355	99.78	28	13.22	Y	Y	NM_012243	SLC35A3	16576	-36239	intron	NM_012243	SLC35A3	16576	-36239
chr1	100478059	100478847	172.04	41	19.14	Y	Y	NM_001918	DBT	9150	-52994	intron	NM_001918	DBT	9150	-52994
chr1	100490660	100491544	77.53	29	6.69	Y	Y	NM_001918	DBT	-2664	-65595	promoter	NM_001918;NM_001130841;NM_003729	DBT;RTCD1;RTCD1	-2664;-12758;-12758	-65595;-39370;-39370
chr1	100597029	100597688	168.65	31	19.27	Y	Y	NM_033313	CDC14A	6419	-125826	intron	NM_033313;NM_033312;NM_003672	CDC14A;CDC14A;CDC14A	6419;6419;6419	-125826;-139921;-160733
chr1	100668208	100669165	103.94	33	9.48	Y	Y	NM_033313	CDC14A	77598	-54349	intron	NM_033313;NM_033312;NM_003672	CDC14A;CDC14A;CDC14A	77598;77598;77598	-54349;-68444;-89256
chr1	100686328	100686906	289.6	47	28.2	Y	Y	NM_033313	CDC14A	95718	-36608	intron	NM_033313;NM_033312;NM_003672	CDC14A;CDC14A;CDC14A	95718;95718;95718	-36608;-50703;-71515
chr1	100690746	100691329	112.73	31	10.51	Y	Y	NM_033313	CDC14A	100136	-32185	intron	NM_033313;NM_033312;NM_003672	CDC14A;CDC14A;CDC14A	100136;100136;100136	-32185;-46280;-67092
chr1	100723711	100724729	448.88	66	38.31	Y	Y	NM_033313	CDC14A	133101	198	TES	NM_033313;NM_033312;NM_003672	CDC14A;CDC14A;CDC14A	133101;133101;133101	198;-12880;-33692
chr1	100740236	100741153	106.69	51	9.76	Y	Y	NM_033312	CDC14A	149626	2628	TES	NM_033312;NM_003672	CDC14A;CDC14A	149626;149626	2628;-17268
chr1	100965004	100965672	60	20	8.37	Y	N	NM_001078	VCAM1	7120	-11517	intron	NM_001078;NM_080682	VCAM1;VCAM1	7120;7120	-11517;-11517
chr1	101133787	101134506	57.68	33	5.37	Y	N	NM_001144884	SLC30A7	0	-85393	promoter	NM_001033025;NM_001439;NM_001144884;NM_133496	EXTL2;EXTL2;SLC30A7;SLC30A7	-782;-782;0;0	-23259;-23259;-85393;-85393
chr1	101162748	101163535	56	26	7.74	Y	N	NM_133496	SLC30A7	28527	-56364	intron	NM_001144884;NM_133496	SLC30A7;SLC30A7	28529;28527	-56364;-56364
chr1	101483332	101484025	446.3	72	27.99	Y	Y	NM_001400	S1PR1	8440	3669	TES	NM_001400	S1PR1	8440	3669
chr1	101526582	101527192	180.38	43	15.72	Y	Y
chr1	104976036	104976594	164.16	37	10.75	Y	Y
chr1	105015645	105016315	84.1	24	9.89	Y	Y
chr1	105335726	105336302	120.85	32	12.17	Y	Y	NR_031679	MIR548H3	205613	-140500	intron	NR_031679	MIR548H3	205613	-140500
chr1	105340323	105340835	92.75	22	11.41	Y	Y	NR_031679	MIR548H3	210210	-135967	intron	NR_031679	MIR548H3	210210	-135967
chr1	105431455	105432245	84.82	30	10.34	Y	Y	NR_031679	MIR548H3	301342	-44557	intron	NR_031679	MIR548H3	301342	-44557
chr1	105630204	105631041	153.12	38	14.1	Y	Y
chr1	106351223	106352251	65	34	6.64	Y	N
chr1	106478509	106479344	307.32	100	17.09	Y	Y
chr1	106629267	106630292	149.01	41	10.65	Y	Y
chr1	106824747	106825278	385.16	59	26.77	Y	Y
chr1	106838146	106838605	179.3	28	22.57	Y	Y
chr1	106952047	106952453	106.24	26	10.65	Y	Y
chr1	106988162	106988837	90.44	23	13.42	Y	Y
chr1	107022745	107023388	185.79	43	13.83	Y	Y
chr1	107322487	107323126	215.58	40	17.11	Y	Y
chr1	107335595	107336377	58.83	28	6.08	Y	N
chr1	107792126	107792712	55.12	15	10.14	Y	Y	NM_014917	NTNG1	307859	-33286	intron	NM_001113226;NM_001113228;NM_014917	NTNG1;NTNG1;NTNG1	307975;307975;307859	-33286;-33286;-33286
chr1	107880243	107880831	175.7	47	11.53	Y	Y
chr1	107937897	107938596	98.78	25	8.69	Y	Y	NM_001079874	VAV3	94053	-22593	intron	NM_001079874;NM_006113	VAV3;VAV3	94053;370472	-22593;-22593
chr1	107983314	107984156	82.75	33	9.68	Y	Y	NM_001079874	VAV3	48493	-68010	intron	NM_001079874;NM_006113	VAV3;VAV3	48493;324912	-68010;-68010
chr1	108046945	108047740	214.41	41	15.44	Y	Y	NM_001079874	VAV3	-14297	-131641	upstream	NM_001079874;NM_006113	VAV3;VAV3	-14297;261328	-131641;-131641
chr1	108083151	108083952	89.43	24	13.64	Y	N	NM_006113	VAV3	225116	-167847	intron	NM_006113	VAV3	225116	-167847
chr1	108111072	108112094	252.91	64	20.47	Y	Y	NM_006113	VAV3	196974	-195768	intron	NM_006113	VAV3	196974	-195768
chr1	108128717	108129175	98.39	21	12.81	Y	Y	NM_006113	VAV3	179893	-213413	intron	NM_006113	VAV3	179893	-213413
chr1	108280636	108281044	95.63	20	11.41	Y	N	NM_006113	VAV3	28024	-365332	intron	NM_006113	VAV3	28024	-365332
chr1	108431570	108432146	68.92	25	7.61	Y	Y
chr1	109043426	109044620	66.71	62	4.67	Y	N	NR_037185	PRPF38B	6969	-1325	exon	NM_018061;NR_037185;NM_001144937	PRPF38B;PRPF38B;FNDC7	6972;6969;-12459	-1325;-1325;-42270
chr1	109108732	109109394	318.73	46	32.52	Y	Y	NM_007269	STXBP3	17925	-44277	intron	NM_007269	STXBP3	17925	-44277
chr1	109297613	109298095	52.27	16	7.07	Y	N	NM_001048210	CLCC1	9539	-23961	intron	NM_001048210;NM_015127	CLCC1;CLCC1	9539;9539	-23961;-23961
chr1	109525224	109526020	69.95	25	12.93	Y	N	NM_020775	KIAA1324	67117	-24906	intron	NM_020775	KIAA1324	67117	-24906
chr1	109558819	109559514	57.7	32	7.61	Y	Y	NR_034072	SARS	782	-2125	exon	NM_020775;NR_034072;NM_006513	KIAA1324;SARS;SARS	100712;782;782	7894;-2125;-22813
chr1	109976379	109977419	678.52	110	48.07	Y	Y	NM_203404	AMPD2	6808	180	TES	NM_139156;NM_004037;NM_203404	AMPD2;AMPD2;AMPD2	12398;11581;6808	180;180;180
chr1	110363807	110364306	69.04	23	8.11	Y	Y	NM_033088	FAM40A	-14458	-34480	upstream	NM_006621;NM_033088	AHCYL1;FAM40A	34977;-14458	-3581;-34480
chr1	110558288	110559113	99.85	44	10.65	Y	Y	NM_001039574	KCNC4	3430	-19084	intron	NM_001010898;NM_001039574;NM_004978;NR_036437	SLC6A17;KCNC4;KCNC4;KCNC4	63634;3430;3430;3430	11943;-19084;-19084;-19084
chr1	110922110	110922652	138.7	35	13.18	Y	Y
chr1	111021078	111021769	97.03	33	13.69	Y	Y	NM_002232	KCNA3	-1901	-5246	promoter	NM_002232	KCNA3	-1901	-5246
chr1	111314924	111315582	261.63	48	21.43	Y	Y	NM_001006945	C1orf103	-6836	-23590	upstream	NM_001006945;NM_018372	C1orf103;C1orf103	-6836;-6836	-23590;-23590
chr1	111335525	111336277	91.51	33	11.62	Y	Y
chr1	111443350	111443830	87.45	21	11.68	Y	N
chr1	111454406	111454759	55.93	16	7.19	Y	N	NM_178454	DRAM2	29602	6718	downstream	NM_178454	DRAM2	29602	6718
chr1	111647728	111648283	73.34	24	11.06	Y	Y	NM_201653	CHIA	12668	-16425	intron	NM_021797;NM_201653	CHIA;CHIA	12722;12668	-16425;-16425
chr1	111735811	111736514	173.68	44	14.44	Y	Y	NR_029429	LOC441897	-1816	-7148	promoter	NR_029429	LOC441897	-1816	-7148
chr1	111750109	111751465	75.6	62	6.4	Y	Y	NM_002557	OVGP1	20457	6995	downstream	NM_002557	OVGP1	20457	6995
chr1	111767142	111767598	52.82	16	8.11	Y	N	NM_002557	OVGP1	4324	-8683	exon	NM_002557	OVGP1	4324	-8683
chr1	111936889	111937643	93.13	34	11.66	Y	N	NR_034126	LOC100129269	14820	5509	downstream	NR_034126	LOC100129269	14820	5509
chr1	112292188	112293388	56.57	46	4.75	Y	Y	NM_004980	KCND3	39912	-172212	intron	NM_004980;NM_172198	KCND3;KCND3	39912;39912	-172212;-172212
chr1	112320210	112321469	120.61	53	10.65	Y	Y	NM_004980	KCND3	11831	-200234	intron	NM_004980;NM_172198	KCND3;KCND3	11831;11831	-200234;-200234
chr1	112986118	112986575	83.73	18	13.42	Y	Y	NM_006135	CAPZA1	22521	-29189	intron	NM_006135	CAPZA1	22521	-29189
chr1	113185354	113185891	250.68	40	20.42	Y	Y
chr1	113278702	113279416	137.24	33	17.81	Y	Y	NR_002796	AKR7A2P1	11208	9885	downstream	NM_001166496;NM_003051;NR_002796	SLC16A1;SLC16A1;AKR7A2P1	20792;21082;11208	-22710;-22710;9885
chr1	113332511	113332974	82.92	22	9.73	Y	Y
chr1	113365693	113366484	145.59	45	12.03	Y	Y
chr1	113394163	113395044	70.32	31	6.08	Y	Y
chr1	113553203	113553917	118.48	30	12.17	Y	Y
chr1	113586596	113586974	54.26	16	6.32	Y	N
chr1	113664257	113665022	148.12	33	18.25	Y	Y
chr1	113770472	113771438	256.83	54	15.97	Y	Y	NM_001142782	MAGI3	35475	-258630	intron	NM_001142782;NM_152900	MAGI3;MAGI3	35475;35475	-258630;-258630
chr1	113960215	113960932	110.53	27	13.91	Y	Y	NM_001142782	MAGI3	225218	-69136	intron	NM_001142782;NM_152900	MAGI3;MAGI3	225218;225218	-69136;-69136
chr1	114156205	114156915	136.35	37	9.26	Y	N	NM_018364	RSBN1	0	-50229	promoter	NM_018364;NM_001193431;NM_012411;NM_015967	RSBN1;PTPN22;PTPN22;PTPN22	0;58983;58983;58983	-50229;1041;1041;1041
chr1	114273112	114274001	67.4	35	5.15	Y	N	NM_152696	HIPK1	0	-42217	promoter	NM_022836;NM_152696;NM_198268	DCLRE1B;HIPK1;HIPK1	23675;0;0	14882;-42217;-47944
chr1	114443239	114444065	146.2	34	15.65	Y	Y	NM_205848	SYT6	53930	-9803	exon	NM_205848	SYT6	53930	-9803
chr1	114778906	114779700	92.89	36	9.13	Y	N	NM_015906	TRIM33	75604	-41985	intron	NM_015906;NM_033020	TRIM33;TRIM33	75604;75604	-41985;-41985
chr1	114866537	114867232	74.03	26	9.73	Y	Y	NM_015906	TRIM33	-11234	-129616	upstream	NM_015906;NM_033020	TRIM33;TRIM33	-11234;-11234	-129616;-129616
chr1	114883197	114883688	84.19	19	13.91	Y	Y
chr1	115661685	115662299	257.05	58	14.53	Y	Y	NM_002506	NGF	20081	-31626	intron	NM_002506	NGF	20081	-31626
chr1	116009115	116010463	66.96	48	6.95	Y	N	NM_001172412	VANGL1	22343	-31905	intron	NM_001172411;NM_138959;NM_001172412	VANGL1;VANGL1;VANGL1	23019;23019;22343	-31905;-31905;-31905
chr1	116020308	116021339	94.66	38	9.13	Y	N	NM_001172412	VANGL1	33536	-21029	intron	NM_001172411;NM_138959;NM_001172412	VANGL1;VANGL1;VANGL1	34212;34212;33536	-21029;-21029;-21029
chr1	116225517	116225996	74.75	24	10.2	Y	N
chr1	116296666	116297190	129.01	28	10.61	Y	Y
chr1	116359511	116360799	99.1	41	8.3	Y	Y	NM_018420	SLC22A15	38870	-53399	intron	NM_018420	SLC22A15	38870	-53399
chr1	116467805	116468646	73.73	40	5.85	Y	N	NM_152367	C1orf161	11907	-10738	exon	NM_152367	C1orf161	11907	-10738
chr1	116533383	116533928	74.15	20	11.41	Y	Y
chr1	116551103	116551881	290.4	55	24.89	Y	Y
chr1	116747691	116748143	89.78	18	13.52	Y	Y	NR_024126	ATP1A1OS	14561	1420	TES	NM_000701;NM_001160233;NM_001160234;NR_027646;NR_027645;NR_024124;NR_024125;NR_024126	ATP1A1;ATP1A1;ATP1A1;ATP1A1OS;ATP1A1OS;ATP1A1OS;ATP1A1OS;ATP1A1OS	30374;29680;20177;14624;14577;14577;14585;14561	-776;-776;-776;-10682;-4547;716;716;1420
chr1	116892031	116892661	123.48	27	14.78	Y	Y	NM_001144822	CD58	22577	-29187	intron	NM_001779;NR_026665;NM_001144822	CD58;CD58;CD58	22577;22577;22577	-33353;-33353;-29187
chr1	116963272	116963864	388.98	48	48.12	Y	Y	NM_001007237	IGSF3	47973	-44719	intron	NM_001007237;NM_001542	IGSF3;IGSF3	47973;47973	-44719;-44719
chr1	117050294	117050707	146.28	25	18.59	Y	Y
chr1	117589047	117589502	52.6	15	9.01	Y	Y
chr1	117612774	117613579	165.59	43	13.99	Y	Y
chr1	117740005	117741648	212.77	62	18.17	Y	Y	NM_006699	MAN1A2	28398	-128195	intron	NM_006699	MAN1A2	28398	-128195
chr1	117852588	117853043	321.99	42	31.83	Y	Y	NM_006699	MAN1A2	140981	-16800	intron	NM_006699	MAN1A2	140981	-16800
chr1	117906440	117907826	176.1	75	10.44	Y	N
chr1	117935297	117936922	168.26	62	10.7	Y	Y	NM_017709	FAM46C	-13205	-35612	upstream	NM_017709	FAM46C	-13205	-35612
chr1	117971838	117972325	68.6	18	9.13	Y	Y	NM_017709	FAM46C	21712	-209	TES	NM_017709	FAM46C	21712	-209
chr1	118201456	118202047	59.24	16	10.79	Y	N	NM_017686	GDAP2	71778	5583	downstream	NM_017686	GDAP2	71778	5583
chr1	118444830	118446096	396.5	103	21.73	Y	Y	NM_206996	SPAG17	83275	-147020	exon	NM_206996	SPAG17	83275	-147020
chr1	118454665	118455370	52.38	20	5	Y	N	NM_206996	SPAG17	74001	-156855	intron	NM_206996	SPAG17	74001	-156855
chr1	118486484	118487112	101.25	24	14.78	Y	N	NM_206996	SPAG17	42259	-188674	intron	NM_206996	SPAG17	42259	-188674
chr1	118648106	118648699	63.89	15	13.23	Y	N
chr1	118823368	118824188	218.36	50	19.96	Y	Y
chr1	118844061	118845071	301.32	67	20.69	Y	Y
chr1	118848871	118849394	110.92	25	10.39	Y	Y
chr1	119004675	119005389	74.45	31	6.55	Y	Y
chr1	119569330	119570054	91.74	28	8.79	Y	Y
chr1	119886506	119887221	121.09	31	12.48	Y	Y
chr1	119962244	119962819	156.61	33	11.89	Y	Y	NM_001080470	ZNF697	29094	704	TES	NM_001080470	ZNF697	29094	704
chr1	120117747	120118908	106.37	36	9.17	Y	N	NM_001166107	HMGCS2	-4670	-25606	promoter	NM_001166107;NM_005518	HMGCS2;HMGCS2	-4670;-4670	-25606;-25606
chr1	120123764	120124602	439.57	90	23.79	Y	Y	NM_001166107	HMGCS2	-10687	-31623	upstream	NM_001166107;NM_005518;NM_001159352;NM_032044	HMGCS2;HMGCS2;REG4;REG4	-10687;-10687;31124;31124	-31623;-31623;13562;13562
chr1	120212207	120212892	62.67	25	10.14	Y	Y
chr1	120318151	120318814	111.42	30	12.57	Y	N	NM_024408	NOTCH2	94985	-62453	intron	NM_024408	NOTCH2	94985	-62453
chr1	120376364	120376974	72.7	18	9.13	Y	Y	NM_024408	NOTCH2	36825	-120666	intron	NM_024408	NOTCH2	36825	-120666
chr1	120405476	120406064	68.89	24	9.54	Y	Y	NM_024408	NOTCH2	7735	-149778	intron	NM_024408	NOTCH2	7735	-149778
chr1	120426646	120426959	154.04	20	21.66	Y	Y	NM_024408	NOTCH2	-12848	-170948	upstream	NM_024408	NOTCH2	-12848	-170948
chr1	120646049	120646418	57.67	11	12.03	Y	Y	NM_001100910	FAM72B	5522	-10786	intron	NM_001100910	FAM72B	5522	-10786
chr1	120990362	120991256	190.93	49	17.04	Y	Y	NR_003955	EMBP1	27930	-23953	intron	NR_003955	EMBP1	27930	-23953
chr1	143905959	143906248	68.81	16	9.38	Y	Y	NM_203458	NOTCH2NL	-14220	-91021	upstream	NM_203458	NOTCH2NL	-14220	-91021
chr1	143928250	143928633	117.47	25	12.23	Y	Y	NM_203458	NOTCH2NL	7783	-68636	intron	NM_203458	NOTCH2NL	7783	-68636
chr1	143929359	143929682	117.93	17	18.72	Y	Y	NM_203458	NOTCH2NL	8892	-67587	intron	NM_203458	NOTCH2NL	8892	-67587
chr1	143952838	143953398	58.63	19	10.22	Y	Y	NM_203458	NOTCH2NL	32371	-43871	intron	NM_203458	NOTCH2NL	32371	-43871
chr1	143957331	143957950	203.11	48	16.95	Y	Y	NM_203458	NOTCH2NL	36864	-39319	intron	NM_203458	NOTCH2NL	36864	-39319
chr1	144146256	144147211	262.21	58	24.47	Y	Y	NM_006472	TXNIP	-2608	-6774	promoter	NM_006472	TXNIP	-2608	-6774
chr1	144149441	144149881	86.95	26	6.69	Y	Y	NM_006472	TXNIP	0	-4104	promoter	NM_006472	TXNIP	0	-4104
chr1	145176445	145177021	80.91	25	12.29	Y	Y	NM_004284	CHD1L	-3894	-57046	promoter	NM_001144829;NM_001144830;NM_001461;NM_004284	FMO5;FMO5;FMO5;CHD1L	-12592;-12592;-12592;-3894	-53938;-51984;-51984;-57046
chr1	145208917	145209481	82.62	18	8.69	Y	N	NM_004284	CHD1L	28003	-24586	exon	NM_004284	CHD1L	28003	-24586
chr1	145550601	145551468	99.8	40	10.3	Y	Y	NM_004326	BCL9	70796	-13171	exon	NM_004326	BCL9	70796	-13171
chr1	145710211	145710895	60.21	26	6.59	Y	N	NM_005266	GJA5	1213	-15256	intron	NM_181703;NM_005266	GJA5;GJA5	-10874;1213	-15256;-15256
chr1	147849650	147850033	546.3	67	36.12	Y	Y	NR_024510	LOC728855	6574	-33377	intron	NR_024510	LOC728855	6574	-33377
chr1	148170790	148171483	185	38	18.48	Y	Y	NM_181873	MTMR11	3407	-3624	exon	NM_014849;NM_005850;NM_181873;NM_001145862;NM_020205	SV2A;SF3B4;MTMR11;MTMR11;OTUD7B	-14733;-4465;3407;3932;77827	-29295;-8956;-3624;-3624;7373
chr1	148413196	148413680	87.45	21	10.31	Y	Y	NM_016274	PLEKHO1	24403	14748	downstream	NM_016274	PLEKHO1	24403	14748
chr1	148472550	148473393	139.2	52	12.55	Y	Y	NM_001136479	ANP32E	257	-15210	promoter	NM_001136479;NM_001136478;NM_030920	ANP32E;ANP32E;ANP32E	257;1735;1735	-15210;-15210;-15210
chr1	148726086	148726707	122.98	48	8.14	Y	Y	NM_025150	TARS2	0	-19666	promoter	NM_015203;NM_025150	RPRD2;TARS2	122473;0	10422;-19666
chr1	148814678	148815564	119.08	38	11.56	Y	Y	NM_001197320	MCL1	3274	-1028	exon	NM_019032;NM_001197320;NM_021960;NM_182763	ADAMTSL4;MCL1;MCL1;MCL1	26157;3274;3274;3274	14643;-1028;-1028;-1028
chr1	148905836	148906411	88.99	24	10.37	Y	Y	NM_018178	GOLPH3L	29885	-20512	intron	NM_018178	GOLPH3L	29885	-20512
chr1	148928311	148929104	96.82	25	10.61	Y	Y	NM_018178	GOLPH3L	7192	-42987	intron	NM_018178;NM_032132	GOLPH3L;HORMAD1	7192;30872	-42987;8062
chr1	149050041	149050668	166.23	28	22.67	Y	Y	NM_000396	CTSK	-2606	-14731	promoter	NM_000396;NM_001197325;NM_001668;NM_178427	CTSK;ARNT;ARNT;ARNT	-2606;65200;65200;65200	-14731;-1237;-1237;-1237
chr1	149145208	149146010	52.26	28	7.1	Y	Y
chr1	149164995	149165835	117.58	47	12.97	Y	Y	NR_026977	SETDB1	0	-18585	promoter	NM_001145415;NM_012432;NR_026977	SETDB1;SETDB1;SETDB1	0;0;0	-38009;-38009;-18585
chr1	149493490	149494342	129.4	40	10.37	Y	N	NM_002810	PSMD4	0	-12236	promoter	NM_001135636;NM_001135637;NM_001135638;NM_003557;NM_002810	PIP5K1A;PIP5K1A;PIP5K1A;PIP5K1A;PSMD4	55846;55846;55846;55846;0	4860;4860;4860;4860;-12236
chr1	149499306	149499833	119.97	29	12.17	Y	Y	NM_002810	PSMD4	5486	-6745	intron	NM_001135636;NM_001135637;NM_001135638;NM_003557;NM_002810	PIP5K1A;PIP5K1A;PIP5K1A;PIP5K1A;PSMD4	61662;61662;61662;61662;5486	10676;10676;10676;10676;-6745
chr1	149610159	149610913	63.71	33	7.61	Y	Y	NM_003944	SELENBP1	875	-6756	intron	NM_003944	SELENBP1	875	-6756
chr1	149611598	149612183	54.94	26	7.71	Y	Y	NM_003944	SELENBP1	0	-8195	promoter	NM_003944	SELENBP1	0	-8195
chr1	149781618	149782350	161.76	50	14.58	Y	Y	NM_001126337	TUFT1	2214	-40333	intron	NM_020770;NM_001126337;NM_020127;NR_030280	CGN;TUFT1;TUFT1;MIR554	31133;2214;2214;-2546	3828;-40333;-40333;-2641
chr1	150148265	150149077	119.57	43	7.64	Y	N	NM_053055	THEM4	0	-35582	promoter	NM_053055	THEM4	0	-35582
chr1	150211854	150212563	415.06	73	26.42	Y	Y	NM_002966	S100A10	20775	9447	downstream	NM_002966	S100A10	20775	9447
chr1	150430262	150431446	242.47	76	11.26	Y	Y
chr1	150526061	150526938	611.5	121	26.13	Y	Y	NM_002016	FLG	37365	14337	downstream	NM_002016	FLG	37365	14337
chr1	150611626	150612321	88.65	22	10.79	Y	N	NM_001014342	FLG2	-12521	-23790	upstream	NM_001014342	FLG2	-12521	-23790
chr1	151361759	151362406	128.21	24	15.64	Y	Y	NM_001014450	SPRR2F	-9147	-10523	upstream	NM_001014450	SPRR2F	-9147	-10523
chr1	152380200	152380900	129.17	25	18.05	Y	N	NM_001159484	NUP210L	13316	-148411	exon	NM_001159484;NM_207308;NM_001043351;NM_001043352;NM_001043353;NM_153649	NUP210L;NUP210L;TPM3;TPM3;TPM3;TPM3	13316;13316;41449;41449;41449;41449	-148411;-148411;13504;13504;13504;13504
chr1	152381366	152382045	116.77	29	13.69	Y	Y	NM_001159484	NUP210L	12171	-149577	intron	NM_001159484;NM_207308;NM_001043351;NM_001043352;NM_001043353;NM_153649	NUP210L;NUP210L;TPM3;TPM3;TPM3;TPM3	12171;12171;40304;40304;40304;40304	-149577;-149577;12359;12359;12359;12359
chr1	152657030	152657994	365.43	79	21.66	Y	Y	NM_000565	IL6R	12738	-48818	intron	NM_000565;NM_181359	IL6R;IL6R	12738;12738	-48818;-48818
chr1	152668670	152669410	75.94	27	8.07	Y	N	NM_000565	IL6R	24378	-37402	intron	NM_000565;NM_181359	IL6R;IL6R	24378;24378	-37402;-37402
chr1	152882856	152883374	81.41	19	11.46	Y	N
chr1	153124355	153124836	72.02	21	8.35	Y	Y	NM_002249	KCNN3	-14978	-177819	upstream	NM_002249	KCNN3	-14978	-177819
chr1	153480467	153481736	147.54	78	11.26	Y	N	NM_001005741	GBA	0	-9605	promoter	NM_001171812;NM_000157;NM_001005741;NM_001005742;NM_001171811;NM_006589;NM_198264;NM_005698;NM_052837	GBA;GBA;GBA;GBA;GBA;FAM189B;FAM189B;SCAMP3;SCAMP3	-2778;-2775;0;0;0;10162;10162;17083;17083	-9605;-9605;-9605;-9605;-9605;1884;1884;10658;10660
chr1	153524895	153525646	196.68	50	17.75	Y	Y	NM_020897	HCN3	10898	-616	exon	NM_003993;NM_020897;NM_181871;NM_000298	CLK2;HCN3;PKLR;PKLR	-14991;10898;11770;12203	-25613;-616;62;62
chr1	153544799	153546018	81.54	55	8.59	Y	Y	NM_001135822	FDPS	0	-11063	promoter	NM_181871;NM_000298;NM_001135822;NM_002004;NM_001135821;NM_001039517;NM_001105203;NM_001105204;NM_001105205;NM_014328	PKLR;PKLR;FDPS;FDPS;FDPS;C1orf104;RUSC1;RUSC1;RUSC1;RUSC1	-7384;-6951;0;0;0;14544;-11246;-11246;-14334;-14824	-19092;-19092;-11063;-11063;-11063;10857;-21515;-21515;-21515;-21515
chr1	153717768	153718835	105.97	63	7.82	Y	Y	NM_018489	ASH1L	80113	-146093	exon	NM_018489	ASH1L	80113	-146093
chr1	153731302	153732415	53.9	38	7.49	Y	N	NM_018489	ASH1L	66533	-159627	intron	NM_018489	ASH1L	66533	-159627
chr1	153931328	153932181	185.73	42	22.33	Y	Y	NM_033657	DAP3	5831	-42760	intron	NM_001198903;NM_001198904;NM_001198902;NM_139119;NM_001198900;NM_001198905;NM_018253;NM_139121;NM_001198901;NM_001198906;NM_139118;NM_033657;NM_004632	YY1AP1;YY1AP1;YY1AP1;YY1AP1;YY1AP1;YY1AP1;YY1AP1;YY1AP1;YY1AP1;YY1AP1;YY1AP1;DAP3;DAP3	-6258;-6258;-6190;-6140;-6137;-6137;-6137;-5941;-5886;-5882;-5882;5831;5831	-35472;-35472;-35472;-35472;-35472;-35472;-35472;-35472;-35472;-35472;-35472;-42760;-42762
chr1	154170634	154171177	68.89	23	6.61	Y	N	NM_014949	KIAA0907	0	-21175	promoter	NM_014949;NR_002974;NR_003005;NM_181885;NM_004723;NM_001162383;NM_001162384	KIAA0907;SNORA42;SCARNA4;RXFP4;ARHGEF2;ARHGEF2;ARHGEF2	0;-14178;-8134;-6927;43413;43783;43783	-21175;-14311;-8262;-8072;12077;12077;12077
chr1	154574115	154575489	128.79	63	8.26	Y	N	NM_001008800	CCT3	0	-28740	promoter	NM_001008800;NM_005998;NR_036564;NR_036565;NM_144627	CCT3;CCT3;CCT3;CCT3;C1orf182	0;0;0;0;387	-28740;-28740;-28740;-28740;-7920
chr1	154707676	154708667	293.59	90	16.33	Y	Y	NM_005920	MEF2D	28486	-7534	intron	NM_005920	MEF2D	28486	-7534
chr1	155324925	155325479	82.75	32	6.74	Y	N	NM_001004341	ETV3L	10745	2980	TES	NM_001004341	ETV3L	10745	2980
chr1	155919229	155919855	57.7	21	6.35	Y	N	NM_052939	FCRL3	17416	-4628	exon	NM_052939	FCRL3	17416	-4628
chr1	156191683	156192165	94.04	19	13.69	Y	N
chr1	156432637	156433364	118.23	34	11.56	Y	Y	NM_001766	CD1D	16277	9798	downstream	NM_001766	CD1D	16277	9798
chr1	158015551	158016470	57.54	28	4.35	Y	N	NM_017823	DUSP23	-913	-2487	promoter	NM_017823	DUSP23	-913	-2487
chr1	158120193	158120989	69.72	30	7.74	Y	Y	NM_012337	CCDC19	15541	-11416	exon	NM_012337	CCDC19	15541	-11416
chr1	158136522	158137220	81.62	39	10.14	Y	Y	NM_012337	CCDC19	0	-27745	promoter	NM_012337	CCDC19	0	-27745
chr1	158152235	158153093	87.09	41	5.22	Y	Y	NM_003564	TAGLN2	8815	1434	TES	NM_003564;NM_001135050;NM_020789	TAGLN2;IGSF9;IGSF9	8815;28917;28917	1434;10360;10360
chr1	159402225	159403081	101.91	44	7.21	Y	N	NM_000309	PPOX	0	-4553	promoter	NM_016406;NM_001014443;NM_012475;NM_000309;NM_001122764;NM_003779	UFC1;USP21;USP21;PPOX;PPOX;B4GALT3	12068;6348;6348;0;0;10857	6956;86;86;-4553;-4553;4644
chr1	159438313	159439058	107.8	38	9.36	Y	N	NM_001166159	NDUFS2	0	-11750	promoter	NM_005099;NM_004550;NM_001166159;NM_004106	ADAMTS4;NDUFS2;NDUFS2;FCER1G	-2845;2585;0;-12653	-12152;-11750;-11750;-16604
chr1	159462122	159462870	99.38	35	9.61	Y	Y	NM_032174	TOMM40L	0	-4161	promoter	NM_004550;NM_001166159;NM_004106;NM_001643;NM_032174;NM_001077469;NM_001077470;NM_001077471;NM_001077472;NM_001077473;NM_001077474;NM_001077475;NM_001077476;NM_001077477;NM_001077478;NM_001077479;NM_001077480;NM_001077481;NM_001077482;NM_005122	NDUFS2;NDUFS2;FCER1G;APOA2;TOMM40L;NR1I3;NR1I3;NR1I3;NR1I3;NR1I3;NR1I3;NR1I3;NR1I3;NR1I3;NR1I3;NR1I3;NR1I3;NR1I3;NR1I3;NR1I3	26394;23562;10412;-2081;0;11754;11754;11754;11754;11754;11754;11754;11754;11754;11754;11754;11754;11754;11754;11754	11315;11315;6461;-3416;-4161;3210;3210;3210;3210;3210;3210;3210;3210;3210;3210;3210;3210;3210;3210;3210
chr1	160060857	160061703	348.98	86	21.47	Y	Y	NM_007348	ATF6	58150	-133773	intron	NM_007348	ATF6	58150	-133773
chr1	160095803	160096549	71.31	25	8.79	Y	Y	NM_007348	ATF6	93096	-98927	intron	NM_007348	ATF6	93096	-98927
chr1	160120855	160121260	246.48	36	25.74	Y	Y	NM_007348	ATF6	118148	-74216	intron	NM_007348	ATF6	118148	-74216
chr1	160210467	160211187	66.2	22	8.37	Y	N	NM_015441	OLFML2B	49081	8419	downstream	NM_007348;NM_015441	ATF6;OLFML2B	207760;49081	14992;8419
chr1	160255338	160255996	166.42	39	14.6	Y	Y	NM_015441	OLFML2B	4272	-35733	intron	NM_015441	OLFML2B	4272	-35733
chr1	160367791	160368408	57.44	21	9.46	Y	N	NM_001164757	NOS1AP	61587	-238029	intron	NM_001164757;NM_014697	NOS1AP;NOS1AP	61587;61587	-238029;-238029
chr1	160377080	160377575	51.96	20	7.48	Y	Y	NM_001164757	NOS1AP	70876	-228862	intron	NM_001164757;NM_014697	NOS1AP;NOS1AP	70876;70876	-228862;-228862
chr1	160415197	160416129	116.28	33	13.79	Y	Y	NM_001164757	NOS1AP	108993	-190308	intron	NM_001164757;NM_014697	NOS1AP;NOS1AP	108993;108993	-190308;-190308
chr1	160443664	160444277	82.15	31	6.95	Y	Y	NM_001164757	NOS1AP	137460	-162160	intron	NM_001164757;NM_014697	NOS1AP;NOS1AP	137460;137460	-162160;-162160
chr1	160604705	160605297	99.08	23	14.78	Y	N	NM_001126060	NOS1AP	5309	-1140	exon	NM_001164757;NM_014697;NM_001126060;NM_182581;NM_001135240;NM_001085375	NOS1AP;NOS1AP;NOS1AP;C1orf111;C1orf226;C1orf226	298501;298501;5309;7971;-10023;-12847	-1140;-1140;-1140;4842;-14828;-17935
chr1	160803835	160804631	82.75	32	9.69	Y	N	NM_003115	UAP1	5916	-31626	intron	NM_003115	UAP1	5916	-31626
chr1	160807054	160807771	113.48	28	10.84	Y	N	NM_003115	UAP1	9135	-28486	intron	NM_003115	UAP1	9135	-28486
chr1	160807834	160808832	557.36	107	20.59	Y	Y	NM_003115	UAP1	9915	-27425	intron	NM_003115	UAP1	9915	-27425
chr1	160823573	160824293	93.67	27	10.26	Y	N	NM_003115	UAP1	25654	-11964	exon	NM_003115	UAP1	25654	-11964
chr1	160848912	160849688	183.58	46	16.65	Y	Y	NM_003115	UAP1	50993	12656	downstream	NM_003115	UAP1	50993	12656
chr1	160932699	160933458	89.33	26	9.48	Y	N	NM_001014796	DDR2	63848	-83413	intron	NM_001014796;NM_006182	DDR2;DDR2	63848;63848	-83413;-83413
chr1	160950048	160950868	502.79	83	34.07	Y	Y	NM_001014796	DDR2	81197	-66003	intron	NM_001014796;NM_006182	DDR2;DDR2	81197;81197	-66003;-66003
chr1	160967432	160968405	150.07	47	11.12	Y	Y	NM_001014796	DDR2	98581	-48466	intron	NM_001014796;NM_006182	DDR2;DDR2	98581;98581	-48466;-48466
chr1	160968890	160969604	80.83	38	8.23	Y	Y	NM_001014796	DDR2	100039	-47267	intron	NM_001014796;NM_006182	DDR2;DDR2	100039;100039	-47267;-47267
chr1	161110261	161111030	91.22	43	10.38	Y	Y	NM_178550	C1orf110	-5033	-19551	upstream	NM_178550	C1orf110	-5033	-19551
chr1	161166837	161167578	123.34	34	9.71	Y	Y
chr1	161320702	161321175	58.85	16	7.8	Y	N	NM_001113380	RGS4	12384	7487	downstream	NM_001102445;NM_005613;NM_001113381;NM_001113380	RGS4;RGS4;RGS4;RGS4	15683;15315;15035;12384	7487;7487;7487;7487
chr1	161526368	161527319	1069.31	134	66.54	Y	Y
chr1	161557923	161558609	132.41	38	9.91	Y	N	NM_031423	NUF2	0	-33568	promoter	NM_031423;NM_145697	NUF2;NUF2	0;0	-33568;-33568
chr1	161616070	161616618	103.79	26	11.34	Y	Y
chr1	161820140	161820733	135.73	27	18.44	Y	Y
chr1	162251922	162252529	118.18	28	16.99	Y	Y
chr1	162459189	162459928	166.54	30	20.45	Y	Y
chr1	162899038	162899843	200.48	61	12.81	Y	Y	NM_002585	PBX1	103613	-187826	intron	NM_002585	PBX1	103613	-187826
chr1	162904017	162904676	288.52	51	22.12	Y	Y	NM_002585	PBX1	108592	-182993	intron	NM_002585	PBX1	108592	-182993
chr1	163305460	163306190	72.21	32	10.22	Y	Y
chr1	163517147	163517763	62.76	22	9.93	Y	N	NM_001174069	LMX1A	74339	-79420	intron	NM_001174069;NM_177398	LMX1A;LMX1A	74339;74813	-79420;-79420
chr1	163520086	163520802	90.86	31	9.96	Y	Y	NM_001174069	LMX1A	71300	-82359	intron	NM_001174069;NM_177398	LMX1A;LMX1A	71300;71774	-82359;-82359
chr1	163581128	163581661	76.91	22	7.13	Y	Y	NM_001174069	LMX1A	10441	-143401	intron	NM_001174069;NM_177398	LMX1A;LMX1A	10441;10915	-143401;-143401
chr1	163688357	163688833	51.56	14	7.82	Y	N	NR_033824	RXRG	-7142	-15569	upstream	NM_006917;NR_033824	RXRG;RXRG	-7142;-7142	-51575;-15569
chr1	163778425	163779060	416.54	58	26.94	Y	Y	NM_001005214	LRRC52	-1042	-20749	promoter	NR_026744;NM_001005214	LOC400794;LRRC52	38905;-1042	-65723;-20749
chr1	163852078	163852601	62.46	17	9.04	Y	N	NM_004528	MGST3	-14473	-38878	upstream	NM_004528	MGST3	-14473	-38878
chr1	163866444	163867362	75.36	45	5.75	Y	N	NM_004528	MGST3	0	-24117	promoter	NM_004528	MGST3	0	-24117
chr1	164073657	164074387	100.57	33	10.51	Y	Y	NM_012474	UCK2	10144	-69576	intron	NM_012474	UCK2	10144	-69576
chr1	165401710	165402282	174.19	36	11.9	Y	Y
chr1	165463209	165463887	108.18	24	15.21	Y	Y	NR_037163	POU2F1	6463	-199319	intron	NM_001198786;NM_002697;NR_037163	POU2F1;POU2F1;POU2F1	6520;6520;6463	-199319;-199319;-199319
chr1	165608265	165608620	50.56	13	8.69	Y	N	NM_001198783	POU2F1	43361	-54586	intron	NM_001198786;NM_002697;NR_037163;NM_001198783	POU2F1;POU2F1;POU2F1;POU2F1	151576;151576;151519;43361	-54586;-54586;-54586;-54586
chr1	165705167	165705773	222.51	38	24.34	Y	Y	NM_000734	CD247	48698	-38667	intron	NM_000734;NM_198053	CD247;CD247	48698;48698	-38667;-38667
chr1	165780015	165781171	159.52	51	9.73	Y	Y	NM_003851	CREG1	8509	-3141	intron	NM_003851	CREG1	8509	-3141
chr1	165830533	165831089	68.82	16	10.86	Y	Y
chr1	165880718	165881640	55.36	39	5.26	Y	N	NM_052862	RCSD1	14621	-60470	intron	NM_052862	RCSD1	14621	-60470
chr1	165907617	165908255	79.09	27	8.32	Y	Y	NM_052862	RCSD1	41520	-33855	intron	NM_052862	RCSD1	41520	-33855
chr1	165937256	165937897	105.4	25	17.14	Y	N	NM_052862	RCSD1	71159	-4213	intron	NM_052862	RCSD1	71159	-4213
chr1	166162319	166162846	93.29	27	9.62	Y	N	NM_015415	BRP44	9011	-8386	intron	NM_001167749;NM_018417;NM_015415;NR_026550;NM_001143674;NM_001017977;NM_001198956;NM_001198957;NM_018442	ADCY10;ADCY10;BRP44;BRP44;BRP44;DCAF6;DCAF6;DCAF6;DCAF6	-12243;-12243;9011;9158;10056;-9575;-9575;-9575;-9575	-117071;-117071;-8386;-8386;-8386;-148859;-148859;-148859;-148859
chr1	166357406	166358167	93.59	28	11.59	Y	Y	NM_153832	GPR161	14081	-36786	intron	NM_153832	GPR161	14081	-36786
chr1	166425702	166426757	110.28	39	10.82	Y	N	NM_001031800	TIPRL	10908	-1500	intron	NM_001031800;NM_152902	TIPRL;TIPRL	10908;10908	-1500;-11218
chr1	166627295	166628224	187.91	52	13.27	Y	Y
chr1	166841937	166842595	108.33	27	14.82	Y	Y
chr1	166994732	166995296	90.02	24	13.04	Y	Y
chr1	167039367	167040352	103.87	46	9.13	Y	Y	NR_024160	MGC4473	16565	10618	downstream	NR_024160	MGC4473	16565	10618
chr1	167097325	167098124	382.94	60	19.99	Y	Y
chr1	167149666	167150322	407.82	55	35.92	Y	Y
chr1	167156077	167156935	152.82	37	9.61	Y	Y
chr1	167195781	167196686	92	40	9.64	Y	Y
chr1	167215806	167216555	135.38	48	13.67	Y	Y
chr1	167421296	167422060	104.74	25	13.18	Y	Y	NM_197972	NME7	181750	-52900	intron	NM_013330;NM_197972	NME7;NME7	181750;181750	-52904;-52900
chr1	167481423	167482245	161.6	57	12.88	Y	Y	NM_197972	NME7	121565	-113027	intron	NM_013330;NM_197972	NME7;NME7	121565;121565	-113031;-113027
chr1	167603356	167604519	73.47	44	9.36	Y	Y	NM_003666	BLZF1	0	-27885	promoter	NM_013330;NM_197972;NM_003666	NME7;NME7;BLZF1	0;0;0	-234964;-234960;-27885
chr1	167744760	167745661	674.59	99	37	Y	Y	NM_000130	F5	76732	2155	TES	NM_000130	F5	76732	2155
chr1	167783952	167784708	148.26	45	14.04	Y	Y	NM_000130	F5	37685	-36137	intron	NM_000130	F5	37685	-36137
chr1	167810135	167810849	67.92	25	7.45	Y	Y	NM_000130	F5	11544	-62320	intron	NM_000130;NM_003005	F5;SELP	11544;55152	-62320;13863
chr1	168178089	168178681	134.29	33	10.81	Y	Y	NM_014970	KIFAP3	131822	-20996	intron	NM_014970	KIFAP3	131822	-20996
chr1	168333145	168333825	140.84	31	13.24	Y	Y
chr1	168480011	168480527	87.64	23	11.24	Y	N
chr1	168537312	168537841	111.11	20	18.05	Y	Y
chr1	169346673	169347241	155.71	27	21.35	Y	Y	NR_031627	MIR1295	-9103	-9181	upstream	NM_001002294;NM_006894;NR_031627	FMO3;FMO3;MIR1295	20032;20032;-9103	-6342;-6342;-9181
chr1	169486604	169487519	117	49	7.95	Y	Y	NM_002021	FMO1	2318	-34218	intron	NM_002021	FMO1	2318	-34218
chr1	169579606	169580498	117.64	42	11.15	Y	Y	NR_002719	TOP1P1	4948	2520	TES	NM_002022;NR_002719	FMO4;TOP1P1	29497;4948	1760;2520
chr1	169654317	169654888	75.25	26	10.14	Y	Y
chr1	169713878	169714233	56.94	14	9.36	Y	N	NM_015172	PRRC2C	-7057	-115040	upstream	NM_015172	PRRC2C	-7057	-115040
chr1	169757175	169757950	117.82	37	15.49	Y	Y	NM_015172	PRRC2C	35886	-71323	exon	NM_015172	PRRC2C	35886	-71323
chr1	169806688	169807386	76.91	23	11.89	Y	Y	NM_015172	PRRC2C	85399	-21887	exon	NM_015172	PRRC2C	85399	-21887
chr1	169807991	169808799	182.69	48	14.75	Y	Y	NM_015172	PRRC2C	86702	-20474	intron	NM_015172	PRRC2C	86702	-20474
chr1	170156360	170156927	115.79	31	9.96	Y	Y	NM_001136127	DNM3	79117	-491553	intron	NM_001136127;NM_015569	DNM3;DNM3	79117;79117	-491553;-491553
chr1	170544039	170544288	75.92	10	12.03	Y	N	NM_001136127	DNM3	466796	-104192	intron	NM_001136127;NM_015569	DNM3;DNM3	466796;466796	-104192;-104192
chr1	170577426	170578208	130.78	43	10.3	Y	Y	NM_001136127	DNM3	500183	-70272	intron	NM_001136127;NM_015569	DNM3;DNM3	500183;500183	-70272;-70272
chr1	170594592	170595204	152.59	41	13.5	Y	Y	NM_001136127	DNM3	517349	-53276	intron	NM_001136127;NM_015569	DNM3;DNM3	517349;517349	-53276;-53276
chr1	170639720	170640302	77.93	17	9.36	Y	N	NM_001136127	DNM3	562477	-8178	intron	NM_001136127;NM_015569	DNM3;DNM3	562477;562477	-8178;-8178
chr1	170705825	170706350	130.22	24	21.94	Y	Y	NM_139240	C1orf105	49375	1234	TES	NM_139240	C1orf105	49375	1234
chr1	170709540	170710014	106.73	23	10.65	Y	N	NM_139240	C1orf105	53090	4949	TES	NM_139240	C1orf105	53090	4949
chr1	170751618	170752051	91.23	19	12.68	Y	Y
chr1	171211991	171212800	208.68	49	16.43	Y	Y
chr1	171270653	171271341	52.93	18	6.7	Y	N	NM_005092	TNFSF18	15385	5642	downstream	NM_005092	TNFSF18	15385	5642
chr1	171687586	171688254	84.11	33	11.3	Y	Y
chr1	171711035	171712112	103.49	42	8.61	Y	Y	NM_004905	PRDX6	-997	-12457	promoter	NM_004905	PRDX6	-997	-12457
chr1	171980330	171980982	111.32	28	9.65	Y	N	NM_014458	KLHL20	29628	-41481	intron	NM_014458	KLHL20	29628	-41481
chr1	173404884	173405733	127.09	42	16.01	Y	Y	NM_001162895	KIAA0040	22839	-12139	intron	NM_001162895;NM_014656;NM_001162893;NM_001162894	KIAA0040;KIAA0040;KIAA0040;KIAA0040	22839;22839;23119;23119	-12139;-12139;-12139;-12139
chr1	173466839	173468790	155.75	133	10.11	Y	Y
chr1	173706510	173707526	130.39	53	9.56	Y	N	NM_003285	TNR	271849	-147953	intron	NM_003285	TNR	271849	-147953
chr1	174034556	174035299	121.38	29	12.17	Y	Y
chr1	174235822	174236384	53.53	17	9.89	Y	Y	NM_001001740	RFWD2	206609	-55233	intron	NM_001001740;NM_022457	RFWD2;RFWD2	206609;206609	-55233;-55233
chr1	174286899	174287775	364.1	67	29.07	Y	Y	NM_001001740	RFWD2	155218	-106310	intron	NM_001001740;NM_022457	RFWD2;RFWD2	155218;155218	-106310;-106310
chr1	174372522	174373255	73.66	23	8.69	Y	Y	NM_001001740	RFWD2	69738	-191933	intron	NM_001001740;NM_022457	RFWD2;RFWD2	69738;69738	-191933;-191933
chr1	174373625	174374218	245.06	66	15.03	Y	Y	NM_001001740	RFWD2	68775	-193036	intron	NM_001001740;NM_022457	RFWD2;RFWD2	68775;68775	-193036;-193036
chr1	174803032	174803691	59.85	24	7.74	Y	Y	NM_021936	PAPPA2	104103	-123273	intron	NM_021936;NM_020318	PAPPA2;PAPPA2	104103;104103	-123273;-274902
chr1	174826500	174827224	151.3	28	20.45	Y	Y	NM_021936	PAPPA2	127571	-99740	intron	NM_021936;NM_020318	PAPPA2;PAPPA2	127571;127571	-99740;-251369
chr1	175655597	175656039	101.99	20	15.21	Y	Y
chr1	176133675	176134451	406.71	64	26.08	Y	Y
chr1	176148663	176149346	83.38	23	12.47	Y	Y
chr1	176494108	176494814	87.45	22	9.66	Y	N	NM_170692	RASAL2	164622	-220457	intron	NM_170692	RASAL2	164622	-220457
chr1	176544741	176545171	54.56	12	11.06	Y	N	NM_170692	RASAL2	215255	-170100	intron	NM_170692	RASAL2	215255	-170100
chr1	176566332	176567161	212.16	57	16.85	Y	Y	NM_004841	RASAL2	-10068	-148110	upstream	NM_170692;NM_004841	RASAL2;RASAL2	236846;-10068	-148110;-148110
chr1	177017392	177017704	54.64	11	8.54	Y	N	NM_152663	RALGPS2	56470	-138156	intron	NM_152663	RALGPS2	56470	-138156
chr1	177188771	177189091	60.27	15	8.52	Y	N
chr1	177247805	177248168	77.72	15	12.17	Y	N	NM_014864	FAM20B	-13529	-64157	upstream	NM_014864	FAM20B	-13529	-64157
chr1	177523593	177524384	145.38	53	11.81	Y	Y	NM_003101	SOAT1	-5256	-66692	upstream	NM_003101	SOAT1	-5256	-66692
chr1	177635176	177635782	148.67	44	13.52	Y	Y	NM_144696	C1orf125	33699	-154711	intron	NM_144696	C1orf125	33699	-154711
chr1	178165916	178167067	778.59	103	38.53	Y	Y	NM_015602	TOR1AIP1	47874	10083	downstream	NM_015602	TOR1AIP1	47874	10083
chr1	178279230	178280356	170.42	53	12.78	Y	Y	NM_014810	CEP350	88700	-70282	exon	NM_014810	CEP350	88700	-70282
chr1	178309453	178310079	141.21	49	9.2	Y	Y	NM_014810	CEP350	118923	-40559	intron	NM_014810	CEP350	118923	-40559
chr1	178350180	178351287	633.91	96	28.78	Y	Y	NM_014810	CEP350	159650	0	TES	NM_014810	CEP350	159650	0
chr1	178362026	178362962	334.02	83	15.82	Y	Y	NM_014810	CEP350	171496	11389	downstream	NM_014810	CEP350	171496	11389
chr1	178365409	178365919	67.36	31	7.14	Y	Y	NM_014810	CEP350	174879	14772	downstream	NM_014810	CEP350	174879	14772
chr1	178393176	178393828	233.11	59	14.83	Y	Y	NM_001004128	QSOX1	2586	-39964	intron	NM_001004128;NM_002826	QSOX1;QSOX1	2586;2586	-39964;-39964
chr1	178409352	178410383	123.76	40	10.7	Y	Y	NM_001004128	QSOX1	18762	-23409	intron	NM_001004128;NM_002826	QSOX1;QSOX1	18762;18762	-23409;-23409
chr1	178796103	178797251	103.29	36	10.14	Y	N
chr1	178851075	178851988	109.49	40	10	Y	N
chr1	179062924	179063466	256.44	35	34.89	Y	Y	NM_001135669	XPR1	195156	-62572	intron	NM_001135669;NM_004736	XPR1;XPR1	195156;195156	-62572;-62572
chr1	179258301	179259053	129.57	33	11.73	Y	N	NM_005819	STX6	0	-49503	promoter	NM_005819;NM_001194999;NM_001195000;NM_001195035;NM_001531	STX6;MR1;MR1;MR1;MR1	0;-10131;-10131;-10131;-10131	-49503;-38644;-38644;-38644;-38644
chr1	179319728	179320369	196.68	32	26.4	Y	Y	NM_016545	IER5	-3892	-6233	promoter	NM_016545	IER5	-3892	-6233
chr1	179353331	179353974	58.22	22	5.48	Y	N
chr1	179494630	179495453	217.54	45	14.82	Y	Y
chr1	179583214	179584017	70.93	25	7.97	Y	N
chr1	179589001	179590128	264.51	60	22.82	Y	Y
chr1	180381932	180382640	112.86	30	16.46	Y	Y
chr1	180463451	180464478	74.68	40	4.68	Y	N
chr1	180553699	180554441	125.51	32	13.36	Y	Y
chr1	180703587	180703967	56.38	11	10.83	Y	Y	NM_001137669	RGSL1	17709	-92388	intron	NM_001137669	RGSL1	17709	-92388
chr1	180938414	180938978	102.36	26	12.17	Y	Y
chr1	180939164	180939894	139.4	39	15.21	Y	Y
chr1	181204703	181205476	172.32	41	12.09	Y	Y
chr1	181295963	181296740	291.56	77	19.27	Y	Y	NM_002293	LAMC1	36746	-84610	intron	NM_002293	LAMC1	36746	-84610
chr1	181305339	181305995	120.08	31	10.64	Y	Y	NM_002293	LAMC1	46122	-75355	intron	NM_002293	LAMC1	46122	-75355
chr1	181311451	181312165	93.08	28	15.55	Y	Y	NM_002293	LAMC1	52234	-69185	intron	NM_002293	LAMC1	52234	-69185
chr1	181324469	181325240	83.52	25	10.43	Y	N	NM_002293	LAMC1	65252	-56110	intron	NM_002293	LAMC1	65252	-56110
chr1	181395643	181396040	102.13	20	12.08	Y	N	NM_002293	LAMC1	136426	14294	downstream	NM_002293	LAMC1	136426	14294
chr1	181542463	181543030	125.59	29	13.8	Y	Y	NM_170706	NMNAT2	-1832	-58462	promoter	NM_170706;NM_015039	NMNAT2;NMNAT2	-1832;111330	-58462;-58462
chr1	182561937	182562593	52.38	20	7.32	Y	N
chr1	182658425	182659358	272	58	18.25	Y	Y	NM_030806	C1orf21	35653	-205420	intron	NM_030806	C1orf21	35653	-205420
chr1	182778853	182779608	50.37	20	8.16	Y	N	NM_030806	C1orf21	156081	-85170	intron	NM_030806	C1orf21	156081	-85170
chr1	182868508	182869175	72.6	28	9.13	Y	Y	NM_030806	C1orf21	245736	3731	TES	NM_030806	C1orf21	245736	3731
chr1	182875280	182875729	99.98	21	12.81	Y	N	NM_030806	C1orf21	252508	10503	downstream	NM_030806	C1orf21	252508	10503
chr1	182904373	182905113	173.81	38	22.06	Y	Y
chr1	182940813	182941607	118.39	30	10.99	Y	Y	NM_025191	EDEM3	49057	-14566	intron	NM_025191	EDEM3	49057	-14566
chr1	183038543	183039547	342.73	75	13.33	Y	Y	NM_052966	FAM129A	170758	-11755	exon	NM_052966	FAM129A	170758	-11755
chr1	183140713	183142241	218.4	88	15.41	Y	Y	NM_052966	FAM129A	68064	-113925	intron	NM_052966	FAM129A	68064	-113925
chr1	183165555	183166769	105.99	45	9.73	Y	Y	NM_052966	FAM129A	43536	-138767	intron	NM_052966	FAM129A	43536	-138767
chr1	183375021	183375469	108.15	20	17.66	Y	Y	NM_030934	C1orf25	17270	-21181	exon	NM_030934	C1orf25	17270	-21181
chr1	183662941	183663478	118.37	26	15.97	Y	Y
chr1	183741270	183742078	267.77	47	16.59	Y	Y
chr1	183752022	183752779	181.43	37	19.99	Y	Y
chr1	183770555	183771222	321.83	66	15.33	Y	Y
chr1	183881749	183882494	108.35	41	12.36	Y	Y
chr1	183932190	183933196	736.61	142	22.91	Y	Y
chr1	184388496	184389320	77.41	21	9.62	Y	N	NM_031935	HMCN1	418191	-37388	exon	NM_031935	HMCN1	418191	-37388
chr1	184802019	184802859	606.41	83	41.74	Y	Y
chr1	184870075	184870668	107.79	32	11.66	Y	Y
chr1	184911958	184912449	71.99	15	10.33	Y	N	NM_000963	PTGS2	3733	-4392	exon	NM_000963	PTGS2	3733	-4392
chr1	185233615	185234091	82.92	16	14.04	Y	N	NM_024420	PLA2G4A	168961	8880	downstream	NM_024420	PLA2G4A	168961	8880
chr1	185753126	185753810	124.16	32	15.55	Y	Y
chr1	185883719	185884465	57.7	21	9.83	Y	Y
chr1	185884910	185885264	50.27	13	6.46	Y	N
chr1	185986252	185987066	50.52	36	6.93	Y	Y
chr1	185988140	185988877	179.77	39	13.45	Y	Y
chr1	185989429	185990061	146.25	27	17.38	Y	Y
chr1	186017741	186018239	74.75	24	6.56	Y	N
chr1	186073582	186074173	116.47	27	7.61	Y	N
chr1	186154625	186155273	87.45	21	12.81	Y	N
chr1	186203748	186204494	148.91	41	13.27	Y	Y
chr1	186207507	186208024	88.05	19	14.49	Y	N
chr1	186297556	186298108	376.03	59	24.34	Y	Y
chr1	188687758	188688461	160.88	31	18.25	Y	Y	NM_199051	FAM5C	24921	-354339	intron	NM_199051	FAM5C	24921	-354339
chr1	188848273	188848778	77.85	17	10.14	Y	N	NR_033922	LOC440704	-11865	-188633	upstream	NR_033922	LOC440704	-11865	-188633
chr1	190003296	190003836	99.78	28	12.59	Y	Y
chr1	190732047	190732660	115.14	29	14.87	Y	Y
chr1	190915731	190916129	144.08	21	21.66	Y	N
chr1	190926450	190927352	135.38	48	9.6	Y	Y
chr1	191079943	191080623	102.66	27	12.93	Y	Y
chr1	191097348	191098300	431.34	64	37.36	Y	Y
chr1	191175114	191175650	142.3	30	11.32	Y	Y
chr1	191271745	191272781	437.04	116	17.34	Y	Y	NM_001199262	UCHL5	22365	-17588	intron	NM_001199261;NM_015984;NM_001199262;NM_001199263	UCHL5;UCHL5;UCHL5;UCHL5	22365;22365;22365;22365	-23627;-23627;-17588;-17588
chr1	191290453	191291168	147.52	38	15.21	Y	Y	NM_001199262	UCHL5	3978	-36296	intron	NM_001199261;NM_015984;NM_001199262;NM_001199263;NM_001173524;NR_033393;NM_004600;NM_001042369;NM_001042370;NM_001173525	UCHL5;UCHL5;UCHL5;UCHL5;TROVE2;TROVE2;TROVE2;TROVE2;TROVE2;TROVE2	3978;3978;3978;3978;-4007;-4007;-4459;-4459;-4459;-4459	-42335;-42335;-36296;-36296;-30570;-30570;-30570;-36361;-36361;-36361
chr1	191292002	191292530	65.59	22	7.74	Y	N	NM_001199262	UCHL5	2616	-37845	intron	NM_001199261;NM_015984;NM_001199262;NM_001199263;NM_001173524;NR_033393;NM_004600;NM_001042369;NM_001042370;NM_001173525	UCHL5;UCHL5;UCHL5;UCHL5;TROVE2;TROVE2;TROVE2;TROVE2;TROVE2;TROVE2	2616;2616;2616;2616;-2645;-2645;-3097;-3097;-3097;-3097	-43884;-43884;-37845;-37845;-29208;-29208;-29208;-34999;-34999;-34999
chr1	191340291	191341414	82.34	39	6.31	Y	N	NM_197962	GLRX2	0	-8069	promoter	NM_001042369;NM_001042370;NM_001173525;NM_197962;NM_016066	TROVE2;TROVE2;TROVE2;GLRX2;GLRX2	44665;44665;44665;0;453	12763;12763;12763;-8069;-8068
chr1	191344190	191344874	116.12	33	13.08	Y	Y	NM_016066	GLRX2	-2324	-11967	promoter	NM_197962;NM_016066;NM_024529	GLRX2;GLRX2;CDC73	-3012;-2324;-12837	-11968;-11967;-145691
chr1	191350496	191351007	54.86	17	9.2	Y	N	NM_024529	CDC73	-6704	-139558	upstream	NM_197962;NM_016066;NM_024529	GLRX2;GLRX2;CDC73	-9318;-8630;-6704	-18274;-18273;-139558
chr1	191357360	191358158	185.85	50	9.63	Y	N	NM_024529	CDC73	0	-132407	promoter	NM_024529;NR_031691	CDC73;MIR1278	0;-14098	-132407;-14178
chr1	191414832	191415328	118.16	22	15.96	Y	Y	NM_003783	B3GALT2	7038	-350	TES	NM_024529;NM_003783	CDC73;B3GALT2	57122;7038	-75237;-350
chr1	192003404	192004230	155.47	49	8.22	Y	N
chr1	194243552	194244166	160.18	27	18.05	Y	Y
chr1	195619163	195619868	102.48	31	10.34	Y	Y	NM_001193640	CRB1	115207	-94340	intron	NM_001193640;NM_201253	CRB1;CRB1	115207;115207	-94340;-94340
chr1	195632245	195632601	103.41	18	15.67	Y	Y	NM_001193640	CRB1	128289	-81607	intron	NM_001193640;NM_201253	CRB1;CRB1	128289;128289	-81607;-81607
chr1	195751066	195751837	168.01	38	15.97	Y	Y	NM_001195215	DENND1B	259409	-10565	intron	NM_001195215	DENND1B	259409	-10565
chr1	195856465	195857093	110.91	27	9.93	Y	Y	NM_144977	DENND1B	154153	-68458	intron	NM_001195215;NM_144977	DENND1B;DENND1B	154153;154153	-115964;-68458
chr1	195857702	195858185	172.89	35	15.28	Y	Y	NM_144977	DENND1B	153061	-69695	intron	NM_001195215;NM_144977	DENND1B;DENND1B	153061;153061	-117201;-69695
chr1	195898828	195899602	118.26	28	17.24	Y	Y	NM_144977	DENND1B	111644	-110821	intron	NM_001195215;NM_144977	DENND1B;DENND1B	111644;111644	-158327;-110821
chr1	195916240	195917091	96.72	28	13.42	Y	Y	NM_144977	DENND1B	94155	-128233	intron	NM_001195215;NM_144977	DENND1B;DENND1B	94155;94155	-175739;-128233
chr1	195928015	195928600	79.36	21	9.61	Y	N	NM_144977	DENND1B	82646	-140008	intron	NM_001195215;NM_144977	DENND1B;DENND1B	82646;82646	-187514;-140008
chr1	196003966	196004732	58.44	23	8.79	Y	Y	NM_001195216	DENND1B	6514	-34205	intron	NM_001195215;NM_144977;NM_001195216	DENND1B;DENND1B;DENND1B	6514;6514;6514	-263465;-215959;-34205
chr1	196017906	196018576	105.9	29	12.17	Y	Y	NM_001195216	DENND1B	-6661	-48145	upstream	NM_001195215;NM_144977;NM_001195216	DENND1B;DENND1B;DENND1B	-6661;-6661;-6661	-277405;-229899;-48145
chr1	196019010	196019710	120.64	30	9.89	Y	Y	NM_001195216	DENND1B	-7765	-49249	upstream	NM_001195215;NM_144977;NM_001195216	DENND1B;DENND1B;DENND1B	-7765;-7765;-7765	-278509;-231003;-49249
chr1	196101310	196102035	118.12	28	10.58	Y	Y
chr1	196367756	196368581	266.51	68	17.15	Y	Y
chr1	196811910	196812326	78.38	16	9.51	Y	N
chr1	196863430	196864223	83.1	29	9.46	Y	Y	NM_080923	PTPRC	-10537	-64734	upstream	NM_080923;NM_002838;NM_080921	PTPRC;PTPRC;PTPRC	-10537;-10537;-10537	-64734;-128945;-128945
chr1	196887064	196887756	80.15	20	11.54	Y	N	NM_080923	PTPRC	12305	-41201	intron	NM_080923;NM_002838;NM_080921	PTPRC;PTPRC;PTPRC	12305;12305;12305	-41201;-105412;-105412
chr1	196892068	196892753	74.75	24	8.34	Y	Y	NM_080923	PTPRC	17309	-36204	intron	NM_080923;NM_002838;NM_080921	PTPRC;PTPRC;PTPRC	17309;17309;17309	-36204;-100415;-100415
chr1	196893413	196893924	60.82	15	9.81	Y	Y	NM_080923	PTPRC	18654	-35033	intron	NM_080923;NM_002838;NM_080921	PTPRC;PTPRC;PTPRC	18654;18654;18654	-35033;-99244;-99244
chr1	196918860	196919305	82.5	16	13.04	Y	N	NM_080923	PTPRC	44101	-9652	intron	NM_080923;NM_002838;NM_080921	PTPRC;PTPRC;PTPRC	44101;44101;44101	-9652;-73863;-73863
chr1	197072974	197073821	243.37	47	21.13	Y	Y
chr1	197817358	197818125	122.6	27	13.64	Y	Y
chr1	198056911	198057539	96.57	26	10.61	Y	N
chr1	198144722	198145448	83.58	30	11.6	Y	Y
chr1	198703930	198704451	61.72	20	9.73	Y	Y
chr1	198704870	198705611	135.74	33	11.41	Y	Y
chr1	198964961	198965376	96.82	25	8.58	Y	Y	NM_203459	CAMSAP1L1	-9933	-131078	upstream	NM_203459	CAMSAP1L1	-9933	-131078
chr1	198967979	198968784	63.7	34	11.02	Y	N	NM_203459	CAMSAP1L1	-6525	-127670	upstream	NM_203459	CAMSAP1L1	-6525	-127670
chr1	199295669	199296313	81.19	37	7.44	Y	Y	NM_000069	CACNA1S	52004	-20407	intron	NM_000069	CACNA1S	52004	-20407
chr1	199406156	199407078	116.3	56	9.29	Y	Y
chr1	199516958	199517654	109.49	39	9.74	Y	Y	NM_000299	PKP1	-1549	-51090	promoter	NM_000299;NM_001005337	PKP1;PKP1	-1549;-1549	-51090;-51090
chr1	199517907	199518529	65.44	25	7.34	Y	Y	NM_000299	PKP1	-674	-50215	promoter	NM_000299;NM_001005337	PKP1;PKP1	-674;-674	-50215;-50215
chr1	199692992	199693878	190.71	59	13.04	Y	Y	NM_012396	PHLDA3	11044	7367	downstream	NM_012396	PHLDA3	11044	7367
chr1	199696687	199697857	51.83	51	7.3	Y	N	NM_012396	PHLDA3	7065	3388	TES	NM_012396	PHLDA3	7065	3388
chr1	199731533	199732042	53.74	17	6.91	Y	Y	NM_001193572	CSRP1	282	-12253	promoter	NM_001193572;NM_001193571;NM_001193570;NM_004078	CSRP1;CSRP1;CSRP1;CSRP1	282;10548;10968;10968	-12253;-12253;-12253;-12253
chr1	199747657	199748476	74.21	28	8.24	Y	Y	NM_001193570	CSRP1	-4648	-28377	promoter	NM_001193571;NM_001193570;NM_004078;NR_026667	CSRP1;CSRP1;CSRP1;RPS10P7	-5068;-4648;-4648;-7179	-28377;-28377;-28377;-7867
chr1	199829025	199829608	75.15	23	9.61	Y	N
chr1	199833394	199834227	58.79	48	7.06	Y	Y
chr1	199840417	199841268	83.2	43	8.59	Y	Y
chr1	199956815	199957476	120.08	31	13.41	Y	Y	NM_020443	NAV1	72743	-105249	intron	NM_020443	NAV1	72743	-105249
chr1	200017047	200017708	64.81	21	9.65	Y	N	NM_001167738	NAV1	41462	-45017	exon	NM_020443;NM_001167738	NAV1;NAV1	132975;41462	-45017;-45017
chr1	200253839	200255258	92.87	75	8.02	Y	Y	NM_001114309	ELF3	7527	902	TES	NM_020216;NM_001114309;NM_004433	RNPEP;ELF3;ELF3	35451;7527;7527	11942;902;902
chr1	200281885	200283283	77.95	59	6.29	Y	Y
chr1	200456248	200456821	72.21	32	8.37	Y	Y	NM_001017404	LGR6	6343	-98691	intron	NM_001017403;NM_021636;NM_001017404	LGR6;LGR6;LGR6	26508;16721;6343	-98691;-98691;-98691
chr1	200523764	200524587	121.68	62	10.01	Y	Y	NM_001017404	LGR6	73859	-30925	intron	NM_001017403;NM_021636;NM_001017404	LGR6;LGR6;LGR6	94024;84237;73859	-30925;-30925;-30925
chr1	200577359	200577998	50.17	29	6.36	Y	Y	NM_014176	UBE2T	0	-9952	promoter	NM_014176;NM_001167857;NM_001167858;NM_002481	UBE2T;PPP1R12B;PPP1R12B;PPP1R12B	0;-6455;-6455;-6455	-9952;-95995;-95995;-246322
chr1	200609760	200610300	71.47	17	10.79	Y	N	NM_001167857	PPP1R12B	25308	-63693	intron	NM_001167857;NM_001167858;NM_002481	PPP1R12B;PPP1R12B;PPP1R12B	25308;25308;25308	-63693;-63693;-214020
chr1	200615502	200616304	182.59	43	16.22	Y	Y	NM_001167857	PPP1R12B	31050	-57689	intron	NM_001167857;NM_001167858;NM_002481	PPP1R12B;PPP1R12B;PPP1R12B	31050;31050;31050	-57689;-57689;-208016
chr1	200645995	200646453	103.06	19	15.74	Y	N	NM_001167857	PPP1R12B	61543	-27540	intron	NM_001167857;NM_001167858;NM_002481	PPP1R12B;PPP1R12B;PPP1R12B	61543;61543;61543	-27540;-27540;-177867
chr1	200789441	200789898	109.71	24	12.51	Y	Y	NM_001197131	PPP1R12B	13577	-34422	intron	NM_002481;NM_032103;NM_032104;NM_001197131	PPP1R12B;PPP1R12B;PPP1R12B;PPP1R12B	204989;90948;90948;13577	-34422;-34422;-34422;-34422
chr1	200968177	200968723	71	16	12.17	Y	Y	NM_006618	KDM5B	75449	-5023	intron	NM_006618	KDM5B	75449	-5023
chr1	201921821	201922513	257.9	55	20	Y	Y	NM_001001396	ATP2B4	59271	-57319	intron	NM_001001396;NM_001684	ATP2B4;ATP2B4	59271;59271	-57319;-57319
chr1	202096094	202096669	87.45	21	8.75	Y	N	NM_003094	SNRPE	-694	-10234	promoter	NM_014827;NM_003094	ZC3H11A;SNRPE	64721;-694	6216;-10234
chr1	202319863	202320664	307.5	90	17.6	Y	Y	NM_005686	SOX13	10995	-42830	intron	NM_005686	SOX13	10995	-42830
chr1	202575236	202575990	67.15	26	7.91	Y	N	NM_014935	PLEKHA6	19677	-120633	intron	NM_014935	PLEKHA6	19677	-120633
chr1	202616125	202616714	171.52	49	13.62	Y	Y	NR_027022	LOC127841	-10656	-11945	upstream	NR_027022	LOC127841	-10656	-11945
chr1	202678997	202679667	140.96	34	14.2	Y	Y	NM_002646	PIK3C2B	46430	-20617	exon	NM_002646	PIK3C2B	46430	-20617
chr1	203510811	203511537	56.57	46	6.85	Y	Y	NM_014858	TMCC2	47151	1718	TES	NM_014858	TMCC2	47151	1718
chr1	203552938	203553765	93.7	36	11.15	Y	Y	NM_030952	NUAK2	3741	-15125	intron	NM_030952	NUAK2	3741	-15125
chr1	203590676	203591261	77.17	35	5.82	Y	Y	NM_018203	KLHDC8A	1401	-18406	intron	NM_018203	KLHDC8A	1401	-18406
chr1	203606506	203607020	135.93	27	12.81	Y	N	NM_018203	KLHDC8A	-13845	-34236	upstream	NM_018203;NM_001001552;NM_001199050;NM_001199051;NM_001199052;NR_037583	KLHDC8A;LEMD1;LEMD1;LEMD1;LEMD1;LEMD1	-13845;50817;50817;50817;50817;50817	-34236;10110;10110;10110;10110;10110
chr1	203799460	203800198	62.64	30	7.63	Y	N	NM_181644	MFSD4	-4537	-38471	promoter	NR_027086;NM_181644	LOC284578;MFSD4	-7075;-4537	-9437;-38471
chr1	203846345	203847170	397.21	72	20.69	Y	Y	NM_001973	ELK4	21453	4688	TES	NM_181644;NM_001973;NM_021795	MFSD4;ELK4;ELK4	41611;21453;21453	7677;4688;7849
chr1	203884072	203884581	56.89	20	6.64	Y	N	NM_033102	SLC45A3	31672	9023	downstream	NM_033102	SLC45A3	31672	9023
chr1	203900132	203901028	89.76	37	7.1	Y	N	NM_033102	SLC45A3	15225	-6529	exon	NM_033102	SLC45A3	15225	-6529
chr1	203934480	203935295	138.22	49	9.33	Y	Y	NM_022731	NUCKS1	50700	13275	downstream	NM_022731	NUCKS1	50700	13275
chr1	204063308	204063854	75.09	30	7.99	Y	Y	NM_173854	SLC41A1	-14525	-38465	upstream	NM_173854;NM_152491	SLC41A1;PM20D1	-14525;22045	-38465;0
chr1	204182603	204183257	85.47	30	11.15	Y	Y	NM_052934	SLC26A9	-3393	-33804	promoter	NM_052934;NM_134325	SLC26A9;SLC26A9	-3393;-3393	-33804;-33804
chr1	204780134	204780870	65.18	38	7.04	Y	Y	NM_182663	RASSF5	32633	-48369	intron	NM_182663;NM_182664	RASSF5;RASSF5	32633;32633	-48369;-48369
chr1	204826808	204827400	90.02	24	12.25	Y	Y	NM_006893	LGTN	25127	4198	TES	NM_182663;NM_182664;NM_182665;NM_006893	RASSF5;RASSF5;RASSF5;LGTN	79307;79307;29694;25127	-1839;-1839;-1839;4198
chr1	204856709	204857496	326.65	57	30.42	Y	Y	NM_006893	LGTN	-4183	-25112	promoter	NM_006893	LGTN	-4183	-25112
chr1	204886497	204887087	105.17	36	9.97	Y	Y	NM_001004023	DYRK3	10994	-2078	intron	NM_001004023;NM_003582	DYRK3;DYRK3	10994;10994	-2078;-2078
chr1	204930427	204931089	61.26	27	7.49	Y	N	NM_004759	MAPKAPK2	5516	-43160	intron	NM_004759;NM_032960	MAPKAPK2;MAPKAPK2	5516;5516	-43160;-43160
chr1	205130129	205130680	96.51	22	13.71	Y	N	NM_001185156	IL24	-6731	-13427	upstream	NM_001185156;NM_001185157;NM_001185158;NM_006850;NM_001193338;NM_001142473;NM_005449	IL24;IL24;IL24;IL24;FAIM3;FAIM3;FAIM3	-6731;-6731;-6731;-6731;31178;31321;31321	-13427;-13427;-13427;-13427;12573;12573;12573
chr1	205218286	205218661	92.21	17	12.17	Y	N	NM_001122979	FCAMR	-7694	-20352	upstream	NM_001122979;NM_001170631;NM_032029	FCAMR;FCAMR;FCAMR	-7694;-7694;-7694	-20352;-20352;-20352
chr1	205267213	205268818	173.09	85	9.51	Y	Y	NM_023938	C1orf116	3906	-8725	exon	NM_001083924;NM_023938;NM_018566	C1orf116;C1orf116;YOD1	3906;3906;22227	-8725;-8725;14999
chr1	205270662	205271130	172.89	35	15.95	Y	Y	NM_001083924	C1orf116	1594	-12174	intron	NM_001083924;NM_023938;NM_018566	C1orf116;C1orf116;YOD1	1594;1594;19915	-12174;-12174;12687
chr1	205271351	205272306	314.66	66	17.56	Y	Y	NM_001083924	C1orf116	418	-12863	promoter	NM_001083924;NM_023938;NM_018566	C1orf116;C1orf116;YOD1	418;418;18739	-12863;-12863;11511
chr1	205277666	205278659	120.56	43	9.4	Y	Y	NM_001083924	C1orf116	-4943	-19178	promoter	NM_001083924;NM_023938;NM_018566;NM_006212;NM_001018053	C1orf116;C1orf116;YOD1;PFKFB2;PFKFB2	-4943;-4943;12386;-14584;-14584	-19178;-19178;5158;-39126;-42332
chr1	205292617	205293644	189.35	65	12.17	Y	Y	NM_006212	PFKFB2	0	-24141	promoter	NM_018566;NM_006212;NM_001018053	YOD1;PFKFB2;PFKFB2	-1573;0;0	-8801;-24141;-27347
chr1	205544590	205545148	96.64	22	8.69	Y	Y
chr1	205556340	205557168	96.12	45	9.31	Y	Y	NM_000574	CD55	-4272	-43766	promoter	NM_000574;NM_001114752	CD55;CD55	-4272;-4272	-43766;-43766
chr1	205562638	205563724	55.86	35	7.61	Y	N	NM_000574	CD55	1199	-37210	intron	NM_000574;NM_001114752	CD55;CD55	1199;1199	-37210;-37210
chr1	205868771	205869443	107.63	31	13.99	Y	Y	NM_000573	CR1	132676	-12290	intron	NM_000573;NM_000651	CR1;CR1	132676;132676	-12290;-12290
chr1	205886883	205887266	85.59	15	10.14	Y	N	NM_175710	CR1L	1803	-76393	intron	NM_000573;NM_000651;NM_175710	CR1;CR1;CR1L	150788;150788;1803	5151;5151;-76393
chr1	205990929	205991479	121.05	26	16.81	Y	Y	NM_002389	CD46	-527	-44005	promoter	NM_002389;NM_153826;NM_172350;NM_172351;NM_172352;NM_172353;NM_172359;NM_172361	CD46;CD46;CD46;CD46;CD46;CD46;CD46;CD46	-527;-527;-527;-527;-527;-527;-527;-527	-44005;-44005;-44005;-44005;-44005;-44005;-44005;-44005
chr1	206088046	206088557	76.14	20	11	Y	Y
chr1	206107211	206108512	52.01	52	6.6	Y	N
chr1	206190548	206191325	91.67	36	10.3	Y	Y
chr1	206261914	206262176	62.99	14	7.44	Y	N	NM_025179	PLXNA2	222112	35	TES	NM_025179	PLXNA2	222112	35
chr1	206283707	206284257	58.08	20	8.52	Y	N	NM_025179	PLXNA2	200031	-21497	intron	NM_025179	PLXNA2	200031	-21497
chr1	206285017	206285631	64.06	20	6.68	Y	N	NM_025179	PLXNA2	198657	-22807	exon	NM_025179	PLXNA2	198657	-22807
chr1	206295471	206296169	106.68	38	11.73	Y	Y	NM_025179	PLXNA2	188119	-33261	intron	NM_025179	PLXNA2	188119	-33261
chr1	206443055	206444129	169.33	50	10.55	Y	Y	NM_025179	PLXNA2	40159	-180845	intron	NM_025179	PLXNA2	40159	-180845
chr1	206538500	206539139	322.21	72	17.18	Y	Y
chr1	206748728	206749584	149.48	42	14.6	Y	Y
chr1	207617725	207618451	74.75	24	13.25	Y	Y
chr1	207947951	207948679	105.67	31	13.59	Y	Y	NM_005525	HSD11B1	3138	-26239	intron	NM_181755;NM_005525	HSD11B1;HSD11B1	21779;3138	-26239;-26239
chr1	208574851	208575329	128.82	22	15.21	Y	Y	NM_001170580	HHAT	5589	-340932	intron	NM_001122834;NM_001170564;NM_001170587;NM_001170588;NM_018194;NM_001170580	HHAT;HHAT;HHAT;HHAT;HHAT;HHAT	6633;6633;5979;5979;5979;5589	-340932;-340932;-340932;-340932;-340932;-340932
chr1	208704352	208704841	70.43	16	11.78	Y	N	NM_001170580	HHAT	135090	-211420	exon	NM_001122834;NM_001170564;NM_001170587;NM_001170588;NM_018194;NM_001170580	HHAT;HHAT;HHAT;HHAT;HHAT;HHAT	136134;136134;135480;135480;135480;135090	-211420;-211420;-211420;-211420;-211420;-211420
chr1	209019272	209019649	63.87	15	10.7	Y	N	NM_002238	KCNH1	354431	-100993	intron	NM_002238;NM_172362	KCNH1;KCNH1	354431;354431	-100993;-100993
chr1	209026003	209026668	212.8	36	22.31	Y	Y	NM_002238	KCNH1	347412	-107724	intron	NM_002238;NM_172362	KCNH1;KCNH1	347412;347412	-107724;-107724
chr1	209155920	209157129	513.26	99	24.83	Y	Y	NM_002238	KCNH1	216951	-237641	intron	NM_002238;NM_172362	KCNH1;KCNH1	216951;216951	-237641;-237641
chr1	209273905	209274327	51.84	11	8.42	Y	N	NM_002238	KCNH1	99753	-355626	intron	NM_002238;NM_172362	KCNH1;KCNH1	99753;99753	-355626;-355626
chr1	209419890	209420854	79.66	44	5.7	Y	Y
chr1	209427281	209427892	62.6	18	6.95	Y	N
chr1	209713989	209714765	64.77	27	6.69	Y	Y	NM_001164688	RD3	18117	1722	TES	NM_001164688;NM_183059	RD3;RD3	18117;18117	1722;1722
chr1	209761214	209761821	205.06	35	21.53	Y	Y
chr1	210021752	210022538	249.58	51	22.99	Y	Y	NM_014873	LPGAT1	48199	-38331	intron	NM_014873	LPGAT1	48199	-38331
chr1	210159951	210160854	182.16	44	15.21	Y	Y
chr1	210187536	210188123	71.69	19	7.82	Y	N	NM_015434	INTS7	87384	-6216	intron	NM_015434	INTS7	87384	-6216
chr1	210244746	210245272	140.84	31	15.36	Y	Y	NM_015434	INTS7	30235	-63426	intron	NM_015434	INTS7	30235	-63426
chr1	210372993	210373655	90.22	28	7.3	Y	Y
chr1	210441582	210442233	78.54	24	13.83	Y	Y
chr1	210468456	210469453	770.66	119	28.08	Y	Y
chr1	210728191	210729094	177.28	52	14.7	Y	Y
chr1	210847688	210849079	133.88	70	8.37	Y	Y	NM_001040619	ATF3	0	-11660	promoter	NM_001030287;NM_001040619;NM_001674	ATF3;ATF3;ATF3	42369;0;0	-11660;-11660;-11660
chr1	210920716	210921462	164.91	48	12.26	Y	Y	NM_018664	BATF3	18488	4920	TES	NM_018664	BATF3	18488	4920
chr1	211221007	211221926	52.72	29	5.25	Y	N	NM_001136474	VASH2	30498	-9624	intron	NM_001136474;NM_001136475;NM_024749;NM_144567	VASH2;VASH2;VASH2;ANGEL2	30498;30498;30498;33865	-9624;-9624;-9624;10221
chr1	211255207	211255970	125.9	37	8.12	Y	N	NM_144567	ANGEL2	0	-23061	promoter	NM_144567	ANGEL2	0	-23061
chr1	211286472	211286792	72.94	15	10.65	Y	N	NM_001136138	RPS6KC1	-4419	-226639	promoter	NM_001136138;NM_012424	RPS6KC1;RPS6KC1	-4419;-4419	-226639;-226639
chr1	211311251	211311974	196.68	39	18.91	Y	Y	NM_001136138	RPS6KC1	20041	-201457	intron	NM_001136138;NM_012424	RPS6KC1;RPS6KC1	20041;20041	-201457;-201457
chr1	211339219	211340591	348.46	84	15.21	Y	Y	NM_001136138	RPS6KC1	48009	-172840	intron	NM_001136138;NM_012424	RPS6KC1;RPS6KC1	48009;48009	-172840;-172840
chr1	211342359	211343003	51.48	22	4.98	Y	N	NM_001136138	RPS6KC1	51149	-170428	intron	NM_001136138;NM_012424	RPS6KC1;RPS6KC1	51149;51149	-170428;-170428
chr1	211351293	211351746	59.22	15	5.92	Y	Y	NM_001136138	RPS6KC1	60083	-161685	intron	NM_001136138;NM_012424	RPS6KC1;RPS6KC1	60083;60083	-161685;-161685
chr1	211416786	211417479	162.6	31	18.25	Y	Y	NM_001136138	RPS6KC1	125576	-95952	intron	NM_001136138;NM_012424	RPS6KC1;RPS6KC1	125576;125576	-95952;-95952
chr1	211436174	211437051	155.45	56	7.24	Y	Y	NM_001136138	RPS6KC1	144964	-76380	intron	NM_001136138;NM_012424	RPS6KC1;RPS6KC1	144964;144964	-76380;-76380
chr1	211621410	211622093	64.4	36	7.99	Y	Y
chr1	211758330	211758850	83.46	18	15.21	Y	N
chr1	211822902	211823490	60.46	17	8.05	Y	N
chr1	212230365	212230984	53.52	18	6.08	Y	N	NM_002763	PROX1	1883	-45401	intron	NM_002763	PROX1	1883	-45401
chr1	212420928	212421270	72.1	18	8.45	Y	Y
chr1	212456698	212457290	74.77	24	9.71	Y	N
chr1	212756028	212757084	113.11	52	8.52	Y	Y	NM_005401	PTPN14	34563	-167367	intron	NM_005401	PTPN14	34563	-167367
chr1	212760536	212760910	80.59	18	11.19	Y	Y	NM_005401	PTPN14	30737	-171875	intron	NM_005401	PTPN14	30737	-171875
chr1	213354102	213354636	75.62	20	11.41	Y	N	NM_001017425	KCNK2	30920	-122423	intron	NM_001017424;NM_001017425;NM_014217	KCNK2;KCNK2;KCNK2	108595;30920;30920	-122423;-122423;-122423
chr1	213779751	213780731	157.61	39	17.04	Y	Y
chr1	213787696	213788354	85.55	23	11.51	Y	Y
chr1	215062253	215062937	303.24	57	18.43	Y	Y	NM_206594	ESRRG	266662	-319043	intron	NM_206594;NM_206595;NM_001134285	ESRRG;ESRRG;ESRRG	266662;266662;314783	-319043;-319043;-319035
chr1	215269318	215269699	56.94	14	8.5	Y	N	NM_206594	ESRRG	59900	-526108	intron	NM_206594;NM_206595;NM_001134285	ESRRG;ESRRG;ESRRG	59900;59900;108021	-526108;-526108;-526100
chr1	215707979	215708773	258.92	48	21.38	Y	Y	NM_018040	GPATCH2	162259	-37523	intron	NM_018040	GPATCH2	162259	-37523
chr1	215765964	215766587	106.42	21	13.23	Y	Y	NM_018040	GPATCH2	104445	-95508	intron	NM_018040	GPATCH2	104445	-95508
chr1	215774515	215775181	127.24	32	10.14	Y	Y	NM_018040	GPATCH2	95851	-104059	intron	NM_018040	GPATCH2	95851	-104059
chr1	215779314	215780046	362.91	56	33.03	Y	Y	NM_018040	GPATCH2	90986	-108858	intron	NM_018040	GPATCH2	90986	-108858
chr1	216720472	216721132	96.73	29	9.13	Y	Y
chr1	216890359	216891159	287.24	47	28.39	Y	Y
chr1	216896144	216896835	144.7	32	15.65	Y	Y
chr1	216911586	216912178	61.39	24	9.13	Y	N
chr1	217518915	217519992	319.61	60	23.26	Y	Y
chr1	217550077	217550718	109.71	24	16.58	Y	Y
chr1	217795538	217796163	65.89	18	14.04	Y	N
chr1	217819833	217820557	88.86	24	10.43	Y	N
chr1	217953152	217953866	211.83	37	25.35	Y	Y
chr1	218090658	218091384	93.29	27	13.99	Y	Y
chr1	218099004	218099516	111.67	23	16.51	Y	Y
chr1	218140069	218140792	99.8	31	13.39	Y	Y	NM_018713	SLC30A10	27824	13437	downstream	NM_018713	SLC30A10	27824	13437
chr1	218150429	218151046	157.65	28	21.73	Y	Y	NM_018713	SLC30A10	17570	3183	TES	NM_018713	SLC30A10	17570	3183
chr1	218404400	218405053	157.61	39	13.05	Y	Y	NM_012414	RAB3GAP2	107413	-16168	exon	NM_012414	RAB3GAP2	107413	-16168
chr1	218405098	218405768	148.31	32	14.78	Y	Y	NM_012414	RAB3GAP2	106698	-16866	intron	NM_012414	RAB3GAP2	106698	-16866
chr1	218475404	218475907	149.42	29	17.49	Y	Y	NM_012414	RAB3GAP2	36559	-87172	intron	NM_012414	RAB3GAP2	36559	-87172
chr1	218575584	218576188	551.6	78	39.81	Y	Y
chr1	218577158	218577842	124.16	32	10.82	Y	Y
chr1	218603715	218604689	112.87	39	10.34	Y	Y
chr1	218974522	218975055	58.6	22	7.61	Y	Y	NM_017898	MOSC2	-13244	-49164	upstream	NM_017898	MOSC2	-13244	-49164
chr1	219026168	219027351	57.14	65	5.63	Y	N	NM_022746	MOSC1	0	-27013	promoter	NM_017898;NM_022746	MOSC2;MOSC1	37870;0	1950;-27013
chr1	219052070	219052757	87.49	35	7.11	Y	Y	NM_022746	MOSC1	25409	-1607	intron	NM_022746	MOSC1	25409	-1607
chr1	219158391	219159148	372.02	57	26.84	Y	Y
chr1	219382977	219384221	145.6	60	12.17	Y	Y
chr1	219470442	219471030	112.03	26	13.26	Y	Y
chr1	219486722	219487594	482.66	73	32.16	Y	Y
chr1	219583482	219584126	109.87	24	13.74	Y	N	NR_024236	LOC400804	-7222	-13590	upstream	NR_024236	LOC400804	-7222	-13590
chr1	219633851	219634486	311.64	48	31.29	Y	Y
chr1	219852119	219852774	133	52	10.82	Y	Y
chr1	219860152	219860936	272.77	50	21.47	Y	Y
chr1	220085600	220086486	73.73	40	8.09	Y	Y
chr1	220090423	220091027	64.6	21	8.79	Y	N
chr1	220246404	220247205	271.02	54	20.96	Y	Y
chr1	220587365	220588054	121.91	48	12.49	Y	Y
chr1	220840000	220840779	50.69	22	7.27	Y	N	NM_005681	TAF1A	-10123	-41713	upstream	NM_005681;NM_139352	TAF1A;TAF1A	-10123;-10123	-41713;-41713
chr1	220862730	220863267	214.95	58	11.58	Y	Y	NM_198551	MIA3	4664	-44707	intron	NM_198551	MIA3	4664	-44707
chr1	220924589	220925431	201.43	44	15.97	Y	Y	NM_022831	AIDA	27056	-16612	intron	NM_022831	AIDA	27056	-16612
chr1	220925446	220925911	66.45	18	10.14	Y	N	NM_022831	AIDA	26576	-17469	intron	NM_022831	AIDA	26576	-17469
chr1	220934356	220934977	139.03	39	12.28	Y	Y	NM_022831	AIDA	17510	-26379	intron	NM_022831	AIDA	17510	-26379
chr1	221186129	221187054	120.82	37	12.17	Y	Y	NM_032890	DISP1	17724	-58904	intron	NM_032890	DISP1	17724	-58904
chr1	221669918	221671043	316.66	70	20.28	Y	Y
chr1	221758300	221759065	95.94	26	15.67	Y	Y
chr1	221960654	221961290	307.87	61	23.7	Y	Y	NM_001146068	CAPN2	4737	-69053	intron	NM_001146068;NM_001748	CAPN2;CAPN2	4737;-5452	-69053;-69053
chr1	221992610	221993389	107.96	31	8.49	Y	N	NM_001748	CAPN2	25869	-36954	intron	NM_001146068;NM_001748	CAPN2;CAPN2	36693;25869	-36954;-36954
chr1	222140687	222141482	333.8	64	19.95	Y	Y
chr1	222246763	222247416	57.6	27	8.83	Y	N
chr1	222386979	222387700	79.99	27	9.46	Y	Y	NM_001136115	FBXO28	18566	-28672	intron	NM_001136115;NM_015176	FBXO28;FBXO28	18566;18566	-28672;-28672
chr1	222397027	222398008	75.84	59	6.81	Y	Y	NM_001136115	FBXO28	28614	-18364	intron	NM_001136115;NM_015176	FBXO28;FBXO28	28614;28614	-18364;-18364
chr1	222459040	222459553	83.57	21	9.65	Y	Y	NM_003676	DEGS1	21490	11276	downstream	NM_003676	DEGS1	21490	11276
chr1	222465202	222465874	57.33	23	6.43	Y	Y
chr1	222531190	222532441	255.84	59	17.85	Y	Y	NM_002533	NVL	52054	-49532	intron	NM_002533;NM_206840	NVL;NVL	52054;52054	-49532;-49532
chr1	222546598	222547397	92.83	36	10.21	Y	Y	NM_002533	NVL	37098	-64940	intron	NM_002533;NM_206840	NVL;NVL	37098;37098	-64940;-64940
chr1	222559035	222559469	136.7	29	10.53	Y	Y	NM_002533	NVL	25026	-77377	exon	NM_002533;NM_206840	NVL;NVL	25026;25026	-77377;-77377
chr1	222566176	222566998	184.05	43	13.29	Y	Y	NM_002533	NVL	17497	-84518	exon	NM_002533;NM_206840	NVL;NVL	17497;17497	-84518;-84518
chr1	222569645	222570607	91.88	41	9.83	Y	N	NM_002533	NVL	13888	-87987	intron	NM_002533;NM_206840	NVL;NVL	13888;13888	-87987;-87987
chr1	222784189	222784919	80.97	25	8.16	Y	N
chr1	222794730	222795228	70.63	20	9.26	Y	N
chr1	222803898	222804981	199.32	50	10.39	Y	Y
chr1	223666887	223667780	343.41	63	22.06	Y	Y	NM_002296	LBR	14627	-11061	exon	NM_001373;NM_002296;NM_194442	DNAH14;LBR;LBR	482909;14627;15362	13269;-11061;-11061
chr1	223672072	223673596	492.32	102	18.93	Y	Y	NM_002296	LBR	8811	-16246	exon	NM_002296;NM_194442	LBR;LBR	8811;9546	-16246;-16246
chr1	223708153	223709068	475.74	97	19.12	Y	Y
chr1	223781015	223781706	55.42	23	6.44	Y	Y	NM_001008493	ENAH	125762	-39859	intron	NM_001008493;NM_018212	ENAH;ENAH	125762;125762	-39859;-39859
chr1	223948391	223949187	440.86	67	35.35	Y	Y
chr1	224074825	224075539	162.04	40	18.86	Y	Y	NM_000120	EPHX1	-4086	-24346	promoter	NM_001136018;NM_000120	EPHX1;EPHX1	10406;-4086	-24346;-24346
chr1	224075848	224076554	188.96	44	14.18	Y	Y	NM_000120	EPHX1	-3071	-23331	promoter	NM_001136018;NM_000120	EPHX1;EPHX1	11429;-3071	-23331;-23331
chr1	224088597	224089371	132.41	38	11.18	Y	Y	NM_000120	EPHX1	8973	-10514	intron	NM_001136018;NM_000120;NM_014698	EPHX1;EPHX1;TMEM63A	24178;8973;47672	-10514;-10514;10485
chr1	224125551	224126111	53.13	18	6.15	Y	N	NM_014698	TMEM63A	10932	-25696	intron	NM_014698;NM_020997	TMEM63A;LEFTY1	10932;17348	-25696;14494
chr1	224234371	224234972	55.31	18	6.84	Y	N	NM_152608	C1orf55	18717	2054	TES	NM_152608	C1orf55	18717	2054
chr1	224280809	224281678	341.86	55	24.53	Y	Y
chr1	224691091	224691705	146.08	40	10.3	Y	Y
chr1	224733558	224734338	803.11	107	47.1	Y	Y
chr1	224807719	224808535	125.27	34	15.94	Y	Y	NM_001003665	C1orf95	4596	-55003	intron	NM_001003665	C1orf95	4596	-55003
chr1	225199517	225200307	56.3	32	6.9	Y	Y	NM_020247	ADCK3	4957	-41562	intron	NM_020247	ADCK3	4957	-41562
chr1	225271128	225271802	195.52	39	13.69	Y	Y	NM_003607	CDC42BPA	300647	-26940	exon	NM_003607;NM_014826	CDC42BPA;CDC42BPA	300647;300647	-26940;-26940
chr1	225368495	225369256	126.44	38	16.59	Y	Y	NM_003607	CDC42BPA	203193	-124307	intron	NM_003607;NM_014826	CDC42BPA;CDC42BPA	203193;203193	-124307;-124307
chr1	225408774	225409873	87.39	42	6.19	Y	N	NM_003607	CDC42BPA	162576	-164586	intron	NM_003607;NM_014826	CDC42BPA;CDC42BPA	162576;162576	-164586;-164586
chr1	225627020	225627635	103.79	26	12.72	Y	N
chr1	225817607	225818426	62.27	28	6.08	Y	N	NM_178549	ZNF678	0	-98361	promoter	NM_178549;NR_033184	ZNF678;ZNF678	0;0	-98361;-98361
chr1	226393869	226394981	114.67	54	7.3	Y	Y	NM_000858	GUK1	0	-8297	promoter	NM_000858;NM_001159390;NM_001159391;NM_020435	GUK1;GUK1;GUK1;GJC2	0;0;-4046;-9195	-8297;-8297;-8297;-19169
chr1	226635565	226636131	272.79	66	8.45	Y	Y	NM_145214	TRIM11	25009	11869	downstream	NM_001098623;NM_145214	OBSCN;TRIM11	173082;25009	2368;11869
chr1	226744274	226745470	55.16	44	5.31	Y	N	NM_001010858	RNF187	2584	-5042	intron	NM_001010858	RNF187	2584	-5042
chr1	226930459	226931481	124.05	42	9.13	Y	Y	NM_021205	RHOU	-6011	-17553	upstream	NM_021205	RHOU	-6011	-17553
chr1	227105372	227106010	141.14	35	13.39	Y	Y
chr1	227417061	227417700	73.02	18	9.61	Y	N
chr1	227474331	227475104	75.81	30	8.61	Y	N	NM_004578	RAB4A	830	-32037	intron	NM_004578	RAB4A	830	-32037
chr1	227526187	227526851	71.66	20	8.95	Y	N	NM_145257	C1orf96	18460	-2813	exon	NM_145257	C1orf96	18460	-2813
chr1	227687433	227688077	70.62	32	8.11	Y	Y	NM_018230	NUP133	22634	-43767	intron	NM_018230	NUP133	22634	-43767
chr1	227756093	227756418	112.03	22	11.56	Y	Y	NM_012089	ABCB10	4647	-37142	intron	NM_012089	ABCB10	4647	-37142
chr1	228039098	228039650	83.38	23	9.4	Y	N
chr1	228089584	228090427	136.92	57	8.66	Y	Y
chr1	228090805	228091913	144.68	56	10.3	Y	Y
chr1	228484491	228485133	53.61	28	4.69	Y	Y	NM_004481	GALNT2	214913	0	TES	NM_004481	GALNT2	214913	0
chr1	229438399	229439001	66.85	24	8.85	Y	N	NM_014236	GNPAT	-4541	-41341	promoter	NM_001004342;NM_152379;NM_014236	TRIM67;C1orf131;GNPAT	73103;4546;-4541	14463;-12268;-41341
chr1	229588920	229589393	64.95	19	7.61	Y	N	NM_022051	EGLN1	38020	-22801	intron	NM_022051	EGLN1	38020	-22801
chr1	229747375	229747938	143.33	37	10.28	Y	Y	NM_005999	TSNAX	16354	-20954	intron	NM_005999;NR_028399;NR_028400;NR_028394;NR_028395;NR_028396;NR_028397;NR_028398;NR_028393	TSNAX;TSNAX-DISC1;TSNAX-DISC1;TSNAX-DISC1;TSNAX-DISC1;TSNAX-DISC1;TSNAX-DISC1;TSNAX-DISC1;TSNAX-DISC1	16354;16354;16354;16354;16354;16354;16354;16354;16354	-20954;-156992;-205050;-273675;-273675;-273675;-273675;-273675;-495703
chr1	229779352	229779918	125.59	29	11.71	Y	Y	NR_034037	LOC100287814	34541	13743	downstream	NM_005999;NR_028399;NR_028400;NR_028394;NR_028395;NR_028396;NR_028397;NR_028398;NR_028393;NR_034037	TSNAX;TSNAX-DISC1;TSNAX-DISC1;TSNAX-DISC1;TSNAX-DISC1;TSNAX-DISC1;TSNAX-DISC1;TSNAX-DISC1;TSNAX-DISC1;LOC100287814	48331;48331;48331;48331;48331;48331;48331;48331;48331;34541	10461;-125012;-173070;-241695;-241695;-241695;-241695;-241695;-463723;13743
chr1	229804133	229805417	749.29	122	27.72	Y	Y	NR_034037	LOC100287814	9042	-10473	intron	NR_028399;NR_028400;NR_028394;NR_028395;NR_028396;NR_028397;NR_028398;NR_028393;NR_034037	TSNAX-DISC1;TSNAX-DISC1;TSNAX-DISC1;TSNAX-DISC1;TSNAX-DISC1;TSNAX-DISC1;TSNAX-DISC1;TSNAX-DISC1;LOC100287814	73112;73112;73112;73112;73112;73112;73112;73112;9042	-99513;-147571;-216196;-216196;-216196;-216196;-216196;-438224;-10473
chr1	229995098	229996029	556.05	93	33.46	Y	Y	NM_001164544	DISC1	165915	-25584	intron	NR_028394;NR_028395;NR_028396;NR_028397;NR_028398;NR_028393;NM_001164544;NM_001164545;NM_001164548;NM_001164556;NM_001164539;NM_001012959;NM_001164542;NM_001164546;NM_001164538;NM_001164541;NM_001164547;NM_001012957;NM_001164537;NM_001164540;NM_018662	TSNAX-DISC1;TSNAX-DISC1;TSNAX-DISC1;TSNAX-DISC1;TSNAX-DISC1;TSNAX-DISC1;DISC1;DISC1;DISC1;DISC1;DISC1;DISC1;DISC1;DISC1;DISC1;DISC1;DISC1;DISC1;DISC1;DISC1;DISC1	264077;264077;264077;264077;264077;264077;165915;165915;165915;165915;165915;165915;165915;165915;165915;165915;165915;165915;165915;165915;165915	-25584;-25584;-25584;-25584;-25584;-247612;-25584;-25584;-25584;-25584;-61719;-73046;-165843;-165843;-215994;-215994;-215994;-247612;-247612;-247612;-247612
chr1	230366466	230367384	334.57	65	23.66	Y	Y
chr1	230409178	230410259	141.38	42	13.69	Y	Y
chr1	230524519	230525393	524.2	80	29.66	Y	Y
chr1	230709901	230710400	73.54	19	12.9	Y	Y	NM_020808	SIPA1L2	7466	-109567	intron	NM_020808	SIPA1L2	7466	-109567
chr1	230816293	230816809	118.26	27	14.87	Y	Y
chr1	230867385	230867960	84.44	25	10.95	Y	Y
chr1	230907005	230907818	100.16	42	8.11	Y	N
chr1	231006382	231007166	186.18	43	19.6	Y	Y	NM_019090	KIAA1383	-95	-5549	promoter	NM_019090	KIAA1383	-95	-5549
chr1	231018474	231019369	111.66	30	13.42	Y	Y	NM_019090	KIAA1383	11214	5760	downstream	NM_019090	KIAA1383	11214	5760
chr1	231022680	231023237	317.75	51	23.66	Y	Y	NM_019090	KIAA1383	15420	9966	downstream	NM_019090	KIAA1383	15420	9966
chr1	231036214	231036833	90.93	19	10.83	Y	N
chr1	231056066	231056828	267.73	47	23.47	Y	Y
chr1	231071026	231071796	97.19	28	9.89	Y	Y
chr1	231444692	231446208	173.94	49	12.17	Y	Y	NM_014801	PCNXL2	51874	-258188	intron	NM_014801	PCNXL2	51874	-258188
chr1	231675791	231676715	129.89	30	17.55	Y	Y
chr1	231804536	231805070	82.4	19	11.98	Y	Y	NM_002245	KCNK1	-11303	-69811	upstream	NM_002245	KCNK1	-11303	-69811
chr1	231856905	231857542	92.87	24	12.17	Y	N	NM_002245	KCNK1	40533	-17339	intron	NM_002245	KCNK1	40533	-17339
chr1	231902655	231903267	152.59	41	13.96	Y	Y
chr1	231907311	231908062	91.65	33	8.85	Y	Y
chr1	231916947	231917741	182.84	39	15.62	Y	Y
chr1	231938105	231938730	72.97	27	8.11	Y	Y
chr1	232309892	232310549	79.09	27	8.57	Y	Y	NM_173508	SLC35F3	202591	-216336	intron	NM_173508	SLC35F3	202591	-216336
chr1	232553824	232554676	135.73	41	14.4	Y	N
chr1	232654793	232655666	280.32	67	16.42	Y	Y	NM_005646	TARBP1	25806	-61112	intron	NM_005646	TARBP1	25806	-61112
chr1	232660726	232661405	61.05	23	6.83	Y	N	NM_005646	TARBP1	20067	-67045	intron	NM_005646	TARBP1	20067	-67045
chr1	232814854	232815514	54.38	26	5.79	Y	N	NM_001077397	IRF2BP2	-2961	-8217	promoter	NM_001077397;NM_182972	IRF2BP2;IRF2BP2	-2961;-2961	-8217;-8217
chr1	232919874	232920721	128.46	49	8.72	Y	Y
chr1	232925698	232927193	280.4	122	11.06	Y	Y
chr1	233063998	233064546	83.48	20	11.3	Y	Y
chr1	233096430	233097129	52.53	24	5.85	Y	Y
chr1	233120251	233121126	229.66	68	15.21	Y	Y
chr1	233162871	233163597	132.44	34	12.31	Y	N
chr1	233175971	233176993	426.05	105	18.97	Y	Y
chr1	233177254	233177943	58.06	29	8.38	Y	Y
chr1	233309297	233310019	162.03	46	11.7	Y	Y
chr1	233396810	233397662	534.13	81	40.73	Y	Y	NM_001161533	RBM34	-5617	-14385	upstream	NM_015014;NR_027762;NM_001161533;NM_016374;NM_031371	RBM34;RBM34;RBM34;ARID4B;ARID4B	-5617;-5617;-5617;160493;160493	-35690;-35690;-14385;0;0
chr1	233455779	233456108	93.72	15	15.49	Y	Y	NM_016374	ARID4B	102047	-58947	intron	NM_016374;NM_031371	ARID4B;ARID4B	102047;102047	-58947;-58947
chr1	233457345	233457763	161.97	31	13.99	Y	Y	NM_016374	ARID4B	100392	-60513	intron	NM_016374;NM_031371	ARID4B;ARID4B	100392;100392	-60513;-60513
chr1	233459159	233459852	74.28	26	9.13	Y	Y	NM_016374	ARID4B	98303	-62327	exon	NM_016374;NM_031371	ARID4B;ARID4B	98303;98303	-62327;-62327
chr1	233466956	233467600	95.35	25	12.5	Y	Y	NM_016374	ARID4B	90555	-70124	intron	NM_016374;NM_031371	ARID4B;ARID4B	90555;90555	-70124;-70124
chr1	233476304	233476945	185.53	39	16.9	Y	Y	NM_016374	ARID4B	81210	-79472	exon	NM_016374;NM_031371	ARID4B;ARID4B	81210;81210	-79472;-79472
chr1	233525765	233526503	82.15	30	6.64	Y	Y	NM_016374	ARID4B	31652	-128933	intron	NM_016374;NM_031371	ARID4B;ARID4B	31652;31652	-128933;-128933
chr1	233969013	233969405	103.79	26	10.97	Y	Y	NM_000081	LYST	127438	-78045	intron	NM_000081	LYST	127438	-78045
chr1	234048188	234049125	59.31	36	7.82	Y	Y	NM_000081	LYST	47718	-157220	intron	NM_000081	LYST	47718	-157220
chr1	234073249	234073781	91.98	19	14.69	Y	N	NR_031718	MIR1537	9202	9142	downstream	NM_000081;NR_031718	LYST;MIR1537	23062;9202	-182281;9142
chr1	234312320	234312794	60.46	17	10.81	Y	N
chr1	234538670	234539277	104.63	23	18.06	Y	Y
chr1	234619031	234620043	50.1	33	4.56	Y	Y	NM_145861	EDARADD	-4260	-94588	promoter	NM_145861;NM_080738	EDARADD;EDARADD	-4260;-5296	-94588;-94588
chr1	234744934	234746092	185.53	63	8.56	Y	Y	NM_201545	LGALS8	-2096	-33527	promoter	NM_201545;NR_034040;NM_006499;NM_201543;NM_201544	LGALS8;LOC100287902;LGALS8;LGALS8;LGALS8	-2096;8339;-7270;-7270;-7608	-33527;6900;-33527;-33527;-33527
chr1	234903358	234903775	71.7	17	8.37	Y	N	NM_001103	ACTN2	-12618	-90406	upstream	NM_001103	ACTN2	-12618	-90406
chr1	235158852	235160199	173.94	44	13.74	Y	N
chr1	235368479	235369067	75.13	21	9.13	Y	N	NM_001035	RYR2	96155	-694844	intron	NM_001035	RYR2	96155	-694844
chr1	235420071	235420773	61.17	28	5.15	Y	Y	NM_001035	RYR2	147747	-643138	intron	NM_001035	RYR2	147747	-643138
chr1	235445671	235446086	148.05	24	19.01	Y	Y	NM_001035	RYR2	173347	-617825	intron	NM_001035	RYR2	173347	-617825
chr1	235641450	235642014	68.73	17	9.81	Y	N	NM_001035	RYR2	369126	-421897	intron	NM_001035	RYR2	369126	-421897
chr1	235869862	235871263	407.72	68	31	Y	Y	NM_001035	RYR2	597538	-192648	exon	NM_001035	RYR2	597538	-192648
chr1	235955225	235955735	221.71	31	25.26	Y	Y	NM_001035	RYR2	682901	-108176	intron	NM_001035	RYR2	682901	-108176
chr1	236009319	236010159	132.26	30	13.18	Y	Y	NM_001035	RYR2	736995	-53752	intron	NM_001035	RYR2	736995	-53752
chr1	236013269	236013766	316.09	45	28.78	Y	Y	NM_001035	RYR2	740945	-50145	exon	NM_001035	RYR2	740945	-50145
chr1	237255892	237256819	147.45	48	13.69	Y	Y
chr1	237265003	237266359	142.97	43	11.06	Y	Y
chr1	237536341	237536776	117.38	19	18.05	Y	Y
chr1	239839802	239840382	219.6	40	22.45	Y	Y	NM_014322	OPN3	29942	-16728	intron	NM_003679;NM_014322	KMO;OPN3	77500;29942	14236;-16728
chr1	239947657	239948401	1194.94	114	89.03	Y	Y	NM_144625	WDR64	65455	-83656	intron	NM_144625	WDR64	65455	-83656
chr1	240376956	240377773	84.91	25	7.82	Y	N	NM_001195811	PLD5	301634	-58645	intron	NM_001195811;NM_001195812;NM_152666	PLD5;PLD5;PLD5	301634;301634;376848	-58645;-58645;-58645
chr1	241493229	241493842	84.96	23	12.93	Y	N	NM_006642	SDCCAG8	7300	-236174	intron	NM_001042404;NM_001042405;NM_014812;NM_006642	CEP170;CEP170;CEP170;SDCCAG8	-7899;-7899;-7899;7300	-138877;-138877;-138877;-236174
chr1	241641212	241642015	243.28	50	28.62	Y	Y	NM_006642	SDCCAG8	155283	-88001	intron	NM_006642	SDCCAG8	155283	-88001
chr1	241662810	241663440	95.35	20	10.53	Y	N	NM_006642	SDCCAG8	176881	-66576	intron	NM_006642	SDCCAG8	176881	-66576
chr1	242471339	242471757	57.85	15	8.37	Y	N
chr1	242510818	242511187	65.76	12	12.03	Y	N
chr1	242577891	242578257	103.63	18	14.26	Y	Y	NM_001012970	C1orf100	-4303	-40759	promoter	NM_001012970	C1orf100	-4303	-40759
chr1	242882378	242883357	72.59	41	6.08	Y	N	NM_016076	PPPDE1	0	-55600	promoter	NM_001130957;NM_173807;NM_016076	C1orf101;C1orf101;PPPDE1	191083;191083;0	12094;12094;-55600
chr1	242904510	242905036	74.66	21	8.11	Y	Y	NM_016076	PPPDE1	21536	-33921	intron	NM_016076	PPPDE1	21536	-33921
chr1	242924284	242925076	68.14	35	5.62	Y	Y	NM_016076	PPPDE1	41310	-13881	intron	NM_016076	PPPDE1	41310	-13881
chr1	242934749	242936621	752.56	148	18.98	Y	Y	NM_016076	PPPDE1	51775	-2336	exon	NM_016076	PPPDE1	51775	-2336
chr1	242949208	242950268	1153.63	190	34	Y	Y	NM_016076	PPPDE1	66234	10252	downstream	NM_016076	PPPDE1	66234	10252
chr1	243487964	243489019	191.34	62	11.92	Y	N	NM_018012	KIF26B	103055	-444032	intron	NM_018012	KIF26B	103055	-444032
chr1	243490224	243491072	127.19	50	11.03	Y	Y	NM_018012	KIF26B	105315	-441979	intron	NM_018012	KIF26B	105315	-441979
chr1	243528539	243529291	156.85	31	18.03	Y	Y	NM_018012	KIF26B	143630	-403760	intron	NM_018012	KIF26B	143630	-403760
chr1	243631111	243631670	84.92	28	11.18	Y	Y	NM_018012	KIF26B	246202	-301381	intron	NM_018012	KIF26B	246202	-301381
chr1	243639284	243640006	156.51	36	16.84	Y	Y	NM_018012	KIF26B	254375	-293045	intron	NM_018012	KIF26B	254375	-293045
chr1	243839435	243840237	70.81	26	10.82	Y	N	NM_018012	KIF26B	454526	-92814	exon	NM_018012	KIF26B	454526	-92814
chr1	243920923	243921381	57.33	23	5.18	Y	Y	NM_018012	KIF26B	536014	-11670	intron	NM_018012	KIF26B	536014	-11670
chr1	244229464	244229907	82.01	19	9.13	Y	N	NM_022743	SMYD3	417430	-250200	intron	NM_022743;NM_001167740	SMYD3;SMYD3	417430;507360	-250200;-250200
chr1	244331191	244331615	76.31	15	11.74	Y	N	NM_022743	SMYD3	315722	-351927	intron	NM_022743;NM_001167740	SMYD3;SMYD3	315722;405652	-351927;-351927
chr1	244396131	244396993	201.31	45	22.26	Y	Y	NM_022743	SMYD3	250344	-416867	intron	NM_022743;NM_001167740	SMYD3;SMYD3	250344;340274	-416867;-416867
chr1	244530753	244531744	301.74	58	19.73	Y	Y	NM_022743	SMYD3	115593	-551489	intron	NM_022743;NM_001167740	SMYD3;SMYD3	115593;205523	-551489;-551489
chr1	244662538	244663301	83.38	23	12.07	Y	N	NM_001167740	SMYD3	73966	-683274	intron	NM_001167740	SMYD3	73966	-683274
chr1	244679378	244679917	73.54	19	9.02	Y	N	NM_001167740	SMYD3	57350	-700114	intron	NM_001167740	SMYD3	57350	-700114
chr1	244718397	244719122	144.62	33	17.61	Y	Y	NM_001167740	SMYD3	18145	-739133	intron	NM_001167740	SMYD3	18145	-739133
chr1	244733116	244733907	96.27	32	12.17	Y	Y	NM_001167740	SMYD3	3360	-753852	intron	NM_001167740	SMYD3	3360	-753852
chr1	244795534	244796638	145.15	51	11.06	Y	Y	NM_022366	TFB2M	0	-25049	promoter	NM_022366;NM_001139459;NM_152609	TFB2M;CNST;CNST	0;0;0	-25049;-81529;-101869
chr1	244812815	244813855	102.27	42	11.07	Y	Y	NM_001139459	CNST	16554	-64312	intron	NM_001139459;NM_152609	CNST;CNST	16554;16554	-64312;-84652
chr1	244826735	244827746	107.04	35	11.53	Y	Y	NM_001139459	CNST	30474	-50421	intron	NM_001139459;NM_152609	CNST;CNST	30474;30474	-50421;-70761
chr1	244838424	244839334	149.19	41	12.84	Y	Y	NM_001139459	CNST	42163	-38833	intron	NM_001139459;NM_152609	CNST;CNST	42163;42163	-38833;-59173
chr1	244965616	244966055	62.52	15	10.43	Y	Y	NM_016002	SCCPDH	11616	-32007	exon	NM_016002	SCCPDH	11616	-32007
chr1	245005181	245006241	128.27	46	8.3	Y	N	NR_015422	LOC149134	-13301	-15170	upstream	NM_016002;NR_015422	SCCPDH;LOC149134	51181;-13301	7120;-15170
chr1	245744432	245744915	57.25	15	9.56	Y	Y	NR_027309	LOC148824	15814	9689	downstream	NR_027309	LOC148824	15814	9689
chr1	245907347	245907845	80.21	19	11.67	Y	Y	NM_001005487	OR13G1	-4382	-5305	promoter	NM_001005487	OR13G1	-4382	-5305
chr1	245909962	245910505	58.63	19	8.59	Y	Y	NM_001005487	OR13G1	-6997	-7920	upstream	NM_001005487	OR13G1	-6997	-7920
chr1	247184126	247184804	232.65	48	20.08	Y	Y	NM_001017434	PGBD2	17062	4159	TES	NM_001017434;NM_170725	PGBD2;PGBD2	17062;17062	4159;4159
chr2	10111	10695	183.82	29	21.47	Y	Y
chr2	12665	13282	174.6	35	12.93	Y	Y
chr2	25669	26189	79.14	16	12.03	Y	N	NM_001077710	FAM110C	10399	2625	TES	NM_001077710	FAM110C	10399	2625
chr2	205339	206081	78.02	23	12.68	Y	N	NM_001159597	SH3YL1	47987	2055	TES	NM_001159597;NM_015677	SH3YL1;SH3YL1	47987;47987	2055;2055
chr2	274831	275605	81.17	29	7.91	Y	Y	NM_001002919	FAM150B	2703	-5271	intron	NM_001040649;NM_004300;NM_007099;NR_024080;NM_001002919	ACP1;ACP1;ACP1;ACP1;FAM150B	19963;19963;19963;19963;2703	12351;6550;6550;6550;-5271
chr2	569084	569897	292.26	51	21.73	Y	Y
chr2	701090	701624	88.67	20	11.81	Y	N
chr2	1109225	1109630	52.99	14	10.43	Y	N	NM_018968	SNTG2	172672	-240761	intron	NM_018968	SNTG2	172672	-240761
chr2	1614499	1615217	180.9	45	16.38	Y	Y	NM_012293	PXDN	112081	0	TES	NM_012293	PXDN	112081	0
chr2	2932998	2933782	103.23	33	8.52	Y	Y
chr2	2965298	2965804	441.7	63	28.32	Y	Y
chr2	2966807	2967556	113.99	26	13.18	Y	Y
chr2	3088170	3088772	57.33	23	6.8	Y	N
chr2	3265141	3265770	57.33	26	8.61	Y	Y	NM_003310	TSSC1	94890	-93394	intron	NM_003310	TSSC1	94890	-93394
chr2	3453803	3454322	51.86	15	7.61	Y	N	NM_016030	TTC15	91351	-8027	intron	NM_016030	TTC15	91351	-8027
chr2	3506033	3506910	382.86	55	35.79	Y	Y	NM_018269	ADI1	-3680	-25337	promoter	NM_018269	ADI1	-3680	-25337
chr2	3808776	3809913	94.64	32	9.66	Y	Y
chr2	3849103	3849693	99.37	23	12.17	Y	Y
chr2	4148151	4148678	329	51	18.93	Y	Y
chr2	4246569	4247146	112.53	22	17.38	Y	Y
chr2	4271728	4272214	94.69	22	12.57	Y	Y
chr2	4344135	4344867	84.05	20	9.36	Y	Y
chr2	4544944	4545638	137.4	28	14.2	Y	Y
chr2	4907905	4908455	99.63	19	10.83	Y	N
chr2	5126952	5127291	94.04	19	11.69	Y	Y
chr2	5168913	5169820	196.01	47	18.67	Y	Y
chr2	5332744	5333092	52.67	13	8.9	Y	N
chr2	5491358	5491964	97.08	23	13.04	Y	N
chr2	5547355	5548104	136.35	36	16.93	Y	Y
chr2	5876542	5877045	60.1	17	6.84	Y	N
chr2	6331243	6331995	131.92	27	21.41	Y	Y
chr2	6441856	6442301	71.06	16	10.83	Y	Y
chr2	6551230	6551724	91.8	18	14.12	Y	N
chr2	6681930	6682261	54.29	10	10.83	Y	N
chr2	6781577	6782258	59.18	17	13.18	Y	N
chr2	6940894	6941652	211.38	39	21.87	Y	Y	NM_080657	RSAD2	5648	-14162	exon	NM_080657	RSAD2	5648	-14162
chr2	7089070	7089820	437.1	93	18.25	Y	Y	NM_014746	RNF144A	114097	-11940	intron	NM_014746	RNF144A	114097	-11940
chr2	7115342	7116060	272.77	50	21.11	Y	Y	NM_014746	RNF144A	140369	13583	downstream	NM_014746	RNF144A	140369	13583
chr2	7454529	7455457	935.67	117	66.14	Y	Y
chr2	7757610	7758292	110.75	30	12.17	Y	Y
chr2	7849561	7850462	142.94	34	14.72	Y	Y
chr2	8049956	8050694	428.37	59	37.52	Y	Y	NR_034135	C2orf46	335306	14658	downstream	NR_034135	C2orf46	335306	14658
chr2	8155739	8156228	58.97	14	8.25	Y	N	NR_034135	C2orf46	229772	-90388	intron	NR_034135	C2orf46	229772	-90388
chr2	8160650	8161364	76.91	22	8.69	Y	Y	NR_034135	C2orf46	224636	-95299	intron	NR_034135	C2orf46	224636	-95299
chr2	8471269	8471893	55.61	19	6.52	Y	N
chr2	8543456	8544179	81.89	28	8.52	Y	Y
chr2	8663162	8663635	97.44	18	13.52	Y	N
chr2	8684261	8685126	139.74	49	10.43	Y	Y
chr2	8841921	8842368	156.66	29	14.04	Y	Y	NM_020738	KIDINS220	52838	-55484	intron	NM_020738	KIDINS220	52838	-55484
chr2	8978216	8979179	272.83	60	18.88	Y	Y	NM_138799	MBOAT2	82148	-64065	intron	NM_138799	MBOAT2	82148	-64065
chr2	9058561	9059372	558.62	92	32.35	Y	Y	NM_138799	MBOAT2	1955	-144410	intron	NM_138799	MBOAT2	1955	-144410
chr2	9245222	9246075	410.24	59	39.11	Y	Y
chr2	9344018	9344511	88.13	19	11.06	Y	N	NM_001135191	ASAP2	79674	-118752	intron	NM_001135191;NM_003887	ASAP2;ASAP2	79674;79674	-118752;-118752
chr2	9394138	9395033	58.05	27	6.08	Y	N	NM_001135191	ASAP2	129794	-68230	intron	NM_001135191;NM_003887	ASAP2;ASAP2	129794;129794	-68230;-68230
chr2	9397131	9397778	90.05	27	10.77	Y	Y	NM_001135191	ASAP2	132787	-65485	intron	NM_001135191;NM_003887	ASAP2;ASAP2	132787;132787	-65485;-65485
chr2	9405951	9406454	278.44	36	34.89	Y	Y	NM_001135191	ASAP2	141607	-56809	intron	NM_001135191;NM_003887	ASAP2;ASAP2	141607;141607	-56809;-56809
chr2	9500788	9501278	54.65	17	8.79	Y	Y	NM_016207	CPSF3	19470	-29400	exon	NM_016207	CPSF3	19470	-29400
chr2	9665871	9666578	260.01	52	28.27	Y	Y	NM_006826	YWHAQ	21979	-24315	intron	NM_006826	YWHAQ	21979	-24315
chr2	9702044	9702802	63.89	28	7.19	Y	Y	NM_006826	YWHAQ	-13488	-60488	upstream	NM_006826	YWHAQ	-13488	-60488
chr2	10011297	10012068	102.12	28	8.81	Y	N	NM_198182	GRHL1	2055	-47795	intron	NM_198182	GRHL1	2055	-47795
chr2	10030148	10030695	62.64	30	7.99	Y	Y	NM_198182	GRHL1	20906	-29168	intron	NM_198182	GRHL1	20906	-29168
chr2	10032678	10033425	278.35	46	22.82	Y	Y	NM_198182	GRHL1	23436	-26438	intron	NM_198182	GRHL1	23436	-26438
chr2	10177604	10178376	86.63	26	7.02	Y	N	NM_001165931	RRM2	-1770	-10621	promoter	NM_001165931;NM_001034	RRM2;RRM2	-1770;-1938	-10621;-10621
chr2	10187038	10187452	52.66	11	9.62	Y	N	NM_001034	RRM2	6725	-1545	exon	NM_001165931;NM_001034;NM_182626	RRM2;RRM2;C2orf48	6893;6725;-11508	-1545;-1545;-81855
chr2	10393836	10394295	73.42	26	7.18	Y	Y	NM_134421	HPCAL1	32560	-90899	intron	NM_002149;NM_134421	HPCAL1;HPCAL1	33346;32560	-90899;-90899
chr2	10406212	10406857	91.82	23	13.04	Y	Y	NM_134421	HPCAL1	44936	-78337	intron	NM_002149;NM_134421	HPCAL1;HPCAL1	45722;44936	-78337;-78337
chr2	10515371	10516167	62.69	26	5.48	Y	Y	NM_002539	ODC1	-9468	-17413	upstream	NM_002539;NR_028374	ODC1;SNORA80B	-9468;-10946	-17413;-11081
chr2	10655266	10655965	113.01	25	17.24	Y	Y	NM_024894	NOL10	91598	-26922	intron	NM_024894	NOL10	91598	-26922
chr2	10722153	10722845	136.7	30	19.12	Y	Y	NM_024894	NOL10	24718	-93809	intron	NM_024894	NOL10	24718	-93809
chr2	10916710	10917508	126.31	35	16.9	Y	Y
chr2	11123249	11124072	97.04	40	9.56	Y	Y
chr2	11402617	11403590	242.37	53	17.07	Y	Y	NM_004850	ROCK2	-456	-163389	promoter	NM_004850	ROCK2	-456	-163389
chr2	11445138	11446080	462.28	78	31.52	Y	Y
chr2	11596806	11597610	119.14	32	13.69	Y	Y	NM_148903	GREB1	0	-48196	promoter	NM_014668;NM_148903;NM_033090	GREB1;GREB1;GREB1	5114;0;-2692	-102753;-48196;-52113
chr2	11640747	11641346	90.85	22	12.17	Y	N	NM_033090	GREB1	40446	-8377	intron	NM_014668;NM_148903;NM_033090	GREB1;GREB1;GREB1	49055;43217;40446	-59017;-4460;-8377
chr2	11801236	11802185	97	30	6.6	Y	N	NM_145693	LPIN1	-2006	-82799	promoter	NM_145693	LPIN1	-2006	-82799
chr2	11810911	11811611	92.5	34	10.76	Y	Y	NM_145693	LPIN1	6721	-73373	intron	NM_145693	LPIN1	6721	-73373
chr2	11925587	11926111	70.94	15	10.83	Y	Y
chr2	12361960	12362469	72.62	15	13.23	Y	Y
chr2	12377772	12378335	106.36	21	15.21	Y	N
chr2	12410282	12410736	58.33	13	7.61	Y	Y
chr2	12501005	12501392	71.06	16	10.2	Y	N
chr2	12770773	12771530	81.01	23	13.42	Y	Y	NM_021643	TRIB2	-2919	-28779	promoter	NM_021643;NR_027303	TRIB2;TRIB2	-2919;-2919	-28779;-28779
chr2	12939651	12940276	64.53	20	8.37	Y	Y
chr2	13037722	13038227	68.49	16	10.79	Y	N
chr2	14074248	14074712	103.5	18	14.44	Y	Y
chr2	14597092	14597822	77.18	33	5.77	Y	N
chr2	14635274	14635854	83.31	19	13.18	Y	N
chr2	14707850	14708587	90.82	24	12.76	Y	Y	NM_145175	FAM84A	17590	10232	downstream	NM_145175	FAM84A	17590	10232
chr2	14924227	14924990	333.95	54	30.42	Y	Y
chr2	15137137	15137600	104.13	21	13.04	Y	N
chr2	15341952	15342824	395.08	67	34.86	Y	Y	NM_015909	NBAS	276081	-117470	intron	NM_015909	NBAS	276081	-117470
chr2	15637709	15638474	226.36	54	13.45	Y	Y	NM_004939	DDX1	-10747	-50202	upstream	NM_004939	DDX1	-10747	-50202
chr2	16089106	16089758	82.68	25	11.49	Y	N
chr2	16227872	16228318	181.63	26	23.4	Y	Y
chr2	16303613	16304194	72.32	16	13.23	Y	N
chr2	16782891	16783756	151.73	37	13.61	Y	Y
chr2	16784665	16785555	532.06	97	21.66	Y	Y
chr2	16988092	16988716	60.37	22	6.08	Y	Y
chr2	16993860	16994150	114.79	16	19.25	Y	N
chr2	17362424	17362776	59.76	11	12.03	Y	N
chr2	18356177	18356753	101.42	23	13.04	Y	Y
chr2	18543020	18543559	61.97	14	10.83	Y	N
chr2	18694865	18695809	221.72	43	15.21	Y	Y
chr2	18845065	18845639	245.49	46	20.08	Y	Y
chr2	18875772	18876270	64.1	16	12.17	Y	N
chr2	19035950	19036922	129.55	37	11.41	Y	Y
chr2	19134165	19134605	64.61	14	9.54	Y	N
chr2	19163782	19164268	63.56	16	10.43	Y	Y
chr2	19165921	19166552	283.45	50	25.01	Y	Y
chr2	19195997	19196493	59.91	18	8.11	Y	Y
chr2	19241411	19241978	120.08	31	12.07	Y	Y
chr2	19347662	19348482	154.72	35	20.86	Y	Y
chr2	19395685	19396223	81.82	21	7.61	Y	Y
chr2	19491163	19491916	120.38	28	18.72	Y	N
chr2	20130372	20130768	71.06	17	8.83	Y	Y
chr2	20346222	20346723	82.87	17	14.12	Y	Y	NM_015317	PUM2	43902	-34289	exon	NM_015317	PUM2	43902	-34289
chr2	20413985	20415219	278.11	85	22.52	Y	Y
chr2	20529058	20529625	97.37	19	13.23	Y	N
chr2	20531996	20532655	52.93	18	10.42	Y	N
chr2	20859073	20859432	103.79	26	10.48	Y	Y	NM_021925	C2orf43	26876	-110775	intron	NM_021925	C2orf43	26876	-110775
chr2	21179732	21180216	91.93	17	12.03	Y	N
chr2	22841421	22841903	50.92	14	8.69	Y	N
chr2	23008491	23009134	55.95	18	9.04	Y	Y
chr2	23015567	23016185	407.82	55	38.54	Y	Y
chr2	23484704	23485322	93.29	27	9.4	Y	Y	NM_052920	KLHL29	22902	-299665	intron	NM_052920	KLHL29	22902	-299665
chr2	23644981	23645593	63.67	21	8.79	Y	N	NM_052920	KLHL29	183179	-139394	intron	NM_052920	KLHL29	183179	-139394
chr2	23821834	23822572	71.34	28	7.19	Y	Y	NM_017552	ATAD2B	180866	2466	TES	NM_017552	ATAD2B	180866	2466
chr2	23978332	23978809	106.18	23	12.17	Y	Y	NM_017552	ATAD2B	24629	-153295	intron	NM_017552	ATAD2B	24629	-153295
chr2	24451962	24452514	90.57	24	10.14	Y	Y
chr2	24616171	24616944	168.46	32	17.7	Y	Y
chr2	24621399	24622182	82.48	36	6.95	Y	Y
chr2	24647929	24648719	142.92	29	19.15	Y	Y	NM_003743	NCOA1	-12131	-198355	upstream	NM_003743;NM_147223;NM_147233	NCOA1;NCOA1;NCOA1	-12131;-12131;-12131	-198355;-198355;-198355
chr2	25069962	25070487	68.89	23	9.58	Y	Y	NR_034113	LOC729723	21478	-45582	intron	NR_034113	LOC729723	21478	-45582
chr2	25073294	25073677	370.24	40	43.31	Y	Y	NR_034113	LOC729723	24810	-42392	intron	NR_034113	LOC729723	24810	-42392
chr2	25154921	25155793	111.34	30	7.82	Y	Y	NM_014971	EFR3B	36445	-79715	intron	NM_014971	EFR3B	36445	-79715
chr2	25162323	25163159	153.12	51	10.6	Y	Y	NM_014971	EFR3B	43847	-72349	intron	NM_014971	EFR3B	43847	-72349
chr2	25266733	25267428	121.29	27	15.21	Y	Y
chr2	25387395	25389102	157.37	110	9.63	Y	Y	NM_022552	DNMT3A	29176	-78047	intron	NM_022552;NM_175629;NM_175630	DNMT3A;DNMT3A;DNMT3A	29176;29861;29861	-78047;-78047;-29571
chr2	25653013	25653628	90.89	29	7.48	Y	N	NM_021907	DTNB	96379	-199398	exon	NM_021907;NM_033147;NM_033148;NM_183360;NM_183361	DTNB;DTNB;DTNB;DTNB;DTNB	96379;96379;96379;96379;96379	-199398;-199398;-199398;-199398;-199398
chr2	25772089	25772908	170.44	37	15.65	Y	Y
chr2	25838959	25839487	62.15	16	12.91	Y	N	NM_018263	ASXL2	115329	-23203	intron	NM_018263	ASXL2	115329	-23203
chr2	25918588	25919036	80.13	15	10.83	Y	N	NM_018263	ASXL2	35780	-102832	intron	NM_018263	ASXL2	35780	-102832
chr2	25924034	25924631	67.23	17	9.13	Y	Y	NM_018263	ASXL2	30185	-108278	intron	NM_018263	ASXL2	30185	-108278
chr2	26088208	26089391	117.41	60	9.89	Y	Y
chr2	26110162	26110830	69.19	20	7.82	Y	N	NM_016131	RAB10	0	-102997	promoter	NM_016131	RAB10	0	-102997
chr2	26610252	26610801	79.76	18	11.15	Y	N	NM_194248	OTOF	24269	-76678	intron	NM_194248	OTOF	24269	-76678
chr2	26848548	26849243	93.88	27	14.45	Y	Y	NM_017877	C2orf18	7903	-8360	intron	NM_017877;NM_001809;NM_001042426	C2orf18;CENPA;CENPA	7903;-13143;-13144	-8360;-21716;-21716
chr2	26976580	26977334	70.43	25	9.46	Y	Y	NM_020134	DPYSL5	52108	-49389	intron	NM_020134	DPYSL5	52108	-49389
chr2	26981975	26982514	128.85	29	14.2	Y	N	NM_020134	DPYSL5	57503	-44209	intron	NM_020134	DPYSL5	57503	-44209
chr2	27497029	27497853	142.15	32	19.27	Y	Y	NM_013392	NRBP1	-7124	-20775	upstream	NM_177983;NM_013392	PPM1G;NRBP1	-11030;-7124	-39465;-20775
chr2	27659144	27660055	81.51	32	6.69	Y	N	NM_032434	ZNF512	0	-39412	promoter	NM_032266;NM_032434	C2orf16;ZNF512	6252;0	52;-39412
chr2	27852355	27852979	62.48	17	12.76	Y	Y	NM_004891	MRPL33	4268	-3133	intron	NM_004891;NM_145330;NM_022128	MRPL33;MRPL33;RBKS	4268;4268;113748	-3133;-3133;4791
chr2	27904656	27905147	86.27	19	11.63	Y	Y	NM_022128	RBKS	61580	-46887	intron	NM_022128	RBKS	61580	-46887
chr2	28020391	28021252	71.9	23	7.85	Y	N	NM_004899	BRE	53331	-394019	intron	NM_199193;NM_199194;NM_004899;NM_199191;NM_199192	BRE;BRE;BRE;BRE;BRE	53406;53406;53331;53331;53331	-394019;-394019;-394019;-394019;-394019
chr2	28042639	28043440	327.93	57	25.18	Y	Y	NM_004899	BRE	75579	-371831	intron	NM_199193;NM_199194;NM_004899;NM_199191;NM_199192	BRE;BRE;BRE;BRE;BRE	75654;75654;75579;75579;75579	-371831;-371831;-371831;-371831;-371831
chr2	28061957	28062515	50.92	20	6.08	Y	N	NR_036230	MIR4263	-10223	-10305	upstream	NM_199193;NM_199194;NM_004899;NM_199191;NM_199192;NR_036230	BRE;BRE;BRE;BRE;BRE;MIR4263	94972;94972;94897;94897;94897;-10223	-352756;-352756;-352756;-352756;-352756;-10305
chr2	28147517	28148013	194	34	19.62	Y	Y	NM_004899	BRE	180457	-267258	intron	NM_199193;NM_199194;NM_004899;NM_199191;NM_199192	BRE;BRE;BRE;BRE;BRE	180532;180532;180457;180457;180457	-267258;-267258;-267258;-267258;-267258
chr2	28679568	28680240	91.37	22	9.81	Y	N	NM_001170585	PLB1	107127	-39917	intron	NM_001170585;NM_153021	PLB1;PLB1	107127;107127	-39917;-39917
chr2	28709719	28710138	64.43	16	10.65	Y	N	NM_001170585	PLB1	137278	-10019	intron	NM_001170585;NM_153021	PLB1;PLB1	137278;137278	-10019;-10019
chr2	28946391	28946962	158.6	30	19.98	Y	N	NM_017910	TRMT61B	0	-20200	promoter	NM_017910	TRMT61B	0	-20200
chr2	29687420	29688217	129.82	27	17.55	Y	Y	NM_004304	ALK	309719	-418277	intron	NM_004304	ALK	309719	-418277
chr2	29835992	29836466	155.29	24	17.55	Y	N	NM_004304	ALK	161470	-566849	intron	NM_004304	ALK	161470	-566849
chr2	29882528	29883154	62.53	24	6.53	Y	Y	NM_004304	ALK	114782	-613385	intron	NM_004304	ALK	114782	-613385
chr2	30106856	30107173	64.84	12	10.14	Y	N
chr2	30294003	30294815	347.21	69	20.86	Y	Y	NM_030915	LBH	-13086	-41588	upstream	NM_030915	LBH	-13086	-41588
chr2	30332301	30332781	73.54	19	10.22	Y	N	NM_030915	LBH	24401	-3622	intron	NM_030915	LBH	24401	-3622
chr2	30526286	30526902	94.15	26	13.52	Y	Y	NM_001002257	LCLAT1	2646	-193693	intron	NM_182551;NM_001002257	LCLAT1;LCLAT1	2660;2646	-193693;-193693
chr2	30585997	30586736	193.21	38	17.38	Y	Y	NM_001002257	LCLAT1	62357	-133859	intron	NM_182551;NM_001002257	LCLAT1;LCLAT1	62371;62357	-133859;-133859
chr2	30604014	30604696	64.34	21	11.41	Y	Y	NM_001002257	LCLAT1	80374	-115899	intron	NM_182551;NM_001002257	LCLAT1;LCLAT1	80388;80374	-115899;-115899
chr2	30680654	30681655	155.07	33	13.23	Y	Y	NM_001002257	LCLAT1	157014	-38940	intron	NM_182551;NM_001002257	LCLAT1;LCLAT1	157028;157014	-38940;-38940
chr2	30715977	30716839	229.58	48	19.77	Y	Y	NM_001002257	LCLAT1	192337	-3756	exon	NM_182551;NM_001002257	LCLAT1;LCLAT1	192351;192337	-3756;-3756
chr2	30718166	30718827	137.39	28	16.42	Y	Y	NM_001002257	LCLAT1	194526	-1768	exon	NM_182551;NM_001002257	LCLAT1;LCLAT1	194540;194526	-1768;-1768
chr2	31395752	31396589	145.59	45	12.73	Y	Y	NM_000379	XDH	94526	14103	downstream	NM_000379	XDH	94526	14103
chr2	31490851	31491511	69.83	30	10.86	Y	N	NM_000379	XDH	0	-80160	promoter	NM_000379	XDH	0	-80160
chr2	31636919	31637505	156.61	33	13.55	Y	N	NM_000348	SRD5A2	22039	-33760	intron	NM_000348	SRD5A2	22039	-33760
chr2	32066237	32066934	61	16	13.12	Y	Y	NM_001137602	MEMO1	22268	-119840	intron	NM_001137602;NM_015955	MEMO1;MEMO1	22268;22268	-119840;-119840
chr2	32407613	32408082	111.62	19	13.23	Y	N
chr2	32443468	32444043	69.47	20	12.02	Y	Y	NM_016252	BIRC6	7869	-253426	intron	NM_016252	BIRC6	7869	-253426
chr2	32506652	32507300	105.06	25	15.91	Y	Y	NM_016252	BIRC6	71053	-190169	intron	NM_016252	BIRC6	71053	-190169
chr2	33164948	33165663	118.51	26	17.24	Y	N	NM_206943	LTBP1	139076	-312416	intron	NM_206943	LTBP1	139076	-312416
chr2	33244857	33245430	117.47	25	15.69	Y	Y	NM_000627	LTBP1	31690	-232649	intron	NM_206943;NM_000627;NM_001166264;NM_001166265;NM_001166266	LTBP1;LTBP1;LTBP1;LTBP1;LTBP1	218985;31690;31690;31690;31690	-232649;-232649;-232649;-232649;-232649
chr2	33369692	33370439	142.82	28	21.81	Y	N	NM_000627	LTBP1	156525	-107640	intron	NM_206943;NM_000627;NM_001166264;NM_001166265;NM_001166266	LTBP1;LTBP1;LTBP1;LTBP1;LTBP1	343820;156525;156525;156525;156525	-107640;-107640;-107640;-107640;-107640
chr2	33382554	33383342	418.97	56	41.95	Y	Y	NM_000627	LTBP1	169387	-94737	intron	NM_206943;NM_000627;NM_001166264;NM_001166265;NM_001166266	LTBP1;LTBP1;LTBP1;LTBP1;LTBP1	356682;169387;169387;169387;169387	-94737;-94737;-94737;-94737;-94737
chr2	33797334	33798155	137.71	29	14.44	Y	Y	NR_003143	MYADML	8633	6477	downstream	NR_003143	MYADML	8633	6477
chr2	35373239	35373698	53.4	14	6.95	Y	Y
chr2	35539754	35540380	97.97	20	13.23	Y	Y
chr2	35730258	35731128	99.74	28	13.18	Y	Y
chr2	35771929	35772302	89.48	15	12.87	Y	N
chr2	36441542	36442017	280.27	37	29.89	Y	Y	NM_016441	CRIM1	4669	-189765	intron	NR_037631;NM_016441	LOC100288911;CRIM1	-5326;4669	-6147;-189765
chr2	36901881	36902449	100.03	22	14.75	Y	Y	NM_001177969	VIT	124545	6441	downstream	NM_001177969;NM_001177970;NM_001177971;NM_053276	VIT;VIT;VIT;VIT	124545;124545;124545;124545	6441;6441;6441;6441
chr2	37047962	37048719	130.92	31	13.52	Y	Y	NM_003162	STRN	-844	-118987	promoter	NM_003162;NM_019024	STRN;HEATR5B	-844;116270	-118987;12938
chr2	37062075	37062941	122.74	36	10.14	Y	Y	NM_003162	STRN	-14957	-133100	upstream	NM_003162;NM_019024	STRN;HEATR5B	-14957;102048	-133100;-419
chr2	37331516	37331869	52.17	11	9.13	Y	Y	NM_001083946	C2orf56	19239	1710	TES	NM_001083946;NM_144736;NM_005813	C2orf56;C2orf56;PRKD3	19239;19239;65857	1710;1710;-367
chr2	37712267	37713000	280.53	55	18.25	Y	Y	NM_006449	CDC42EP3	39830	11247	downstream	NM_006449	CDC42EP3	39830	11247
chr2	37740369	37740899	92	22	11.7	Y	N	NM_006449	CDC42EP3	11931	-16123	intron	NM_006449	CDC42EP3	11931	-16123
chr2	37811159	37811439	51.33	11	9.3	Y	Y
chr2	37883573	37884073	86.95	26	7.1	Y	Y
chr2	37997218	37997705	155.37	24	24.06	Y	Y	NM_001170791	FAM82A1	-8261	-100683	upstream	NM_001170791;NM_001170792	FAM82A1;FAM82A1	-8261;-11701	-100683;-100683
chr2	38233388	38233968	83.38	23	7.76	Y	N	NR_027252	C2orf58	21638	-28529	intron	NR_027252	C2orf58	21638	-28529
chr2	38262532	38263340	97.53	39	9.83	Y	N	NR_027252	C2orf58	50782	36	TES	NR_027252	C2orf58	50782	36
chr2	38303815	38304232	75.97	14	14.44	Y	Y
chr2	38462381	38462849	130.2	21	15.64	Y	Y	NM_001135673	ATL2	-4446	-86849	promoter	NM_001135673;NM_022374;NR_024191	ATL2;ATL2;ATL2	-4446;-4446;-4446	-86849;-86849;-86849
chr2	38464947	38465597	111.06	22	15.64	Y	N	NM_001135673	ATL2	-7012	-89415	upstream	NM_001135673;NM_022374;NR_024191	ATL2;ATL2;ATL2	-7012;-7012;-7012	-89415;-89415;-89415
chr2	38540797	38541346	159.72	26	24.57	Y	Y
chr2	38541806	38542372	98.64	24	14.45	Y	Y
chr2	38649766	38650116	52.04	10	10.83	Y	N	NM_001142650	HNRPLL	33566	-5935	exon	NM_001142650;NM_138394	HNRPLL;HNRPLL	33566;33566	-5935;-5935
chr2	39545391	39545828	81.61	15	12.03	Y	Y
chr2	39843013	39843545	79.67	18	11.78	Y	N	NM_025264	THUMPD2	16375	-26310	intron	NM_025264;NR_028102	THUMPD2;THUMPD2	16375;16375	-26310;-26310
chr2	39901573	39901943	57.55	11	12.03	Y	Y
chr2	42303014	42303370	74.59	13	11.7	Y	N	NM_001145076	EML4	53021	-109822	intron	NM_001145076;NM_019063	EML4;EML4	53021;53021	-109822;-109822
chr2	42303567	42304397	184.49	40	14.78	Y	Y	NM_001145076	EML4	53574	-108795	intron	NM_001145076;NM_019063	EML4;EML4	53574;53574	-108795;-108795
chr2	42304928	42305661	78.83	19	8.42	Y	N	NM_001145076	EML4	54935	-107531	intron	NM_001145076;NM_019063	EML4;EML4	54935;54935	-107531;-107531
chr2	42330492	42330981	216.33	30	21.66	Y	Y	NM_001145076	EML4	80499	-82211	intron	NM_001145076;NM_019063	EML4;EML4	80499;80499	-82211;-82211
chr2	42449204	42449904	52.99	26	6.63	Y	Y	NM_004718	COX7A2L	-7345	-18057	upstream	NM_004718	COX7A2L	-7345	-18057
chr2	42904093	42904467	71.64	16	11.3	Y	N
chr2	42991237	42991739	115.27	20	16.84	Y	Y
chr2	43239104	43240058	113.91	43	13.19	Y	Y
chr2	43451192	43451741	91.55	18	19.25	Y	N	NM_001083953	THADA	224876	-139714	intron	NM_001083953;NM_022065	THADA;THADA	224876;224948	-139714;-139714
chr2	43532954	43533360	61.18	12	10.83	Y	Y	NM_001083953	THADA	143257	-221476	intron	NM_001083953;NM_022065	THADA;THADA	143257;143329	-221476;-221476
chr2	43543693	43544330	88.85	19	14.44	Y	Y	NM_001083953	THADA	132287	-232215	intron	NM_001083953;NM_022065	THADA;THADA	132287;132359	-232215;-232215
chr2	43665201	43665639	90.24	20	9.13	Y	Y	NM_001083953	THADA	10978	-353723	intron	NM_001083953;NM_022065	THADA;THADA	10978;11050	-353723;-353723
chr2	43715245	43715685	54.86	14	9.81	Y	Y	NM_172069	PLEKHH2	-2258	-132945	promoter	NM_172069	PLEKHH2	-2258	-132945
chr2	44271225	44271666	116.33	19	14.44	Y	Y	NM_001033556	PPM1B	21722	-18409	intron	NM_001033556;NM_001033557;NM_002706;NM_177969;NM_177968	PPM1B;PPM1B;PPM1B;PPM1B;PPM1B	21722;21722;21722;21722;21722	-18409;-40449;-40449;-40449;-43580
chr2	44811243	44811569	113.18	30	8.93	Y	Y	NM_024766	C2orf34	368697	-41664	intron	NM_024766	C2orf34	368697	-41664
chr2	44821147	44821927	230.76	46	19.01	Y	Y	NM_024766	C2orf34	378601	-31306	intron	NM_024766	C2orf34	378601	-31306
chr2	45411553	45411993	72.98	15	13.23	Y	Y
chr2	45469297	45469749	114.44	19	16.84	Y	N	NM_018079	SRBD1	222188	0	TES	NM_018079	SRBD1	222188	0
chr2	45493300	45493754	106.97	22	15.21	Y	Y	NM_018079	SRBD1	198183	-23978	intron	NM_018079	SRBD1	198183	-23978
chr2	45896954	45897548	66.89	18	8.13	Y	Y	NM_005400	PRKCE	164408	-371085	intron	NM_005400	PRKCE	164408	-371085
chr2	45994162	45994611	71.87	14	13.23	Y	N	NM_005400	PRKCE	261616	-274022	intron	NM_005400	PRKCE	261616	-274022
chr2	46072954	46073452	122.62	21	14.04	Y	N	NM_005400	PRKCE	340408	-195181	intron	NM_005400	PRKCE	340408	-195181
chr2	46210386	46210799	140.89	21	21.66	Y	Y	NM_005400	PRKCE	477840	-57834	intron	NM_005400	PRKCE	477840	-57834
chr2	46215180	46216030	328.35	49	26.47	Y	Y	NM_005400	PRKCE	482634	-52603	intron	NM_005400	PRKCE	482634	-52603
chr2	46386989	46387332	69.31	12	12.03	Y	Y	NM_001430	EPAS1	8945	-80014	intron	NM_001430	EPAS1	8945	-80014
chr2	46388594	46389129	85.25	17	12.03	Y	N	NM_001430	EPAS1	10550	-78217	intron	NM_001430	EPAS1	10550	-78217
chr2	46389826	46390484	180.29	30	24.06	Y	Y	NM_001430	EPAS1	11782	-76862	intron	NM_001430	EPAS1	11782	-76862
chr2	46489688	46490220	98.25	22	12.68	Y	N
chr2	46562001	46562594	102.16	20	15.64	Y	Y	NM_001145051	LOC388946	1794	-2474	intron	NM_001145051	LOC388946	1794	-2474
chr2	46702097	46702561	103.5	18	13.23	Y	Y	NM_014171	CRIPT	4269	-3824	intron	NM_002643;NM_173074;NM_014171	PIGF;PIGF;CRIPT	-4343;-4343;4269	-40181;-40181;-3824
chr2	46725264	46726063	132.43	27	13.23	Y	Y
chr2	47027584	47028077	94.04	19	15	Y	Y	NM_001171508	MCFD2	-5087	-45072	upstream	NM_001171508;NM_001171511;NM_020458	MCFD2;MCFD2;TTC7A	-5087;-5087;5768	-45072;-45072;-128702
chr2	47037626	47038242	214.12	35	22.31	Y	Y	NM_020458	TTC7A	15810	-118537	exon	NM_020458	TTC7A	15810	-118537
chr2	48302394	48302979	300.81	45	30.25	Y	Y
chr2	48376116	48376591	59.62	14	10.14	Y	Y
chr2	48813506	48814087	95.57	20	15.64	Y	Y	NM_000233	LHCGR	22297	-46090	intron	NM_001198593;NM_000233	STON1-GTF2A1L;LHCGR	202939;22297	-43073;-46090
chr2	49925053	49925619	122.96	22	21.66	Y	Y
chr2	50007841	50008317	84.68	16	14.44	Y	Y	NM_138735	NRXN1	420081	-8695	intron	NM_138735;NM_001135659;NM_004801	NRXN1;NRXN1;NRXN1	420081;1104861;1104861	-8695;-8695;-8695
chr2	50159605	50160154	153.12	25	22.86	Y	Y	NM_138735	NRXN1	268244	-160459	intron	NM_138735;NM_001135659;NM_004801	NRXN1;NRXN1;NRXN1	268244;953024;953024	-160459;-160459;-160459
chr2	50207368	50207924	124.51	22	18.05	Y	Y	NM_138735	NRXN1	220474	-208222	intron	NM_138735;NM_001135659;NM_004801	NRXN1;NRXN1;NRXN1	220474;905254;905254	-208222;-208222;-208222
chr2	50210172	50210924	122.27	25	16.84	Y	Y	NM_138735	NRXN1	217474	-211026	intron	NM_138735;NM_001135659;NM_004801	NRXN1;NRXN1;NRXN1	217474;902254;902254	-211026;-211026;-211026
chr2	50417097	50417861	125.68	30	14.78	Y	Y	NM_138735	NRXN1	10537	-417951	intron	NM_138735;NM_001135659;NM_004801	NRXN1;NRXN1;NRXN1	10537;695317;695317	-417951;-417951;-417951
chr2	50488522	50489391	313.82	48	24.06	Y	Y	NM_001135659	NRXN1	623787	-489376	intron	NM_001135659;NM_004801	NRXN1;NRXN1	623787;623787	-489376;-489376
chr2	50558642	50559113	54.23	12	7.22	Y	Y	NM_001135659	NRXN1	554065	-559496	intron	NM_001135659;NM_004801	NRXN1;NRXN1	554065;554065	-559496;-559496
chr2	50678142	50678582	89.67	16	13.23	Y	N	NM_001135659	NRXN1	434596	-678996	intron	NM_001135659;NM_004801	NRXN1;NRXN1	434596;434596	-678996;-678996
chr2	50966643	50967061	52.25	11	12.03	Y	N	NM_001135659	NRXN1	146117	-967497	intron	NM_001135659;NM_004801	NRXN1;NRXN1	146117;146117	-967497;-967497
chr2	51160591	51160939	77.26	13	13.23	Y	Y
chr2	51845372	51846054	92.83	22	15.21	Y	N
chr2	52194869	52195350	53.27	12	10.83	Y	Y
chr2	52220570	52221003	65.86	13	13.23	Y	Y
chr2	52341468	52341830	50.69	10	9.62	Y	N
chr2	52495209	52495855	103.48	21	10.83	Y	Y
chr2	53255309	53255648	61.43	11	12.03	Y	N
chr2	53644611	53645508	433.45	64	35.49	Y	Y
chr2	53711669	53712546	215.03	39	19.15	Y	Y
chr2	54223680	54224165	75.44	15	9.62	Y	N	NM_138448	ACYP2	27767	-161774	intron	NM_138448	ACYP2	27767	-161774
chr2	54652936	54653363	58.8	12	10.83	Y	Y	NM_178313	SPTBN1	13902	-89586	intron	NM_003128;NM_178313	SPTBN1;SPTBN1	115979;13902	-98724;-89586
chr2	54665139	54665611	54.14	12	7.22	Y	N	NM_178313	SPTBN1	26105	-77338	intron	NM_003128;NM_178313	SPTBN1;SPTBN1	128182;26105	-86476;-77338
chr2	54980331	54981239	150.79	31	14.44	Y	Y	NM_001039753	EML6	174679	-71421	exon	NM_001039753	EML6	174679	-71421
chr2	55033729	55034317	52.93	18	7.87	Y	Y	NM_001039753	EML6	228077	-18343	intron	NM_001039753	EML6	228077	-18343
chr2	55070792	55071444	220.12	34	25.26	Y	Y	NM_007008	RTN4	19530	-17962	intron	NM_007008;NM_207521;NM_020532;NM_153828;NM_207520	RTN4;RTN4;RTN4;RTN4;RTN4	19530;58386;59794;59794;59794	-17962;-17962;-17962;-17962;-17962
chr2	55090775	55091071	61.8	12	10.81	Y	Y	NM_007008	RTN4	0	-37945	promoter	NM_007008;NM_207521;NM_020532;NM_153828;NM_207520	RTN4;RTN4;RTN4;RTN4;RTN4	0;38759;40167;40167;40167	-37945;-37945;-37945;-37945;-37945
chr2	55244254	55244847	127.56	23	21.65	Y	Y	NM_152385	C2orf63	68106	8341	downstream	NM_152385;NM_001135598	C2orf63;C2orf63	68106;68356	8341;8341
chr2	55320231	55320794	73.54	19	10.28	Y	N	NM_001177413	RPS27A	6914	3739	TES	NM_152385;NM_001135598;NM_001135592;NM_002954;NM_001177413;NM_001005369;NM_002453	C2orf63;C2orf63;RPS27A;RPS27A;RPS27A;MTIF2;MTIF2	-7279;-7029;7689;7187;6914;29025;29094	-67044;-67044;3739;3739;3739;-2972;-2972
chr2	55400399	55400740	69.6	12	12.03	Y	N	NM_001135597	CCDC88A	99821	-31918	intron	NM_001135597;NM_018084	CCDC88A;CCDC88A	99821;99821	-31918;-31918
chr2	55600004	55600478	63.71	17	7.61	Y	N	NM_080667	CCDC104	0	-25242	promoter	NM_080667	CCDC104	0	-25242
chr2	55890344	55891085	102.11	23	18.03	Y	Y
chr2	55919722	55920262	127.06	22	19.25	Y	Y
chr2	55967908	55968554	163.85	28	15.64	Y	Y	NM_004105	EFEMP1	35306	-21303	intron	NM_004105;NM_001039348;NM_001039349	EFEMP1;EFEMP1;EFEMP1	35306;35882;35882	-21303;-21303;-21303
chr2	56058560	56058979	180.63	25	19.25	Y	Y	NR_029630	MIR217	4736	4627	TES	NR_029630;NR_029629	MIR217;MIR216A	4736;10719	4627;10610
chr2	58002468	58002753	75.92	12	14.44	Y	Y
chr2	58161552	58162044	80.4	20	11.97	Y	Y	NM_001130481	VRK2	34202	-78515	intron	NM_001130480;NM_001130482;NM_001130483;NR_036441;NM_006296;NM_001130481	VRK2;VRK2;VRK2;VRK2;VRK2;VRK2	34272;34272;34272;34272;34230;34202	-78515;-78515;-78515;-78515;-78515;-78515
chr2	58428085	58428726	141.71	28	11.7	Y	Y
chr2	58694927	58695557	609.67	67	60.15	Y	Y	NR_033873	FLJ30838	93536	-448848	intron	NR_033873	FLJ30838	93536	-448848
chr2	60075270	60075650	99.14	16	16.84	Y	Y
chr2	60427613	60428207	93.94	19	13.23	Y	Y
chr2	60759059	60759965	159.25	32	15.64	Y	N
chr2	60932973	60933359	71.8	14	12.03	Y	N	NR_033980	FLJ16341	28594	-4575	intron	NR_033980	FLJ16341	28594	-4575
chr2	61332625	61333166	100.85	19	18.05	Y	N	NM_014709	USP34	218187	-64532	intron	NM_014709	USP34	218187	-64532
chr2	61407055	61407581	120.37	21	19.25	Y	Y	NM_014709	USP34	143772	-138962	intron	NM_014709	USP34	143772	-138962
chr2	61504342	61504895	136.39	24	16.82	Y	Y	NR_003707	SNORA70B	-6327	-6460	upstream	NM_014709;NR_003707	USP34;SNORA70B	46458;-6327	-236249;-6460
chr2	61782896	61783481	76.91	22	8.54	Y	N
chr2	62039400	62039860	50.27	13	9.33	Y	N	NM_152516	COMMD1	53094	-176849	intron	NM_152516	COMMD1	53094	-176849
chr2	62094687	62095146	125.4	26	12.57	Y	Y	NM_152516	COMMD1	108381	-121563	intron	NM_152516	COMMD1	108381	-121563
chr2	62117253	62117961	81.28	19	14.44	Y	N	NM_152516	COMMD1	130947	-98748	intron	NM_152516	COMMD1	130947	-98748
chr2	62875519	62875782	85.21	12	14.44	Y	N	NM_001142614	EHBP1	87984	-251343	intron	NM_001142615;NM_001142616;NM_015252;NM_001142614	EHBP1;EHBP1;EHBP1;EHBP1	121030;89015;89015;87984	-251343;-251343;-251343;-251343
chr2	62937839	62938185	94.13	16	14.2	Y	N	NM_001142614	EHBP1	150304	-188940	intron	NM_001142615;NM_001142616;NM_015252;NM_001142614	EHBP1;EHBP1;EHBP1;EHBP1	183350;151335;151335;150304	-188940;-188940;-188940;-188940
chr2	63273379	63273892	50.33	12	10.83	Y	N	NM_001042692	C2orf86	244698	-71341	intron	NM_001042692;NM_015910	C2orf86;C2orf86	244698;395463	-71341;-71341
chr2	63363900	63364332	56.94	14	8.76	Y	N	NM_001042692	C2orf86	154258	-161862	intron	NM_001042692;NM_015910	C2orf86;C2orf86	154258;305023	-161862;-161862
chr2	63481677	63481996	64.16	11	10.83	Y	N	NM_001042692	C2orf86	36594	-279639	intron	NM_001042692;NM_015910	C2orf86;C2orf86	36594;187359	-279639;-279639
chr2	63669038	63669720	53.08	19	6.84	Y	N	NM_005917	MDH1	0	-18114	promoter	NM_015910;NM_005917;NM_001199111;NM_001199112	C2orf86;MDH1;MDH1;MDH1	0;0;-69;-69	-467000;-18114;-18114;-18114
chr2	63815052	63815595	54.43	14	11.54	Y	N
chr2	63972058	63972579	173.36	28	22.19	Y	Y	NM_006759	UGP2	49541	0	TES	NM_001001521;NM_006759;NM_001005739;NM_016516	UGP2;UGP2;VPS54;VPS54	50457;49541;127139;127139	0;0;592;592
chr2	64062188	64062915	75.55	22	9.56	Y	Y	NM_001005739	VPS54	36803	-89018	exon	NM_001005739;NM_016516	VPS54;VPS54	36803;36803	-89018;-89018
chr2	64064914	64065415	98.01	18	12.03	Y	N	NM_001005739	VPS54	34303	-91744	intron	NM_001005739;NM_016516	VPS54;VPS54	34303;34303	-91744;-91744
chr2	64519684	64520181	74.01	15	14.44	Y	Y	NM_014181	HSPC159	-14650	-21840	upstream	NM_014181	HSPC159	-14650	-21840
chr2	64597176	64597662	63.87	15	10.84	Y	Y	NM_001002243	AFTPH	-7281	-75980	upstream	NM_001002243;NM_017657;NM_203437	AFTPH;AFTPH;AFTPH	-7281;-7281;-7281	-75980;-75980;-75980
chr2	64725497	64726096	57.63	17	11.3	Y	N	NM_014755	SERTAD2	8454	-13239	intron	NM_014755	SERTAD2	8454	-13239
chr2	64766159	64766606	88.66	16	15.64	Y	N
chr2	64787068	64787784	87.77	20	12.03	Y	Y
chr2	65265631	65266174	126.58	22	16.84	Y	N
chr2	65266669	65267405	167.02	30	25.26	Y	Y
chr2	65476240	65476623	56.04	11	9.62	Y	N	NM_181784	SPRED2	36537	-84752	intron	NM_181784	SPRED2	36537	-84752
chr2	65491934	65492481	132.11	28	14.45	Y	N	NM_181784	SPRED2	20679	-100446	intron	NM_181784	SPRED2	20679	-100446
chr2	65693134	65693613	63.87	16	12.63	Y	N
chr2	66293487	66293844	78.94	14	13.03	Y	Y
chr2	66559482	66560016	101.83	19	13.23	Y	Y	NM_002398	MEIS1	43447	-93379	intron	NM_002398	MEIS1	43447	-93379
chr2	66618953	66619370	67.8	13	14.44	Y	N	NM_002398	MEIS1	102918	-34025	intron	NM_002398	MEIS1	102918	-34025
chr2	66645919	66646332	93.74	16	15.64	Y	Y	NM_002398	MEIS1	129884	-7063	intron	NM_002398	MEIS1	129884	-7063
chr2	66736652	66737142	52.42	12	9.62	Y	N
chr2	66964238	66964779	80.76	18	11.15	Y	Y
chr2	67525367	67526096	133.53	26	15.64	Y	Y
chr2	67526233	67526671	155.6	24	22.86	Y	Y
chr2	67527070	67527794	165.8	32	18.25	Y	Y
chr2	67536265	67536912	111.46	22	14.44	Y	Y
chr2	67596779	67597364	95.06	19	9.62	Y	Y
chr2	67642069	67642810	107.76	23	19.25	Y	Y
chr2	67653391	67653770	111.78	20	16.51	Y	N
chr2	67781300	67781697	105.45	17	15.64	Y	N
chr2	67783611	67784119	114.33	20	20.45	Y	Y
chr2	68328710	68329487	234.03	38	28.87	Y	Y	NM_000945	PPP3R1	3668	-69218	intron	NM_000945	PPP3R1	3668	-69218
chr2	68521224	68521773	125.34	23	18.47	Y	Y
chr2	68848786	68849157	54.64	11	10.16	Y	N	NM_001166276	ARHGAP25	-6280	-58304	upstream	NM_001007231;NM_001166277;NM_001166276;NM_014882	ARHGAP25;ARHGAP25;ARHGAP25;ARHGAP25	33370;33370;-6280;-6280	-58304;-58304;-58304;-58304
chr2	69026424	69027216	95.06	32	12.65	Y	Y	NM_182536	GKN2	6390	-557	exon	NM_182536	GKN2	6390	-557
chr2	69146208	69146811	96.82	25	11.01	Y	N	NM_018153	ANTXR1	52429	-80189	intron	NM_018153;NM_053034;NM_032208	ANTXR1;ANTXR1;ANTXR1	52429;52429;52429	-80189;-106382;-183152
chr2	69218926	69219344	52.25	11	7.22	Y	N	NM_018153	ANTXR1	125147	-7656	intron	NM_018153;NM_053034;NM_032208	ANTXR1;ANTXR1;ANTXR1	125147;125147;125147	-7656;-33849;-110619
chr2	69563962	69564751	125.64	26	13.23	Y	Y	NM_014911	AAK1	159730	-25332	intron	NM_014911	AAK1	159730	-25332
chr2	69589372	69590072	60.29	25	7.74	Y	Y	NR_003705	SNORA36C	10735	10609	downstream	NM_014911;NR_003705	AAK1;SNORA36C	134409;10735	-50742;10609
chr2	69651024	69651677	159.28	36	13.52	Y	Y	NM_014911	AAK1	72804	-112394	intron	NM_014911	AAK1	72804	-112394
chr2	70115482	70115896	52.66	11	9.62	Y	N	NR_033872	LOC400960	51755	-72584	intron	NR_033872	LOC400960	51755	-72584
chr2	70374052	70374581	80.4	20	8.85	Y	N	NM_003096	SNRPG	0	-12043	promoter	NM_016297;NM_003096;NM_032822	PCYOX1;SNRPG;FAM136A	35318;0;8143	12232;-12043;2031
chr2	70595236	70595586	52.04	10	8.42	Y	N	NM_001099691	TGFA	39027	-67312	exon	NM_001099691;NM_003236	TGFA;TGFA	39027;39027	-67312;-67312
chr2	71261919	71262419	313.81	39	37.3	Y	Y	NM_020459	PAIP2B	45322	957	TES	NM_020459	PAIP2B	45322	957
chr2	71420897	71421318	78.5	17	11.1	Y	Y	NM_001014972	ZNF638	8501	-94379	intron	NM_001014972;NM_014497	ZNF638;ZNF638	8501;8501	-94379;-94379
chr2	71499099	71499726	67.73	16	10.83	Y	N	NM_001014972	ZNF638	86703	-15971	exon	NM_001014972;NM_014497	ZNF638;ZNF638	86703;86703	-15971;-15971
chr2	71816617	71817266	87.5	19	15.64	Y	Y
chr2	71925652	71926228	90.11	23	12.93	Y	Y
chr2	72010452	72011071	75.75	17	9.62	Y	N
chr2	72632410	72633334	125.2	28	14.44	Y	Y	NM_015189	EXOC6B	273351	-372459	intron	NM_015189	EXOC6B	273351	-372459
chr2	72770116	72770613	62.25	16	9.56	Y	N	NM_015189	EXOC6B	136072	-510165	intron	NM_015189	EXOC6B	136072	-510165
chr2	72799340	72799921	147.46	25	16.84	Y	Y	NM_015189	EXOC6B	106764	-539389	intron	NM_015189	EXOC6B	106764	-539389
chr2	73056385	73056781	78.5	17	10.44	Y	Y	NM_144579	SFXN5	95692	-33713	intron	NM_144579	SFXN5	95692	-33713
chr2	73064220	73064993	119.65	25	15.64	Y	Y	NM_144579	SFXN5	87480	-41548	intron	NM_144579	SFXN5	87480	-41548
chr2	73313807	73314600	87.24	22	8.42	Y	N	NM_032319	C2orf7	0	-5166	promoter	NM_006062;NM_032319;NM_001009570;NM_001166284;NM_001166285;NM_006429;NR_029402;NR_029403	SMYD5;C2orf7;CCT7;CCT7;CCT7;CCT7;CCT7;CCT7	18934;0;-272;-272;-272;-272;-272;-272	5945;-5166;-19058;-19058;-19058;-19058;-19058;-19058
chr2	73626805	73627533	133.67	26	15.64	Y	Y	NM_015120	ALMS1	160412	-63021	intron	NM_015120	ALMS1	160412	-63021
chr2	73819615	73820363	153.5	32	19.27	Y	Y	NM_016058	TPRKB	-1591	-9151	promoter	NM_016058	TPRKB	-1591	-9151
chr2	74064212	74064720	181.2	36	15.45	Y	Y
chr2	74563416	74564096	234.17	46	22.99	Y	Y	NM_032779	CCDC142	0	-9950	promoter	NM_053050;NM_032779;NM_022492;NR_027749;NM_001009812	MRPL53;CCDC142;TTC31;TTC31;LBX2	-9982;0;0;0;19855	-10800;-9950;-11103;-11103;14056
chr2	74841885	74842348	78.17	15	10.83	Y	N
chr2	75115853	75117069	156.9	52	10.34	Y	Y	NM_001058	TACR1	163084	10029	downstream	NM_001058;NM_015727	TACR1;TACR1	163084;163084	10029;14602
chr2	75118528	75119010	73.29	17	11.15	Y	Y	NM_001058	TACR1	161143	8088	downstream	NM_001058;NM_015727	TACR1;TACR1	161143;161143	8088;12661
chr2	75143092	75143830	119.13	31	12.61	Y	Y	NM_015727	TACR1	136323	-11422	intron	NM_001058;NM_015727	TACR1;TACR1	136323;136323	-15995;-11422
chr2	75233860	75234390	653.26	68	59.72	Y	Y	NM_015727	TACR1	45763	-102190	intron	NM_001058;NM_015727	TACR1;TACR1	45763;45763	-106763;-102190
chr2	75234622	75235248	52.53	25	6.19	Y	Y	NM_015727	TACR1	44905	-102952	intron	NM_001058;NM_015727	TACR1;TACR1	44905;44905	-107525;-102952
chr2	75280791	75281239	54.01	20	7.61	Y	Y	NM_015727	TACR1	-639	-149121	promoter	NM_001058;NM_015727	TACR1;TACR1	-639;-639	-153694;-149121
chr2	75282982	75283591	143.34	30	12.98	Y	N	NM_015727	TACR1	-2830	-151312	promoter	NM_001058;NM_015727	TACR1;TACR1	-2830;-2830	-155885;-151312
chr2	75348631	75349065	62.41	13	7.89	Y	N
chr2	75383759	75384407	109.49	39	11.83	Y	Y
chr2	75509556	75510201	84.92	22	12.17	Y	N
chr2	75561709	75562547	119.99	38	11.56	Y	Y	NM_001135032	FAM176A	79053	10405	downstream	NM_001135032;NM_032181	FAM176A;FAM176A	79053;87809	10405;10405
chr2	75696778	75697260	88.7	18	13.18	Y	N
chr2	76337121	76337757	133.48	27	17.41	Y	N
chr2	76565380	76566230	106.02	35	12.78	Y	Y
chr2	76931335	76932032	132.38	28	17.83	Y	Y	NM_001134745	LRRTM4	670978	-102978	intron	NM_001134745	LRRTM4	670978	-102978
chr2	77884606	77885518	150.28	31	14.44	Y	N
chr2	79183825	79184304	92.63	17	16.84	Y	N
chr2	79198149	79198525	225.75	28	30.08	Y	Y	NM_002909	REG1A	-2567	-5528	promoter	NM_002909	REG1A	-2567	-5528
chr2	79346436	79346862	138.23	21	19.25	Y	N
chr2	79799223	79799998	89.54	26	12.17	Y	N	NM_001164883	CTNNA2	205656	-929501	intron	NM_001164883;NM_004389	CTNNA2;CTNNA2	205656;205656	-929501;-929501
chr2	79822062	79822889	136.93	28	19.25	Y	Y	NM_001164883	CTNNA2	228495	-906610	intron	NM_001164883;NM_004389	CTNNA2;CTNNA2	228495;228495	-906610;-906610
chr2	79830905	79831368	59.57	15	10.43	Y	Y	NM_001164883	CTNNA2	237338	-898131	intron	NM_001164883;NM_004389	CTNNA2;CTNNA2	237338;237338	-898131;-898131
chr2	79872743	79873269	140.39	25	14.2	Y	N	NM_001164883	CTNNA2	279176	-856230	intron	NM_001164883;NM_004389	CTNNA2;CTNNA2	279176;279176	-856230;-856230
chr2	80350439	80350979	103.79	26	11.83	Y	Y	NM_001164883	CTNNA2	756872	-378520	intron	NM_001164883;NM_004389	CTNNA2;CTNNA2	756872;756872	-378520;-378520
chr2	80422468	80423175	156.63	35	13.69	Y	Y	NM_001164883	CTNNA2	828901	-306324	intron	NM_001164883;NM_004389	CTNNA2;CTNNA2	828901;828901	-306324;-306324
chr2	80625866	80626804	109.63	28	10.14	Y	Y	NM_001164883	CTNNA2	1032299	-102695	exon	NM_001164883;NM_004389	CTNNA2;CTNNA2	1032299;1032299	-102695;-102695
chr2	81340915	81341256	61.17	11	12.03	Y	N
chr2	81541143	81541559	86.16	18	11.81	Y	N
chr2	82200715	82201274	82.37	17	12.03	Y	Y
chr2	82356083	82356619	57.6	27	6.88	Y	N
chr2	82487474	82488423	178.36	36	22.86	Y	Y
chr2	82567783	82568374	78.74	17	9.62	Y	N
chr2	82569371	82569693	72.41	12	13.23	Y	Y
chr2	82732595	82733235	66.89	18	10.71	Y	N
chr2	82777731	82778396	66.14	22	13.69	Y	N
chr2	82812470	82812986	76.46	17	11.15	Y	Y
chr2	83159319	83160063	484.04	81	26.55	Y	Y
chr2	83202220	83202902	107	22	14.44	Y	Y
chr2	83687835	83688431	147.91	33	11.49	Y	Y
chr2	83731329	83731983	208.73	33	20.28	Y	Y
chr2	83761211	83761775	270.22	46	20.59	Y	Y
chr2	83867822	83868214	182.98	29	19.08	Y	N
chr2	83974525	83975190	78.36	18	13.23	Y	N
chr2	84109891	84110713	129.51	27	16.84	Y	Y
chr2	84201816	84202435	57.87	15	11.27	Y	Y
chr2	84612775	84613272	55.55	14	9.81	Y	Y	NM_001370	DNAH6	15686	-286952	intron	NM_001370	DNAH6	15686	-286952
chr2	85113251	85113762	50.27	13	9.33	Y	Y	NM_020122	KCMF1	61510	-26344	intron	NM_020122	KCMF1	61510	-26344
chr2	85329250	85330028	52.23	25	4.98	Y	N	NM_031283	TCF7L1	115157	-60994	intron	NM_031283	TCF7L1	115157	-60994
chr2	85420822	85421375	64.85	20	7.44	Y	Y	NM_006464	TGOLN2	-11938	-22166	upstream	NM_006464;NM_017750;NM_001135021;NM_001135022;NM_001135023;NM_032213	TGOLN2;RETSAT;ELMOD3;ELMOD3;ELMOD3;ELMOD3	-11938;13957;-13979;-13979;-13979;-13979	-22166;1214;-51011;-51011;-51011;-51011
chr2	85434835	85435613	59.49	26	7.3	Y	N	NM_017750	RETSAT	0	-12247	promoter	NM_017750;NM_001135021;NM_001135022;NM_001135023;NM_032213	RETSAT;ELMOD3;ELMOD3;ELMOD3;ELMOD3	0;0;0;0;0	-12247;-36773;-36773;-36773;-36773
chr2	85450057	85450535	67.65	20	8.52	Y	N	NM_001135021	ELMOD3	14704	-21851	exon	NM_017750;NM_001135021;NM_001135022;NM_001135023;NM_032213	RETSAT;ELMOD3;ELMOD3;ELMOD3;ELMOD3	-14726;14704;14704;14704;14704	-27469;-21851;-21851;-21851;-21851
chr2	85501728	85502770	130.51	55	11.36	Y	Y	NM_001747	CAPG	-10542	-26347	upstream	NM_001747;NM_198482	CAPG;SH2D6	-10542;-12659	-26347;-14893
chr2	85597104	85597798	77.35	25	11.49	Y	Y
chr2	85789098	85789965	130.63	35	16.73	Y	Y	NM_006433	GNLY	14174	9713	downstream	NM_006433;NM_012483	GNLY;GNLY	14174;14174	9713;9713
chr2	86152903	86153562	205.04	45	13.39	Y	Y	NM_015425	POLR1A	33227	-45942	intron	NM_015425	POLR1A	33227	-45942
chr2	86275476	86276340	58.64	34	6.95	Y	Y	NM_001100169	IMMT	64	-50911	promoter	NM_001100169;NM_001100170;NM_006839;NM_016622;NM_145644	IMMT;IMMT;IMMT;MRPL35;MRPL35	64;64;64;-3727;-3727	-50911;-50911;-50911;-17648;-17648
chr2	86293708	86294102	139.81	22	17.24	Y	Y	NM_016622	MRPL35	13642	0	TES	NM_016622;NM_145644;NM_001164731;NM_001164732;NM_022912;NM_001164730	MRPL35;MRPL35;REEP1;REEP1;REEP1;REEP1	13642;13642;124186;124186;124186;124615	0;0;529;529;529;529
chr2	86382979	86383613	243.51	40	25.81	Y	Y	NM_001164731	REEP1	34675	-88349	intron	NM_001164731;NM_001164732;NM_022912;NM_001164730	REEP1;REEP1;REEP1;REEP1	34675;34675;34675;35104	-88349;-88349;-88349;-88349
chr2	86579481	86580020	97.62	20	15.47	Y	Y	NM_001146688	KDM3A	57387	6132	downstream	NM_018433;NM_001146688;NM_001005753;NM_001193517;NM_016079;NR_036454;NM_001198954	KDM3A;KDM3A;VPS24;VPS24;VPS24;VPS24;RNF103-VPS24	57700;57387;64111;64111;64111;64111;221736	6132;6132;4044;4044;4044;4044;4044
chr2	86755887	86756558	79.92	20	10.14	Y	N	NM_001198954	RNF103-VPS24	45198	-171824	intron	NM_001198954	RNF103-VPS24	45198	-171824
chr2	88102993	88103851	81.39	29	10.82	Y	Y	NM_016618	KRCC1	32512	3988	TES	NM_016618	KRCC1	32512	3988
chr2	88707719	88708919	57.75	47	5.01	Y	N	NM_004836	EIF2AK3	0	-70346	promoter	NM_004836	EIF2AK3	0	-70346
[truncated: 12,673 more rows]
