# Supplementary material for: NANOG reprograms prostate cancer cells to castration resistance via dynamically repressing and engaging the AR/FOXA1 signaling axis
Source: Cell Discov. 2016 Nov 15;2:16041–. doi: 10.1038/celldisc.2016.41 (PMC5109294; doi:10.1038/celldisc.2016.41)
Supplement: Supplementary Table S3 [file celldisc201641-s3.xls]

## Sheet: NANOGP8 DEGs
Table S3.Differentially expressed genes (DEGs) in NANOGP8 or NANOG1 overexpressing LNCaP cells in the presence of androgen (AD) d5 as determined by RNA-Seq analysis.
NANOGP8
Presented are fold changes derived from normalized read counts using 76 nucleotide paired end NextGen sequencing of transcripts from LNCaP-NP8 cells vs LNCaP-PLVX under AD conditions at d5.
Threshold >1.5X up and <1.5X down (<0.67) P<0.05.
ID	pLVX	NANOGP8	Fold change	log2ratio	pvalue	FDR	Approved name	Match type	Approved symbol	HGNC ID	Location
NANOG	1.58153	648.594	410.105	8.67985	0	0	Nanog homeobox	Approved symbol	NANOG	HGNC:20857	12p13.31
UTS2	0.00571696	0.744962	130.307	7.02577	2.00433e-08	1.52709e-05	urotensin 2	Approved symbol	UTS2	HGNC:12636	1p36
GLT1D1	0.117429	0.950962	8.09822	3.0176	4.34544e-06	0.00179727	glycosyltransferase 1 domain containing 1	Approved symbol	GLT1D1	HGNC:26483	12q24.32
PSORS1C3	0.0491656	0.383489	7.79994	2.96346	0.00593814	0.457237	psoriasis susceptibility 1 candidate 3 (non-protein coding)	Approved symbol	PSORS1C3	HGNC:17203	6p21.33
HHEX	0.160485	0.965624	6.01691	2.58902	7.46431e-05	0.0189567	hematopoietically expressed homeobox	Approved symbol	HHEX	HGNC:4901	10q23.33
SCUBE2	0.370511	2.15804	5.82448	2.54213	2.79471e-08	1.92648e-05	signal peptide, CUB domain, EGF-like 2	Approved symbol	SCUBE2	HGNC:30425	11p15.4
GCNT3	0.160635	0.918488	5.71786	2.51547	0.000215581	0.0445821	glucosaminyl (N-acetyl) transferase 3, mucin type	Approved symbol	GCNT3	HGNC:4205	15q22
SCNN1G	0.454617	2.41745	5.31754	2.41076	1.23575e-09	1.62625e-06	sodium channel, non-voltage-gated 1, gamma subunit	Approved symbol	SCNN1G	HGNC:10602	16p12
UGT2B7	0.0718689	0.34077	4.74155	2.24536	0.0182104	0.762741	UDP glucuronosyltransferase 2 family, polypeptide B7	Approved symbol	UGT2B7	HGNC:12554	4q13
ZNF626	0.116439	0.534432	4.58979	2.19843	0.00540933	0.435031	zinc finger protein 626	Approved symbol	ZNF626	HGNC:30461	19p13.11
CARTPT	0.971645	4.22412	4.34739	2.12015	2.50303e-08	1.81169e-05	CART prepropeptide	Approved symbol	CARTPT	HGNC:24323	5q13.2
FAM177B	0.365292	1.44476	3.95509	1.98371	0.000233898	0.0476889	family with sequence similarity 177, member B	Approved symbol	FAM177B	HGNC:34395	1q41
CACNA1I	0.115339	0.434169	3.76428	1.91237	0.0303152	0.912506	calcium channel, voltage-dependent, T type, alpha 1I subunit	Approved symbol	CACNA1I	HGNC:1396	22q13.1
TLR2	0.362856	1.33822	3.68803	1.88285	0.000379938	0.0660344	toll-like receptor 2	Approved symbol	TLR2	HGNC:11848	4q32
CA9	0.13847	0.510015	3.68322	1.88097	0.0234759	0.839103	carbonic anhydrase IX	Approved symbol	CA9	HGNC:1383	9p13.3
NR2F1	0.533434	1.8981	3.55826	1.83117	0.000159765	0.0367104	nuclear receptor subfamily 2, group F, member 1	Approved symbol	NR2F1	HGNC:7975	5q14
FOS	0.207623	0.736038	3.54507	1.82582	0.0118585	0.647786	FBJ murine osteosarcoma viral oncogene homolog	Approved symbol	FOS	HGNC:3796	14q24.3
EFHC2	3.42173	10.5372	3.0795	1.6227	4.99805e-16	3.61759e-12	EF-hand domain (C-terminal) containing 2	Approved symbol	EFHC2	HGNC:26233	Xp11
HAR1A	0.162008	0.490297	3.02638	1.59759	0.0327781	0.934047	highly accelerated region 1A (non-protein coding)	Approved symbol	HAR1A	HGNC:33117	20q13.33
SDK2	0.270938	0.797441	2.94326	1.55741	0.0275216	0.889293	sidekick cell adhesion molecule 2	Approved symbol	SDK2	HGNC:19308	17q21.31
CHST2	2.6574	7.67396	2.88777	1.52996	0.000204489	0.043532	carbohydrate (N-acetylglucosamine-6-O) sulfotransferase 2	Approved symbol	CHST2	HGNC:1970	3q24
RGS22	0.300448	0.842205	2.80317	1.48706	0.0141155	0.681856	regulator of G-protein signaling 22	Approved symbol	RGS22	HGNC:24499	8q22.2
C9orf173	0.273479	0.756489	2.76617	1.46789	0.0159847	0.73187	chromosome 9 open reading frame 173	Approved symbol	C9orf173	HGNC:37285	9q34.3
LINC00536	0.721639	1.96076	2.7171	1.44207	0.00344827	0.330577	long intergenic non-protein coding RNA 536	Approved symbol	LINC00536	HGNC:43645	8q23.3
LINC00574	0.274951	0.736214	2.67762	1.42095	0.0236788	0.841785	long intergenic non-protein coding RNA 574	Approved symbol	LINC00574	HGNC:21598	6q27
SH3BGRL	0.341413	0.904471	2.6492	1.40556	0.0131059	0.672572	SH3 domain binding glutamate-rich protein like	Approved symbol	SH3BGRL	HGNC:10823	Xq13.3
MGC45922	0.252872	0.664088	2.62618	1.39297	0.0178827	0.759132	N/A	Unmatched	Unmatched
NPPC	0.722111	1.87693	2.59922	1.37808	0.00392129	0.358026	natriuretic peptide C	Approved symbol	NPPC	HGNC:7941	2q37.1
PCDH19	0.511439	1.32792	2.59643	1.37653	0.00964246	0.586489	protocadherin 19	Approved symbol	PCDH19	HGNC:14270	Xq22.1
LRRC31	4.79647	12.1073	2.5242	1.33583	5.90213e-09	5.33996e-06	leucine rich repeat containing 31	Approved symbol	LRRC31	HGNC:26261	3q26.2
IGSF11	0.22883	0.562673	2.45891	1.29802	0.0371318	0.959486	immunoglobulin superfamily, member 11	Approved symbol	IGSF11	HGNC:16669	3q21.2
PEAK1	1.96955	4.76508	2.41937	1.27463	5.82001e-06	0.00227704	pseudopodium-enriched atypical kinase 1	Approved symbol	PEAK1	HGNC:29431	15q24.3
PPM1L	6.77992	16.3726	2.41486	1.27194	6.77401e-13	2.45152e-09	protein phosphatase, Mg2+/Mn2+ dependent, 1L	Approved symbol	PPM1L	HGNC:16381	3q26.1
FAM131C	0.275513	0.664532	2.41198	1.27022	0.0322079	0.928769	family with sequence similarity 131, member C	Approved symbol	FAM131C	HGNC:26717	1p36.13
CECR6	0.642245	1.53555	2.3909	1.25756	0.00243118	0.255154	cat eye syndrome chromosome region, candidate 6	Approved symbol	CECR6	HGNC:1844	22q11.2
TMTC1	0.433653	1.03246	2.38084	1.25147	0.0142853	0.681856	transmembrane and tetratricopeptide repeat containing 1	Approved symbol	TMTC1	HGNC:24099	12p11.22
PDGFC	0.321216	0.763921	2.37821	1.24988	0.028898	0.901566	platelet derived growth factor C	Approved symbol	PDGFC	HGNC:8801	4q32
GBP2	0.319546	0.759949	2.37821	1.24988	0.0309823	0.917178	guanylate binding protein 2, interferon-inducible	Approved symbol	GBP2	HGNC:4183	1p22.2
ANKRD37	0.384926	0.877376	2.27934	1.18861	0.0488008	1	ankyrin repeat domain 37	Approved symbol	ANKRD37	HGNC:29593	4q35.1
CCDC83	0.641601	1.46007	2.27566	1.18629	0.0110485	0.63325	coiled-coil domain containing 83	Approved symbol	CCDC83	HGNC:28535	11q14.1-q14.2
C3orf80	1.21669	2.73392	2.24701	1.16801	0.00103536	0.136253	chromosome 3 open reading frame 80	Approved symbol	C3orf80	HGNC:40048	3q25.33
FAM84A	0.663674	1.4833	2.23499	1.16027	0.00856144	0.552769	family with sequence similarity 84, member A	Approved symbol	FAM84A	HGNC:20743	2p24.3
C1orf126	0.411462	0.910961	2.21396	1.14663	0.0308626	0.917178	TMEM51 antisense RNA 1	Previous symbol	TMEM51-AS1	HGNC:26301	1p36.21
HLX	0.548805	1.20923	2.20339	1.13972	0.0144524	0.683703	H2.0-like homeobox	Approved symbol	HLX	HGNC:4978	1q41
LAMP3	0.592896	1.28042	2.1596	1.11076	0.0371256	0.959486	lysosomal-associated membrane protein 3	Approved symbol	LAMP3	HGNC:14582	3q26.3-q27
ZNF486	0.549744	1.1867	2.15864	1.11012	0.0165722	0.735397	zinc finger protein 486	Approved symbol	ZNF486	HGNC:20807	19p12
PILRA	0.437125	0.942169	2.15538	1.10794	0.0326579	0.934047	paired immunoglobin-like type 2 receptor alpha	Approved symbol	PILRA	HGNC:20396	7q22.1
FOXF2	0.711227	1.51258	2.12672	1.08863	0.00766882	0.525963	forkhead box F2	Approved symbol	FOXF2	HGNC:3810	6p25.3
NEFL	0.501124	1.05674	2.10874	1.07638	0.0333257	0.936454	neurofilament, light polypeptide	Approved symbol	NEFL	HGNC:7739	8p21.2
S1PR3	7.96874	16.7467	2.10155	1.07145	1.73444e-09	2.09232e-06	sphingosine-1-phosphate receptor 3	Approved symbol	S1PR3	HGNC:3167	9q22.1-q22.2
SCNN1D	1.48807	3.12493	2.09999	1.07038	0.00115589	0.146778	sodium channel, non-voltage-gated 1, delta subunit	Approved symbol	SCNN1D	HGNC:10601	1p36.3-p36.2
LOC100499227	0.667886	1.34404	2.01238	1.0089	0.0217347	0.817187	N/A	Unmatched	Unmatched
SH2B2	0.754737	1.5086	1.99884	0.999164	0.011948	0.647786	SH2B adaptor protein 2	Approved symbol	SH2B2	HGNC:17381	7q22.1
SPNS2	0.596144	1.18885	1.99424	0.995836	0.0335364	0.936454	spinster homolog 2 (Drosophila)	Approved symbol	SPNS2	HGNC:26992	17p13.2
SYTL2	14.7577	29.3911	1.99157	0.993907	1.06005e-07	6.1381e-05	synaptotagmin-like 2	Approved symbol	SYTL2	HGNC:15585	11q14.1
HOXC9	1.33149	2.58624	1.94237	0.957816	0.00398191	0.358026	homeobox C9	Approved symbol	HOXC9	HGNC:5130	12q13.13
TMC5	0.947785	1.83187	1.93279	0.950688	0.0450738	1	transmembrane channel-like 5	Approved symbol	TMC5	HGNC:22999	16p13.11
RDX	399.328	766.541	1.91958	0.940788	4.00246e-09	4.1937e-06	radixin	Approved symbol	RDX	HGNC:9944	11q23
SFRP1	4.69782	9.01761	1.91953	0.940753	0.00200943	0.225492	secreted frizzled-related protein 1	Approved symbol	SFRP1	HGNC:10776	8p11.21
TOX3	22.7337	42.3564	1.86315	0.897746	6.31386e-09	5.37644e-06	TOX high mobility group box family member 3	Approved symbol	TOX3	HGNC:11972	16q12.1
ANKRD29	1.60755	2.98658	1.85784	0.893628	0.00406185	0.360732	ankyrin repeat domain 29	Approved symbol	ANKRD29	HGNC:27110	18q11.2
BMP6	4.13447	7.61542	1.84193	0.881221	0.00204591	0.22782	bone morphogenetic protein 6	Approved symbol	BMP6	HGNC:1073	6p24-p23
RGS5	8.10156	14.7689	1.82297	0.866287	1.02655e-05	0.00349034	regulator of G-protein signaling 5	Approved symbol	RGS5	HGNC:10001	1q23.1
CCDC80	8.80993	16.0206	1.81847	0.862723	0.0443332	1	coiled-coil domain containing 80	Approved symbol	CCDC80	HGNC:30649	3q13.2
GUCY1B2	1.40388	2.49381	1.77636	0.828926	0.0256075	0.866109	guanylate cyclase 1, soluble, beta 2 (pseudogene)	Approved symbol	GUCY1B2	HGNC:4686	13q14.3
GNB3	0.917495	1.61402	1.75916	0.81489	0.0312445	0.918117	guanine nucleotide binding protein (G protein), beta polypeptide 3	Approved symbol	GNB3	HGNC:4400	12p13
FHL1	1.26096	2.21064	1.75314	0.809939	0.0126847	0.66747	four and a half LIM domains 1	Approved symbol	FHL1	HGNC:3702	Xq26.3
HMX1	2.03783	3.55012	1.74211	0.800837	0.00528868	0.430106	H6 family homeobox 1	Approved symbol	HMX1	HGNC:5017	4p16.1
MYLK	28.9451	50.2467	1.73593	0.795708	0.0105953	0.620963	myosin light chain kinase	Approved symbol	MYLK	HGNC:7590	3q21
LAMA3	190.773	330.925	1.73465	0.794647	4.0558e-09	4.1937e-06	laminin, alpha 3	Approved symbol	LAMA3	HGNC:6483	18q11.2
KIAA0825	0.915009	1.58498	1.7322	0.792605	0.0461875	1	KIAA0825	Approved symbol	KIAA0825	HGNC:28532	5q15
GXYLT2	1.39755	2.40825	1.7232	0.78509	0.0164235	0.735397	glucoside xylosyltransferase 2	Approved symbol	GXYLT2	HGNC:33383	3p13
CTRL	1.03207	1.76354	1.70874	0.772932	0.0482072	1	chymotrypsin-like	Approved symbol	CTRL	HGNC:2524	16q22.1
NEDD9	4.24239	7.24018	1.70663	0.771149	0.00394962	0.358026	neural precursor cell expressed, developmentally down-regulated 9	Approved symbol	NEDD9	HGNC:7733	6p25-p24
SLC6A6	6.5643	11.1586	1.69989	0.765438	2.72865e-05	0.00806121	solute carrier family 6 (neurotransmitter transporter), member 6	Approved symbol	SLC6A6	HGNC:11052	3p25.1
C18orf56	2.40476	4.07339	1.69389	0.760337	0.00499445	0.415326	TYMS opposite strand	Previous symbol	TYMSOS	HGNC:29553	18p11.32
LOC100131551	1.40017	2.33834	1.67004	0.739879	0.0210698	0.810674	N/A	Unmatched	Unmatched
HPCAL4	2.03144	3.34134	1.64481	0.717924	0.0227851	0.828738	hippocalcin like 4	Approved symbol	HPCAL4	HGNC:18212	1p34.2
GPR3	1.52423	2.50328	1.64232	0.715734	0.0422216	0.989062	G protein-coupled receptor 3	Approved symbol	GPR3	HGNC:4484	1p36.1-p35
FLJ36000	4.98236	7.98447	1.60255	0.680367	0.0125608	0.663614	N/A	Unmatched	Unmatched
NPC1	47.0645	75.2734	1.59937	0.677501	4.15738e-10	6.68692e-07	Niemann-Pick disease, type C1	Approved symbol	NPC1	HGNC:7897	18q11.2
ZNF135	1.5852	2.46579	1.55551	0.637385	0.0436577	0.999752	zinc finger protein 135	Approved symbol	ZNF135	HGNC:12919	19q13.4
FYN	4.61991	7.15799	1.54938	0.631688	0.0027624	0.281609	FYN proto-oncogene, Src family tyrosine kinase	Approved symbol	FYN	HGNC:4037	6q21
MET	9.55624	14.7707	1.54566	0.628223	0.000274748	0.0510543	MET proto-oncogene, receptor tyrosine kinase	Approved symbol	MET	HGNC:7029	7q31
SLC4A8	2.39339	3.69428	1.54353	0.626238	0.0354349	0.943484	solute carrier family 4, sodium bicarbonate cotransporter, member 8	Approved symbol	SLC4A8	HGNC:11034	12q13.13
PROCR	2.19312	3.36969	1.53648	0.61963	0.0292477	0.906615	protein C receptor, endothelial	Approved symbol	PROCR	HGNC:9452	20q11.2
TECPR1	2.49927	3.83017	1.53251	0.615901	0.023372	0.837459	tectonin beta-propeller repeat containing 1	Approved symbol	TECPR1	HGNC:22214	7q21.3
THAP2	1.98893	3.02473	1.52078	0.604812	0.047567	1	THAP domain containing, apoptosis associated protein 2	Approved symbol	THAP2	HGNC:20854	12q21.1
PLCH1	13.1743	19.9596	1.51504	0.599361	0.000917215	0.12409	phospholipase C, eta 1	Approved symbol	PLCH1	HGNC:29185	3q25
TBPL1	24.3745	36.8677	1.51255	0.596981	3.05023e-06	0.00133804	TBP-like 1	Approved symbol	TBPL1	HGNC:11589	6q22.1-q22.3
FOSL2	12.1829	18.344	1.50572	0.590453	0.000113063	0.0272784	FOS-like antigen 2	Approved symbol	FOSL2	HGNC:3798	2p23.3
FBXO48	2.43205	3.65845	1.50427	0.58906	0.0287394	0.900502	F-box protein 48	Approved symbol	FBXO48	HGNC:33857	2p13.3
C1orf116	370.279	246.433	0.665535	-0.587414	5.78983e-08	3.49223e-05	chromosome 1 open reading frame 116	Approved symbol	C1orf116	HGNC:28667	1q32.1
ARHGAP20	7.62593	5.05429	0.662777	-0.593404	0.00686782	0.50362	Rho GTPase activating protein 20	Approved symbol	ARHGAP20	HGNC:18357	11q23.2
RASSF3	964.477	637.803	0.661294	-0.596637	9.7598e-06	0.00346382	Ras association (RalGDS/AF-6) domain family member 3	Approved symbol	RASSF3	HGNC:14271	12q14.2
TMTC2	38.9863	25.7782	0.661213	-0.596814	0.000298566	0.0540255	transmembrane and tetratricopeptide repeat containing 2	Approved symbol	TMTC2	HGNC:25440	12q21.31
NKX3-1	599.914	396.529	0.660977	-0.597328	0.00910835	0.565891	NK3 homeobox 1	Approved symbol	NKX3-1	HGNC:7838	8p21.2
IGF2R	580.105	381.952	0.658419	-0.602923	1.41839e-06	0.000664295	insulin-like growth factor 2 receptor	Approved symbol	IGF2R	HGNC:5467	6q25.3
RDH11	226.93	149.215	0.657537	-0.604856	3.03082e-08	1.99428e-05	retinol dehydrogenase 11 (all-trans/9-cis/11-cis)	Approved symbol	RDH11	HGNC:17964	14q24.1
GCNT1	39.6412	26.0565	0.657308	-0.605359	2.35108e-05	0.00709046	glucosaminyl (N-acetyl) transferase 1, core 2	Approved symbol	GCNT1	HGNC:4203	9q13
PLEKHH1	66.0666	43.391	0.656777	-0.606525	2.15757e-07	0.000115678	pleckstrin homology domain containing, family H (with MyTH4 domain) member 1	Approved symbol	PLEKHH1	HGNC:17733	14q24.1
HS3ST1	7.18805	4.71451	0.655882	-0.608493	0.0358785	0.943484	heparan sulfate (glucosamine) 3-O-sulfotransferase 1	Approved symbol	HS3ST1	HGNC:5194	4p16
DGKH	9.57906	6.25638	0.653131	-0.614555	0.0117574	0.647786	diacylglycerol kinase, eta	Approved symbol	DGKH	HGNC:2854	13q13.3
C5orf4	7.72734	5.03039	0.650986	-0.619301	0.0184942	0.762741	fatty acid hydroxylase domain containing 2	Previous symbol	FAXDC2	HGNC:1334	5q31-q32
MAP2	12.3658	8.04179	0.650325	-0.620766	0.00899132	0.563456	microtubule-associated protein 2	Approved symbol	MAP2	HGNC:6839	2q34-q35
FAM49A	9.25729	6.01198	0.649432	-0.622749	0.00468581	0.40376	family with sequence similarity 49, member A	Approved symbol	FAM49A	HGNC:25373	2p24.3
LOC283050	7.70693	5.00201	0.649027	-0.623649	0.0070819	0.510038	N/A	Unmatched	Unmatched
EPHA6	16.8676	10.8395	0.642626	-0.63795	0.000262891	0.0500739	EPH receptor A6	Approved symbol	EPHA6	HGNC:19296	3q12.1
ZNF697	14.2324	9.13326	0.641722	-0.63998	0.0020079	0.225492	zinc finger protein 697	Approved symbol	ZNF697	HGNC:32034	1p12
ASTN2	89.8749	57.6505	0.641452	-0.640586	0.00496827	0.415326	astrotactin 2	Approved symbol	ASTN2	HGNC:17021	9q33
CPEB3	15.4524	9.8479	0.637306	-0.649941	0.000275092	0.0510543	cytoplasmic polyadenylation element binding protein 3	Approved symbol	CPEB3	HGNC:21746	10q23.33
RANBP3L	5.93985	3.75534	0.632228	-0.661483	0.00757125	0.525963	RAN binding protein 3-like	Approved symbol	RANBP3L	HGNC:26353	5p13.2
CTAGE4	2.31095	1.45731	0.63061	-0.665179	0.0389034	0.976411	CTAGE family, member 4	Approved symbol	CTAGE4	HGNC:24772	7q35
NTNG1	6.08725	3.83205	0.629521	-0.667674	0.00584506	0.457237	netrin G1	Approved symbol	NTNG1	HGNC:23319	1p13.2-p13.1
SPON2	231.751	145.301	0.62697	-0.673532	5.19587e-06	0.00208932	spondin 2, extracellular matrix protein	Approved symbol	SPON2	HGNC:11253	4p16.3
AGAP11	3.37478	2.09579	0.621015	-0.6873	0.0391212	0.976411	ankyrin repeat and GTPase domain Arf GTPase activating protein 11	Approved symbol	AGAP11	HGNC:29421	10q23.2
JAG1	23.8484	14.75	0.61849	-0.693178	6.8432e-06	0.0026069	jagged 1	Approved symbol	JAG1	HGNC:6188	20p12.1-p11.23
TM4SF1	9.96597	6.11637	0.613725	-0.704336	0.00976683	0.590534	transmembrane 4 L six family member 1	Approved symbol	TM4SF1	HGNC:11853	3q21-q25
ST7-OT4	16.0277	9.79286	0.610996	-0.710764	0.0138312	0.677924	ST7 overlapping transcript 4	Approved symbol	ST7-OT4	HGNC:18835	7q31.2
THRB	89.4578	54.6112	0.610468	-0.712012	9.03927e-10	1.30852e-06	thyroid hormone receptor, beta	Approved symbol	THRB	HGNC:11799	3p24.2
KLK2	200.24	121.744	0.607988	-0.717885	0.000584322	0.0899856	kallikrein-related peptidase 2	Approved symbol	KLK2	HGNC:6363	19q13.33
PALMD	2.56789	1.55946	0.607293	-0.719535	0.0217945	0.817187	palmdelphin	Approved symbol	PALMD	HGNC:15846	1p22-p21
HMGCS2	31.195	18.9271	0.606735	-0.720861	4.03583e-06	0.00171831	3-hydroxy-3-methylglutaryl-CoA synthase 2 (mitochondrial)	Approved symbol	HMGCS2	HGNC:5008	1p13-p12
ARL13A	2.19554	1.3321	0.606729	-0.720876	0.0456053	1	ADP-ribosylation factor-like 13A	Approved symbol	ARL13A	HGNC:31709	Xq22.1
DSC1	4.10924	2.4835	0.604368	-0.7265	0.0108709	0.62696	desmocollin 1	Approved symbol	DSC1	HGNC:3035	18q12.1
GCNT7	3.18338	1.91954	0.602986	-0.729804	0.0463291	1	glucosaminyl (N-acetyl) transferase family member 7	Approved symbol	GCNT7	HGNC:16099	20q13.2
FRY	32.8804	19.8163	0.60268	-0.730537	2.29719e-06	0.00103919	furry homolog (Drosophila)	Approved symbol	FRY	HGNC:20367	13q13.1
SPIC	2.5293	1.51388	0.598538	-0.740486	0.0359056	0.943484	Spi-C transcription factor (Spi-1/PU.1 related)	Approved symbol	SPIC	HGNC:29549	12q23
CHPT1	416.529	248.206	0.595891	-0.74688	6.65187e-11	1.37561e-07	choline phosphotransferase 1	Approved symbol	CHPT1	HGNC:17852	12q
ESRG	3.98882	2.36899	0.593909	-0.751687	0.0356535	0.943484	embryonic stem cell related (non-protein coding)	Approved symbol	ESRG	HGNC:39079	3p14.3
FAM110B	26.4375	15.5089	0.586623	-0.769493	3.05529e-07	0.000157958	family with sequence similarity 110, member B	Approved symbol	FAM110B	HGNC:28587	8q12.1
UTRN	454.372	265.395	0.584091	-0.775734	3.84535e-05	0.0107049	utrophin	Approved symbol	UTRN	HGNC:12635	6q24
KCNN2	62.1296	36.246	0.583394	-0.777458	0.0353247	0.943484	potassium intermediate/small conductance calcium-activated channel, subfamily N, member 2	Approved symbol	KCNN2	HGNC:6291	5q22.3
TMPRSS2	187.974	109.13	0.580562	-0.784479	1.42257e-06	0.000664295	transmembrane protease, serine 2	Approved symbol	TMPRSS2	HGNC:11876	21q22.3
SLC30A4	250.557	145.246	0.579693	-0.78664	1.77112e-10	3.20485e-07	solute carrier family 30 (zinc transporter), member 4	Approved symbol	SLC30A4	HGNC:11015	15q21.1
LOC440300	2.47482	1.43375	0.579334	-0.787532	0.022196	0.823871	N/A	Unmatched	Unmatched
KLK3	434.433	251.341	0.578549	-0.789488	0.000760583	0.111214	kallikrein-related peptidase 3	Approved symbol	KLK3	HGNC:6364	19q13.41
ANO5	2.48439	1.426	0.573983	-0.80092	0.0178184	0.758646	anoctamin 5	Approved symbol	ANO5	HGNC:27337	11p15.1
LPAL2	7.3318	4.19707	0.572448	-0.804783	0.00804508	0.539163	lipoprotein, Lp(a)-like 2, pseudogene	Approved symbol	LPAL2	HGNC:21210	6q26-q27
AHNAK	187.385	106.847	0.570202	-0.810455	1.05083e-05	0.00349034	AHNAK nucleoprotein	Approved symbol	AHNAK	HGNC:347	11q12-q13
PMEPA1	145.684	82.7507	0.568014	-0.816002	1.06089e-05	0.00349034	prostate transmembrane protein, androgen induced 1	Approved symbol	PMEPA1	HGNC:14107	20q13.31-q13.33
GREB1	38.6029	21.9037	0.567409	-0.817538	0.000333516	0.0588778	growth regulation by estrogen in breast cancer 1	Approved symbol	GREB1	HGNC:24885	2p25.1
DAPK1	1.69512	0.960542	0.566653	-0.819463	0.0461836	1	death-associated protein kinase 1	Approved symbol	DAPK1	HGNC:2674	9q34.1
DSEL	80.6888	45.5836	0.564931	-0.823852	4.0008e-12	1.15831e-08	dermatan sulfate epimerase-like	Approved symbol	DSEL	HGNC:18144	18q22.1
PTAFR	1.75548	0.980607	0.558597	-0.840121	0.0287192	0.900502	platelet-activating factor receptor	Approved symbol	PTAFR	HGNC:9582	1p35-p34.3
CAMK2N1	84.1595	46.7333	0.555294	-0.848676	0.033057	0.934634	calcium/calmodulin-dependent protein kinase II inhibitor 1	Approved symbol	CAMK2N1	HGNC:24190	1p36.12
SLC45A3	41.6818	23.0913	0.553989	-0.852071	0.00487216	0.414879	solute carrier family 45, member 3	Approved symbol	SLC45A3	HGNC:8642	1q32.1
FAM3B	2.57177	1.42355	0.553531	-0.853263	0.0209103	0.810674	family with sequence similarity 3, member B	Approved symbol	FAM3B	HGNC:1253	21q22.3
TAOK3	93.2421	51.4013	0.551267	-0.859177	1.34971e-14	6.51282e-11	TAO kinase 3	Approved symbol	TAOK3	HGNC:18133	12q
MYO1B	47.1995	25.9537	0.549873	-0.862831	0.00087414	0.122855	myosin IB	Approved symbol	MYO1B	HGNC:7596	2q12-q34
LOC100131320	3.09333	1.6818	0.543687	-0.879151	0.00617061	0.462827	N/A	Unmatched	Unmatched
PCA3	6.00892	3.26439	0.543258	-0.88029	0.0267788	0.880932	prostate cancer associated 3 (non-protein coding)	Approved symbol	PCA3	HGNC:8637	9q21.2
FIGN	4.75401	2.57067	0.540736	-0.887003	0.00369763	0.347577	fidgetin	Approved symbol	FIGN	HGNC:13285	2q24
STX19	2.0372	1.08349	0.531849	-0.910911	0.0189278	0.776203	syntaxin 19	Approved symbol	STX19	HGNC:19300	3q11
ANKRD20A5P	1.85132	0.982604	0.530757	-0.913875	0.0190449	0.778798	ankyrin repeat domain 20 family, member A5, pseudogene	Approved symbol	ANKRD20A5P	HGNC:33833	18p11.21
HERC3	241.617	127.732	0.528656	-0.919599	1.75771e-08	1.41359e-05	HECT and RLD domain containing E3 ubiquitin protein ligase 3	Approved symbol	HERC3	HGNC:4876	4q21
DPP4	10.7431	5.65002	0.52592	-0.927086	0.00307101	0.306593	dipeptidyl-peptidase 4	Approved symbol	DPP4	HGNC:3009	2q24.2
FAM13A-AS1	3.35891	1.76321	0.524936	-0.929786	0.00808223	0.539163	FAM13A antisense RNA 1	Approved symbol	FAM13A-AS1	HGNC:19370	4q22.1
SLC4A4	119.862	62.5774	0.522077	-0.937666	2.35882e-11	5.69105e-08	solute carrier family 4 (sodium bicarbonate cotransporter), member 4	Approved symbol	SLC4A4	HGNC:11030	4q13.3
LOC646329	1.85299	0.958426	0.517231	-0.951118	0.0249504	0.859957	N/A	Unmatched	Unmatched
HMGN2P46	4.64346	2.38546	0.513725	-0.960932	0.000622084	0.0947926	high mobility group nucleosomal binding domain 2 pseudogene 46	Approved symbol	HMGN2P46	HGNC:26817	15q15.1
GNAI1	11.0672	5.64385	0.509963	-0.971537	0.0141488	0.681856	guanine nucleotide binding protein (G protein), alpha inhibiting activity polypeptide 1	Approved symbol	GNAI1	HGNC:4384	7q21-q22
FAM22D	2.9287	1.49174	0.509351	-0.973268	0.015105	0.705357	NUT family member 2D	Previous symbol	NUTM2D	HGNC:23447	10q23.31
ASAH2B	1.48663	0.734354	0.493971	-1.0175	0.0303475	0.912506	N-acylsphingosine amidohydrolase (non-lysosomal ceramidase) 2B	Approved symbol	ASAH2B	HGNC:23456	10q11.23
STON1	1.29597	0.631171	0.487028	-1.03792	0.019887	0.797462	stonin 1	Approved symbol	STON1	HGNC:17003	2p16.3
MAPK10	2.98035	1.44392	0.48448	-1.04549	0.0271288	0.882509	mitogen-activated protein kinase 10	Approved symbol	MAPK10	HGNC:6872	4q22-q23
NR3C1	1.56922	0.754685	0.480929	-1.05611	0.0123672	0.658187	nuclear receptor subfamily 3, group C, member 1 (glucocorticoid receptor)	Approved symbol	NR3C1	HGNC:7978	5q31-q32
RPS16P5	1.90032	0.908848	0.478262	-1.06413	0.0209146	0.810674	ribosomal protein S16 pseudogene 5	Approved symbol	RPS16P5	HGNC:36183	6p12.1
GPR158	10.931	5.20865	0.476504	-1.06944	0.000296351	0.0540255	G protein-coupled receptor 158	Approved symbol	GPR158	HGNC:23689	10p12.31
ZNF319	24.7697	11.6073	0.46861	-1.09354	0.00344198	0.330577	zinc finger protein 319	Approved symbol	ZNF319	HGNC:13644	16q21
PLD1	5.11966	2.37431	0.463764	-1.10854	0.0040226	0.359452	phospholipase D1, phosphatidylcholine-specific	Approved symbol	PLD1	HGNC:9067	3q26
TNIK	2.78549	1.28842	0.462546	-1.11233	0.000982699	0.13051	TRAF2 and NCK interacting kinase	Approved symbol	TNIK	HGNC:30765	3q26.31
MEI1	1.20836	0.558246	0.461986	-1.11408	0.0366926	0.958778	meiosis inhibitor 1	Approved symbol	MEI1	HGNC:28613	22q13.2
SV2C	0.833057	0.380095	0.456265	-1.13206	0.0384107	0.975631	synaptic vesicle glycoprotein 2C	Approved symbol	SV2C	HGNC:30670	5q13
SLC22A3	119.929	54.6371	0.455579	-1.13423	5.13127e-07	0.000256139	solute carrier family 22 (organic cation transporter), member 3	Approved symbol	SLC22A3	HGNC:10967	6q25.3
SLC6A12	0.903801	0.405853	0.449052	-1.15505	0.0443261	1	solute carrier family 6 (neurotransmitter transporter), member 12	Approved symbol	SLC6A12	HGNC:11045	12p13
MYBPC1	5.57821	2.4695	0.442705	-1.17558	0.00745489	0.524956	myosin binding protein C, slow type	Approved symbol	MYBPC1	HGNC:7549	12q23.2
LOC100129617	1.21478	0.535976	0.441213	-1.18045	0.0233126	0.837401	N/A	Unmatched	Unmatched
CCDC141	5.61867	2.47215	0.439989	-1.18446	0.0288654	0.901566	coiled-coil domain containing 141	Approved symbol	CCDC141	HGNC:26821	2q31.2
INPP4B	6.05255	2.65588	0.438802	-1.18836	0.00827904	0.544761	inositol polyphosphate-4-phosphatase, type II, 105kDa	Approved symbol	INPP4B	HGNC:6075	4q31.1
CDH26	10.5892	4.63041	0.437279	-1.19337	0.0469005	1	cadherin 26	Approved symbol	CDH26	HGNC:15902	20q13.33
ABI3BP	1.00055	0.432864	0.432626	-1.20881	0.040424	0.988313	ABI family, member 3 (NESH) binding protein	Approved symbol	ABI3BP	HGNC:17265	3q12.2
CHRNA2	6.572	2.80361	0.426599	-1.22905	0.00535533	0.433093	cholinergic receptor, nicotinic, alpha 2 (neuronal)	Approved symbol	CHRNA2	HGNC:1956	8p21
FAM20A	1.13569	0.48154	0.424007	-1.23784	0.0227329	0.828738	family with sequence similarity 20, member A	Approved symbol	FAM20A	HGNC:23015	17q24.2
IGF1	21.0633	8.90983	0.423003	-1.24126	3.49474e-08	2.19956e-05	insulin-like growth factor 1 (somatomedin C)	Approved symbol	IGF1	HGNC:5464	12q23.2
CDHR3	1.61563	0.679996	0.420885	-1.2485	0.00439233	0.385354	cadherin-related family member 3	Approved symbol	CDHR3	HGNC:26308	7q22.2
RASD1	1.57767	0.658381	0.417313	-1.2608	0.00239776	0.255154	RAS, dexamethasone-induced 1	Approved symbol	RASD1	HGNC:15828	17p11.2
CNGB3	3.98844	1.6147	0.404845	-1.30456	1.82108e-05	0.00560892	cyclic nucleotide gated channel beta 3	Approved symbol	CNGB3	HGNC:2153	8q21.3
MYH15	0.69774	0.281351	0.403231	-1.31032	0.0358168	0.943484	myosin, heavy chain 15	Approved symbol	MYH15	HGNC:31073	3q13
CST7	0.759643	0.303478	0.3995	-1.32373	0.0318195	0.923157	cystatin F (leukocystatin)	Approved symbol	CST7	HGNC:2479	20p11.21
FIGNL2	0.652225	0.256555	0.393354	-1.3461	0.0298356	0.911182	fidgetin-like 2	Approved symbol	FIGNL2	HGNC:13287	12q13.13
TMEM150C	0.817482	0.30806	0.37684	-1.40798	0.0410672	0.988313	transmembrane protein 150C	Approved symbol	TMEM150C	HGNC:37263	4q21.22
FNDC1	1.05096	0.384164	0.365537	-1.45191	0.0108625	0.62696	fibronectin type III domain containing 1	Approved symbol	FNDC1	HGNC:21184	6q25
AMELX	1.47642	0.538145	0.364493	-1.45604	0.0110674	0.63325	amelogenin, X-linked	Approved symbol	AMELX	HGNC:461	Xp22.31-p22.1
DEC1	0.512152	0.180826	0.353072	-1.50197	0.0409353	0.988313	deleted in esophageal cancer 1	Approved symbol	DEC1	HGNC:23658	9q32
DAB1	17.6414	6.03565	0.342129	-1.54739	0.0192585	0.783105	Dab, reelin signal transducer, homolog 1 (Drosophila)	Approved symbol	DAB1	HGNC:2661	1p32-p31
LOC100130357	0.913783	0.309266	0.338446	-1.563	0.0138814	0.677924	N/A	Unmatched	Unmatched
NEFH	0.537004	0.18145	0.337893	-1.56536	0.0347204	0.943484	neurofilament, heavy polypeptide	Approved symbol	NEFH	HGNC:7737	22q12.2
SLC38A4	0.45927	0.153554	0.334343	-1.5806	0.0473234	1	solute carrier family 38, member 4	Approved symbol	SLC38A4	HGNC:14679	12q13
PLN	1.0046	0.333777	0.332247	-1.58967	0.0114329	0.646379	phospholamban	Approved symbol	PLN	HGNC:9080	6q22.1
THEGL	0.555264	0.179886	0.323965	-1.62609	0.0276087	0.890121	theg spermatid protein-like	Approved symbol	THEGL	HGNC:43771	4q12
ANGPTL4	0.726152	0.233005	0.320876	-1.63991	0.0175991	0.755977	angiopoietin-like 4	Approved symbol	ANGPTL4	HGNC:16039	19p13.3
LMO3	0.731052	0.234577	0.320876	-1.63991	0.0498378	1	LIM domain only 3 (rhombotin-like 2)	Approved symbol	LMO3	HGNC:6643	12p13
NAP1L5	1.51261	0.484114	0.320052	-1.64362	0.00548604	0.436351	nucleosome assembly protein 1-like 5	Approved symbol	NAP1L5	HGNC:19968	4q21-q22
TAS2R31	0.653584	0.206876	0.316525	-1.65961	0.0123637	0.658187	taste receptor, type 2, member 31	Approved symbol	TAS2R31	HGNC:19113	12p13.2
SEMA6D	1.79752	0.529606	0.294631	-1.76302	0.000158034	0.0367104	sema domain, transmembrane domain (TM), and cytoplasmic domain, (semaphorin) 6D	Approved symbol	SEMA6D	HGNC:16770	15q21.1
C1QTNF7	0.539191	0.157024	0.291221	-1.77981	0.0412781	0.988313	C1q and tumor necrosis factor related protein 7	Approved symbol	C1QTNF7	HGNC:14342	4p15.3
RND3	27.2096	7.44421	0.273588	-1.86992	5.68305e-09	5.33996e-06	Rho family GTPase 3	Approved symbol	RND3	HGNC:671	2q23.3
OR8D1	0.746267	0.181811	0.243627	-2.03725	0.00254549	0.265098	olfactory receptor, family 8, subfamily D, member 1	Approved symbol	OR8D1	HGNC:8481	11q25
OR2D2	0.445514	0.106466	0.238972	-2.06508	0.0240729	0.845078	olfactory receptor, family 2, subfamily D, member 2	Approved symbol	OR2D2	HGNC:8244	11p15.4
SLC2A10	0.344964	0.0795045	0.230472	-2.11734	0.0320553	0.927875	solute carrier family 2 (facilitated glucose transporter), member 10	Approved symbol	SLC2A10	HGNC:13444	20q13.12
LOC285740	1.10262	0.234024	0.212243	-2.23621	0.00272864	0.28014	N/A	Unmatched	Unmatched
BRD7P3	0.865559	0.182576	0.210934	-2.24513	0.00796233	0.536106	bromodomain containing 7 pseudogene 3	Approved symbol	BRD7P3	HGNC:24171	6q22.31
LOC100132163	0.419909	0.0808778	0.192608	-2.37626	0.00770269	0.525963	N/A	Unmatched	Unmatched
HSP90AB4P	0.255843	0.0305791	0.119523	-3.06464	0.0174265	0.750793	heat shock protein 90kDa alpha (cytosolic), class B member 4, pseudogene	Approved symbol	HSP90AB4P	HGNC:32538	15q21.3

## Sheet: NANOG1 DEGs
Table S3. Differentially expressed genes (DEGs) in NANOGP8 or NANOG1 overexpressing LNCaP cells in the presence of androgen (AD) d5 as determined by RNA-Seq analysis.
NANOG1
Presented are fold changes derived from normalized read counts using 76 nucleotide paired end NextGen sequencing of transcripts from LNCaP-N1 cells vs LNCaP-PLVX under AD conditions at d5.
Threshold >1.5X up and <1.5X down (<0.67) P<0.05.
ID	pLVX	NANOG1	Fold change	log2ratio	pvalue	FDR	Approved name	Match type	Approved symbol	HGNC ID	Location
NANOG	1.59443	655.94	411.396	8.68438	0	0	Nanog homeobox	Approved symbol	NANOG	HGNC:20857	12p13.31
UTS2	0.00582898	2.0927	359.016	8.4879	6.46848e-18	1.56063e-14	urotensin 2	Approved symbol	UTS2	HGNC:12636	1p36
UGT2B7	0.0724907	0.703227	9.70093	3.27812	6.68705e-05	0.00913224	UDP glucuronosyltransferase 2 family, polypeptide B7	Approved symbol	UGT2B7	HGNC:12554	4q13
SCNN1G	0.458405	3.87216	8.44703	3.07844	1.70235e-16	3.0804e-13	sodium channel, non-voltage-gated 1, gamma subunit	Approved symbol	SCNN1G	HGNC:10602	16p12
SCUBE2	0.368422	2.92197	7.93104	2.98751	3.46591e-11	1.92971e-08	signal peptide, CUB domain, EGF-like 2	Approved symbol	SCUBE2	HGNC:30425	11p15.4
HHEX	0.162007	1.16424	7.18634	2.84526	9.18406e-06	0.00166186	hematopoietically expressed homeobox	Approved symbol	HHEX	HGNC:4901	10q23.33
GCNT3	0.162527	1.16797	7.18634	2.84526	1.45523e-05	0.00244953	glucosaminyl (N-acetyl) transferase 3, mucin type	Approved symbol	GCNT3	HGNC:4205	15q22
GLT1D1	0.116726	0.653779	5.60099	2.48568	0.000510427	0.0461809	glycosyltransferase 1 domain containing 1	Approved symbol	GLT1D1	HGNC:26483	12q24.32
PSORS1C3	0.0490916	0.264081	5.37934	2.42743	0.0434877	0.750331	psoriasis susceptibility 1 candidate 3 (non-protein coding)	Approved symbol	PSORS1C3	HGNC:17203	6p21.33
NR2F1	0.532231	2.65384	4.98625	2.31796	1.02944e-06	0.000258404	nuclear receptor subfamily 2, group F, member 1	Approved symbol	NR2F1	HGNC:7975	5q14
HAR1A	0.162332	0.731286	4.50488	2.17149	0.00151196	0.102757	highly accelerated region 1A (non-protein coding)	Approved symbol	HAR1A	HGNC:33117	20q13.33
FOS	0.209465	0.911055	4.34944	2.12083	0.00198331	0.123752	FBJ murine osteosarcoma viral oncogene homolog	Approved symbol	FOS	HGNC:3796	14q24.3
CARTPT	0.980123	4.22039	4.30598	2.10634	2.50303e-08	9.79293e-06	CART prepropeptide	Approved symbol	CARTPT	HGNC:24323	5q13.2
TMTC1	0.434448	1.66475	3.83187	1.93805	3.47364e-05	0.00529309	transmembrane and tetratricopeptide repeat containing 1	Approved symbol	TMTC1	HGNC:24099	12p11.22
RGS22	0.300501	1.13332	3.77142	1.91511	0.000951371	0.0752571	regulator of G-protein signaling 22	Approved symbol	RGS22	HGNC:24499	8q22.2
NPPC	0.73075	2.67616	3.66221	1.87271	3.69763e-05	0.00557572	natriuretic peptide C	Approved symbol	NPPC	HGNC:7941	2q37.1
FOXC1	0.229762	0.805054	3.50387	1.80895	0.00208052	0.12816	forkhead box C1	Approved symbol	FOXC1	HGNC:3800	6p25
EFHC2	3.42529	11.9875	3.4997	1.80723	8.22828e-20	2.97781e-16	EF-hand domain (C-terminal) containing 2	Approved symbol	EFHC2	HGNC:26233	Xp11
C1orf228	0.161698	0.559813	3.46209	1.79164	0.0130751	0.424902	chromosome 1 open reading frame 228	Approved symbol	C1orf228	HGNC:34345	1p34.1
FITM1	0.184439	0.633684	3.43574	1.78062	0.00550794	0.261031	fat storage-inducing transmembrane protein 1	Approved symbol	FITM1	HGNC:33714	14q12
IFITM10	0.184768	0.634817	3.43574	1.78062	0.0107221	0.385367	interferon induced transmembrane protein 10	Approved symbol	IFITM10	HGNC:40022	11p15.5
LINC00536	0.715299	2.33217	3.26041	1.70505	0.000572934	0.0499626	long intergenic non-protein coding RNA 536	Approved symbol	LINC00536	HGNC:43645	8q23.3
UGT2B15	0.733905	2.36787	3.22639	1.68992	1.1956e-05	0.00211067	UDP glucuronosyltransferase 2 family, polypeptide B15	Approved symbol	UGT2B15	HGNC:12546	4q13
LRRC31	4.78235	14.8819	3.11184	1.63777	1.13543e-12	1.01594e-09	leucine rich repeat containing 31	Approved symbol	LRRC31	HGNC:26261	3q26.2
FLJ42709	0.392816	1.21198	3.08537	1.62544	0.0065043	0.286189	N/A	Unmatched	Unmatched
PDE7B	0.343708	1.0533	3.06451	1.61566	0.00493659	0.242244	phosphodiesterase 7B	Approved symbol	PDE7B	HGNC:8792	6q23-q24
TEX15	0.161191	0.486021	3.01518	1.59224	0.0433503	0.750331	testis expressed 15	Approved symbol	TEX15	HGNC:11738	8p22
NRXN2	0.321448	0.907887	2.82437	1.49793	0.00775071	0.323341	neurexin 2	Approved symbol	NRXN2	HGNC:8009	11q13
TBX10	0.457987	1.27716	2.78864	1.47956	0.00493006	0.242244	T-box 10	Approved symbol	TBX10	HGNC:11593	11q13.2
LRRIQ4	0.184058	0.511878	2.78107	1.47564	0.0478425	0.77649	leucine-rich repeats and IQ motif containing 4	Approved symbol	LRRIQ4	HGNC:34298	3q26.2
CHST2	2.71832	7.52438	2.76802	1.46886	0.000261978	0.0270885	carbohydrate (N-acetylglucosamine-6-O) sulfotransferase 2	Approved symbol	CHST2	HGNC:1970	3q24
LINC00574	0.275817	0.760105	2.75583	1.46249	0.0185058	0.496094	long intergenic non-protein coding RNA 574	Approved symbol	LINC00574	HGNC:21598	6q27
TLR2	0.365404	1.00231	2.74302	1.45576	0.00791147	0.326286	toll-like receptor 2	Approved symbol	TLR2	HGNC:11848	4q32
TMC5	0.958342	2.58105	2.69325	1.42935	0.00118503	0.0884251	transmembrane channel-like 5	Approved symbol	TMC5	HGNC:22999	16p13.11
HLX	0.550181	1.4775	2.68548	1.42518	0.00161873	0.107265	H2.0-like homeobox	Approved symbol	HLX	HGNC:4978	1q41
FAM131C	0.275616	0.73524	2.66762	1.41555	0.01492	0.451706	family with sequence similarity 131, member C	Approved symbol	FAM131C	HGNC:26717	1p36.13
UGT2B4	0.229606	0.610885	2.66058	1.41174	0.0226414	0.540853	UDP glucuronosyltransferase 2 family, polypeptide B4	Approved symbol	UGT2B4	HGNC:12553	4q13
PEAK1	1.97103	5.22014	2.64844	1.40514	5.4509e-07	0.000148882	pseudopodium-enriched atypical kinase 1	Approved symbol	PEAK1	HGNC:29431	15q24.3
PLSCR1	0.388955	1.02947	2.64675	1.40422	0.00645117	0.285988	phospholipid scramblase 1	Approved symbol	PLSCR1	HGNC:9092	3q23
PPM1L	6.79853	17.8889	2.63129	1.39577	1.94987e-15	3.13626e-12	protein phosphatase, Mg2+/Mn2+ dependent, 1L	Approved symbol	PPM1L	HGNC:16381	3q26.1
NTN4	0.457194	1.20173	2.6285	1.39424	0.003376	0.185742	netrin 4	Approved symbol	NTN4	HGNC:13658	12q22
AEBP1	0.343758	0.882912	2.56841	1.36088	0.019211	0.499279	AE binding protein 1	Approved symbol	AEBP1	HGNC:303	7p
LOC154860	0.414355	1.03663	2.5018	1.32297	0.0159472	0.465428	N/A	Unmatched	Unmatched
C9orf173	0.275537	0.686416	2.49119	1.31684	0.0322509	0.654787	chromosome 9 open reading frame 173	Approved symbol	C9orf173	HGNC:37285	9q34.3
FAM177B	0.366098	0.906812	2.47696	1.30857	0.021357	0.525789	family with sequence similarity 177, member B	Approved symbol	FAM177B	HGNC:34395	1q41
TSLP	0.526442	1.30319	2.47546	1.3077	0.00764492	0.320217	thymic stromal lymphopoietin	Approved symbol	TSLP	HGNC:30743	5q22.1
C3orf80	1.219	2.95155	2.42128	1.27577	0.000254241	0.0266695	chromosome 3 open reading frame 80	Approved symbol	C3orf80	HGNC:40048	3q25.33
S100A14	0.275041	0.660916	2.40298	1.26482	0.0357015	0.69136	S100 calcium binding protein A14	Approved symbol	S100A14	HGNC:18901	1q21.1
SYTL2	14.6726	35.1463	2.39537	1.26025	2.19855e-11	1.32609e-08	synaptotagmin-like 2	Approved symbol	SYTL2	HGNC:15585	11q14.1
ACR	0.415502	0.990284	2.38334	1.25299	0.0277235	0.608991	acrosin	Approved symbol	ACR	HGNC:126	22q13.33
WDR17	0.252427	0.587712	2.32824	1.21924	0.0498902	0.798023	WD repeat domain 17	Approved symbol	WDR17	HGNC:16661	4q34
S1PR3	7.97562	18.2129	2.28357	1.19129	1.69076e-11	1.06415e-08	sphingosine-1-phosphate receptor 3	Approved symbol	S1PR3	HGNC:3167	9q22.1-q22.2
ANKRD29	1.60604	3.66471	2.28182	1.19018	8.3596e-05	0.0111022	ankyrin repeat domain 29	Approved symbol	ANKRD29	HGNC:27110	18q11.2
HOXD8	0.456243	1.02875	2.25483	1.17302	0.0385226	0.711085	homeobox D8	Approved symbol	HOXD8	HGNC:5139	2q31.1
MYLK	28.7191	64.601	2.24941	1.16955	0.000226956	0.024518	myosin light chain kinase	Approved symbol	MYLK	HGNC:7590	3q21
PDGFC	0.3211	0.712081	2.21763	1.14902	0.0458976	0.764908	platelet derived growth factor C	Approved symbol	PDGFC	HGNC:8801	4q32
C14orf182	0.367523	0.812561	2.21091	1.14464	0.035527	0.690321	long intergenic non-protein coding RNA 1588	Previous symbol	LINC01588	HGNC:27503	14q22.1
RDX	401.759	886.029	2.20537	1.14102	5.88426e-13	7.09362e-10	radixin	Approved symbol	RDX	HGNC:9944	11q23
FOXF2	0.709385	1.55207	2.18791	1.12955	0.0063567	0.283164	forkhead box F2	Approved symbol	FOXF2	HGNC:3810	6p25.3
KLHDC7B	0.86909	1.87296	2.15508	1.10774	0.0301397	0.636645	kelch domain containing 7B	Approved symbol	KLHDC7B	HGNC:25145	22q13.33
CECR6	0.642293	1.3824	2.15229	1.10587	0.0097951	0.364509	cat eye syndrome chromosome region, candidate 6	Approved symbol	CECR6	HGNC:1844	22q11.2
SCNN1D	1.4898	3.16613	2.1252	1.0876	0.000886839	0.0705719	sodium channel, non-voltage-gated 1, delta subunit	Approved symbol	SCNN1D	HGNC:10601	1p36.3-p36.2
SH2B2	0.753478	1.59841	2.12138	1.085	0.0057065	0.265673	SH2B adaptor protein 2	Approved symbol	SH2B2	HGNC:17381	7q22.1
TOX3	22.8346	48.2626	2.11358	1.07969	1.19307e-12	1.01594e-09	TOX high mobility group box family member 3	Approved symbol	TOX3	HGNC:11972	16q12.1
HOXC9	1.32899	2.71965	2.04641	1.0331	0.00168217	0.110687	homeobox C9	Approved symbol	HOXC9	HGNC:5130	12q13.13
UGT2B11	2.11983	4.33245	2.04377	1.03124	0.00392386	0.206552	UDP glucuronosyltransferase 2 family, polypeptide B11	Approved symbol	UGT2B11	HGNC:12545	4q13.3
FXYD6	0.870054	1.77666	2.04201	1.02999	0.0101892	0.375317	FXYD domain containing ion transport regulator 6	Approved symbol	FXYD6	HGNC:4030	11q23.3
ZNF135	1.58046	3.14013	1.98685	0.990484	0.00123989	0.09065	zinc finger protein 135	Approved symbol	ZNF135	HGNC:12919	19q13.4
LAMA3	190.77	372.132	1.95068	0.96398	9.38354e-13	9.05574e-10	laminin, alpha 3	Approved symbol	LAMA3	HGNC:6483	18q11.2
NEDD9	4.25988	8.28698	1.94535	0.960032	0.000221942	0.0241566	neural precursor cell expressed, developmentally down-regulated 9	Approved symbol	NEDD9	HGNC:7733	6p25-p24
NPC1	46.9524	91.2614	1.9437	0.958807	1.35665e-18	3.92777e-15	Niemann-Pick disease, type C1	Approved symbol	NPC1	HGNC:7897	18q11.2
CTXN1	1.35136	2.59547	1.92063	0.94158	0.00517051	0.251169	cortexin 1	Approved symbol	CTXN1	HGNC:31108	19p13.2
LOC100144603	1.21172	2.31879	1.91363	0.936315	0.00749103	0.316152	N/A	Unmatched	Unmatched
CBLN2	133.297	251.972	1.89031	0.91862	0.000150997	0.0179167	cerebellin 2 precursor	Approved symbol	CBLN2	HGNC:1544	18q22.3
CCDC80	8.68728	16.3921	1.88691	0.916029	0.0392045	0.716425	coiled-coil domain containing 80	Approved symbol	CCDC80	HGNC:30649	3q13.2
TERT	1.41586	2.6621	1.8802	0.910883	0.0122199	0.409418	telomerase reverse transcriptase	Approved symbol	TERT	HGNC:11730	5p15.33
MET	9.54449	17.9281	1.87837	0.909485	8.9084e-08	2.99902e-05	MET proto-oncogene, receptor tyrosine kinase	Approved symbol	MET	HGNC:7029	7q31
TIMP3	1.42228	2.64946	1.86283	0.897493	0.00618974	0.279883	TIMP metallopeptidase inhibitor 3	Approved symbol	TIMP3	HGNC:11822	22q12.3
C15orf34	0.872798	1.60957	1.84414	0.882952	0.0416503	0.73171	HEXA antisense RNA 1	Previous symbol	HEXA-AS1	HGNC:25810	15q23
UGT2B17	13.0687	24.0726	1.842	0.881276	0.0411568	0.727678	UDP glucuronosyltransferase 2 family, polypeptide B17	Approved symbol	UGT2B17	HGNC:12547	4q13
BMP6	4.17829	7.64222	1.82903	0.871078	0.00162276	0.107265	bone morphogenetic protein 6	Approved symbol	BMP6	HGNC:1073	6p24-p23
IGFBP3	10.8684	19.8332	1.82485	0.867775	4.33633e-05	0.00627727	insulin-like growth factor binding protein 3	Approved symbol	IGFBP3	HGNC:5472	7p12.3
TMEM191A	1.17205	2.13255	1.81951	0.863552	0.0161664	0.466823	transmembrane protein 191A (pseudogene)	Approved symbol	TMEM191A	HGNC:25317	22q11.21
PRSS3	1.96133	3.51387	1.79158	0.841233	0.0167821	0.476348	protease, serine, 3	Approved symbol	PRSS3	HGNC:9486	9p13
COL16A1	3.57473	6.33966	1.77346	0.82657	0.000793943	0.0652913	collagen, type XVI, alpha 1	Approved symbol	COL16A1	HGNC:2193	1p35-p34
GXYLT2	1.39412	2.46711	1.76966	0.823468	0.0111441	0.392784	glucoside xylosyltransferase 2	Approved symbol	GXYLT2	HGNC:33383	3p13
GPR126	204.59	361.522	1.76705	0.821346	1.10424e-07	3.47501e-05	G protein-coupled receptor 126	Approved symbol	GPR126	HGNC:13841	6q23.1-q24.3
TMEM108	2.60705	4.59571	1.7628	0.817866	0.00136237	0.0962032	transmembrane protein 108	Approved symbol	TMEM108	HGNC:28451	3q22.1
APBB2	46.4498	81.87	1.76255	0.817662	6.02749e-11	3.23163e-08	amyloid beta (A4) precursor protein-binding, family B, member 2	Approved symbol	APBB2	HGNC:582	4p13
CTTNBP2	1.85619	3.26687	1.75999	0.815567	0.00508318	0.247758	cortactin binding protein 2	Approved symbol	CTTNBP2	HGNC:15679	7q31
RGS5	8.14679	14.1521	1.73714	0.79671	3.8455e-05	0.00568035	regulator of G-protein signaling 5	Approved symbol	RGS5	HGNC:10001	1q23.1
WSCD1	1.16756	2.02586	1.73512	0.795036	0.0288094	0.62098	WSC domain containing 1	Approved symbol	WSCD1	HGNC:29060	17p13.2
PROCR	2.19764	3.80831	1.73291	0.793193	0.00424878	0.219572	protein C receptor, endothelial	Approved symbol	PROCR	HGNC:9452	20q11.2
DDR2	5.67142	9.78433	1.7252	0.786763	0.0076508	0.320217	discoidin domain receptor tyrosine kinase 2	Approved symbol	DDR2	HGNC:2731	1q12-q23
WNT5A	7.73193	13.2794	1.71748	0.780295	0.0189089	0.498806	wingless-type MMTV integration site family, member 5A	Approved symbol	WNT5A	HGNC:12784	3p21-p14
LOC100131551	1.39775	2.37483	1.69904	0.764719	0.0223192	0.53581	N/A	Unmatched	Unmatched
RPP25	1.09988	1.85452	1.68611	0.753702	0.0341092	0.676311	ribonuclease P/MRP 25kDa subunit	Approved symbol	RPP25	HGNC:30361	15q24.2
FGF13	4.45744	7.48655	1.67956	0.748085	0.00261722	0.153388	fibroblast growth factor 13	Approved symbol	FGF13	HGNC:3670	Xq26.3
RHOBTB3	20.1536	33.8325	1.67873	0.747371	0.0120639	0.409246	Rho-related BTB domain containing 3	Approved symbol	RHOBTB3	HGNC:18757	5q15
NUDT8	11.0081	18.4602	1.67695	0.745843	0.000985058	0.0774983	nudix (nucleoside diphosphate linked moiety X)-type motif 8	Approved symbol	NUDT8	HGNC:8055	11q13.2
C8orf39	1.25452	2.09283	1.66824	0.738323	0.0481362	0.77944	RBM12B antisense RNA 1	Previous symbol	RBM12B-AS1	HGNC:28818	8q22.1
EIF1B	13.2691	22.0679	1.6631	0.733875	2.25457e-07	6.39943e-05	eukaryotic translation initiation factor 1B	Approved symbol	EIF1B	HGNC:30792	3p22.1
FLJ31813	2.27739	3.77759	1.65874	0.730087	0.0143458	0.447563	N/A	Unmatched	Unmatched
ABCA12	17.1763	28.3165	1.64858	0.721224	0.0107283	0.385367	ATP-binding cassette, sub-family A (ABC1), member 12	Approved symbol	ABCA12	HGNC:14637	2q34
LFNG	1.72224	2.82729	1.64164	0.715139	0.0215492	0.528723	LFNG O-fucosylpeptide 3-beta-N-acetylglucosaminyltransferase	Approved symbol	LFNG	HGNC:6560	7p22.3
MT1G	8.72822	14.3148	1.64006	0.713749	0.0403811	0.725092	metallothionein 1G	Approved symbol	MT1G	HGNC:7399	16q13
FHL1	1.25945	2.05176	1.62909	0.70407	0.0335951	0.671463	four and a half LIM domains 1	Approved symbol	FHL1	HGNC:3702	Xq26.3
DAPK2	3.60367	5.82991	1.61777	0.694004	0.00548288	0.261031	death-associated protein kinase 2	Approved symbol	DAPK2	HGNC:2675	15q22.1
MT1X	10.0999	16.2693	1.61084	0.687812	0.001002	0.0784048	metallothionein 1X	Approved symbol	MT1X	HGNC:7405	16q13
TSPAN3	43.469	69.5531	1.60006	0.678128	2.14054e-06	0.000484163	tetraspanin 3	Approved symbol	TSPAN3	HGNC:17752	15q23
MT1F	3.33812	5.33747	1.59895	0.677121	0.0470844	0.769728	metallothionein 1F	Approved symbol	MT1F	HGNC:7398	16q13
HEG1	3.56389	5.69086	1.59681	0.675195	0.00608942	0.277202	heart development protein with EGF-like domains 1	Approved symbol	HEG1	HGNC:29227	3q21.2
TBPL1	24.3885	38.8139	1.59148	0.67037	1.34091e-07	4.13002e-05	TBP-like 1	Approved symbol	TBPL1	HGNC:11589	6q22.1-q22.3
FLJ36000	4.98631	7.91068	1.58648	0.665829	0.014791	0.451706	N/A	Unmatched	Unmatched
C12orf34	2.08858	3.29783	1.57899	0.658998	0.0274305	0.604389	family with sequence similarity 222, member A	Previous symbol	FAM222A	HGNC:25915	12q24.11
FOSL2	12.2073	19.2536	1.57723	0.657392	1.33156e-05	0.00226773	FOS-like antigen 2	Approved symbol	FOSL2	HGNC:3798	2p23.3
TM7SF2	49.6165	78.2379	1.57685	0.657049	0.0019198	0.120831	transmembrane 7 superfamily member 2	Approved symbol	TM7SF2	HGNC:11863	11q13.1
C18orf56	2.41047	3.7952	1.57446	0.65486	0.0153672	0.455853	TYMS opposite strand	Previous symbol	TYMSOS	HGNC:29553	18p11.32
CERK	15.6905	24.7037	1.57444	0.654841	2.77581e-05	0.00427475	ceramide kinase	Approved symbol	CERK	HGNC:19256	22q13.31
FYN	4.61374	7.24532	1.57038	0.651115	0.00201251	0.1245	FYN proto-oncogene, Src family tyrosine kinase	Approved symbol	FYN	HGNC:4037	6q21
PDE1A	1.46601	2.30051	1.56923	0.650055	0.0436914	0.751663	phosphodiesterase 1A, calmodulin-dependent	Approved symbol	PDE1A	HGNC:8774	2q32.1
RAPGEF4	4.10721	6.36012	1.54852	0.630894	0.0208563	0.520545	Rap guanine nucleotide exchange factor (GEF) 4	Approved symbol	RAPGEF4	HGNC:16626	2q31-q32
CNKSR3	8.85798	13.6716	1.54342	0.626129	0.00141814	0.0979166	CNKSR family member 3	Approved symbol	CNKSR3	HGNC:23034	6q25.2
ENHO	2.9806	4.58407	1.53797	0.621025	0.0106634	0.384947	energy homeostasis associated	Approved symbol	ENHO	HGNC:24838	9p13.3
PLCH1	13.1561	20.2302	1.5377	0.620779	0.000668354	0.0565795	phospholipase C, eta 1	Approved symbol	PLCH1	HGNC:29185	3q25
SFRP1	4.75593	7.26699	1.52798	0.611629	0.038981	0.713387	secreted frizzled-related protein 1	Approved symbol	SFRP1	HGNC:10776	8p11.21
ST6GALNAC4	11.0764	16.8122	1.51784	0.602017	0.000427857	0.0402185	ST6 (alpha-N-acetyl-neuraminyl-2,3-beta-galactosyl-1,3)-N-acetylgalactosaminide alpha-2,6-sialyltransferase 4	Approved symbol	ST6GALNAC4	HGNC:17846	9q34
USP54	297.989	452.035	1.51695	0.601177	7.81007e-08	2.7495e-05	ubiquitin specific peptidase 54	Approved symbol	USP54	HGNC:23513	10q22.3
VTA1	181.668	275.351	1.51569	0.599971	1.6869e-07	5.0874e-05	vesicle (multivesicular body) trafficking 1	Approved symbol	VTA1	HGNC:20954	6q24.1
EPHA2	3.3729	5.10876	1.51465	0.598981	0.0113853	0.395237	EPH receptor A2	Approved symbol	EPHA2	HGNC:3386	1p36
UNC5B	2.97753	4.50518	1.51306	0.597469	0.0270378	0.59855	unc-5 homolog B (C. elegans)	Approved symbol	UNC5B	HGNC:12568	10q22.2
GPR124	4.27584	6.46099	1.51105	0.595547	0.00826837	0.336216	G protein-coupled receptor 124	Approved symbol	GPR124	HGNC:17849	8p11.22
ENDOV	2.52564	3.7962	1.50306	0.587907	0.0467496	0.769728	endonuclease V	Approved symbol	ENDOV	HGNC:26640	17q25.3
HLF	53.1937	35.6112	0.669464	-0.578923	2.43055e-05	0.00386645	hepatic leukemia factor	Approved symbol	HLF	HGNC:4977	17q22
ST6GALNAC1	40.6043	27.1604	0.668904	-0.580129	0.000887268	0.0705719	ST6 (alpha-N-acetyl-neuraminyl-2,3-beta-galactosyl-1,3)-N-acetylgalactosaminide alpha-2,6-sialyltransferase 1	Approved symbol	ST6GALNAC1	HGNC:23614	17q25.3
LOC100507034	4.1167	2.75333	0.668819	-0.580312	0.0310301	0.641703	N/A	Unmatched	Unmatched
FKBP5	195.531	130.688	0.668376	-0.581269	0.0167524	0.476348	FK506 binding protein 5	Approved symbol	FKBP5	HGNC:3721	6p21.31
NETO1	128.765	86.027	0.668091	-0.581883	0.000364264	0.0353898	neuropilin (NRP) and tolloid (TLL)-like 1	Approved symbol	NETO1	HGNC:13823	18q22.2
ODZ1	220.457	147.043	0.66699	-0.584262	0.0362015	0.691556	teneurin transmembrane protein 1	Previous symbol	TENM1	HGNC:8117	Xq25
LRIG1	72.003	48.0047	0.666704	-0.584882	6.35837e-07	0.000167352	leucine-rich repeats and immunoglobulin-like domains 1	Approved symbol	LRIG1	HGNC:17360	3p14
PPARGC1A	9.99453	6.65556	0.665921	-0.586578	0.0273931	0.604389	peroxisome proliferator-activated receptor gamma, coactivator 1 alpha	Approved symbol	PPARGC1A	HGNC:9237	4p15.1
PEG3	61.5105	40.7191	0.661986	-0.595127	0.00570767	0.265673	paternally expressed 3	Approved symbol	PEG3	HGNC:8826	19q13.4
ACPP	6.5514	4.33331	0.661433	-0.596333	0.0180087	0.487874	acid phosphatase, prostate	Approved symbol	ACPP	HGNC:125	3q22.1
RAB6C	4.98131	3.29423	0.661317	-0.596585	0.0126933	0.418561	RAB6C, member RAS oncogene family	Approved symbol	RAB6C	HGNC:16525	2q21.1
AIDA	754.947	499.03	0.661012	-0.597251	0.00111997	0.0853346	axin interactor, dorsalization associated	Approved symbol	AIDA	HGNC:25761	1q41
DDC	229.221	150.946	0.658518	-0.602705	1.09801e-05	0.00196232	dopa decarboxylase (aromatic L-amino acid decarboxylase)	Approved symbol	DDC	HGNC:2719	7p12.1
LNP1	2.86416	1.87559	0.65485	-0.610764	0.0458301	0.764908	leukemia NUP98 fusion partner 1	Approved symbol	LNP1	HGNC:28014	3q12.2
LINC00470	6.73113	4.39498	0.652934	-0.614992	0.0446682	0.755314	long intergenic non-protein coding RNA 470	Approved symbol	LINC00470	HGNC:1225	18p11.32
NCAM2	389.536	253.403	0.650524	-0.620325	0.0013037	0.0932657	neural cell adhesion molecule 2	Approved symbol	NCAM2	HGNC:7657	21q21
ZBTB16	11.7988	7.66324	0.649493	-0.622615	0.00218302	0.132779	zinc finger and BTB domain containing 16	Approved symbol	ZBTB16	HGNC:12930	11q23
LOC100289019	4.41312	2.86576	0.649373	-0.622881	0.0463839	0.7665	N/A	Unmatched	Unmatched
KLRD1	5.94951	3.8577	0.648407	-0.625028	0.0263679	0.589957	killer cell lectin-like receptor subfamily D, member 1	Approved symbol	KLRD1	HGNC:6378	12p13
PIK3AP1	20.6177	13.3659	0.648275	-0.625323	0.00105081	0.0809121	phosphoinositide-3-kinase adaptor protein 1	Approved symbol	PIK3AP1	HGNC:30034	10q24.2
HMGCS2	31.1904	20.1422	0.64578	-0.630885	5.28736e-05	0.00751844	3-hydroxy-3-methylglutaryl-CoA synthase 2 (mitochondrial)	Approved symbol	HMGCS2	HGNC:5008	1p13-p12
ARG2	55.962	36.1066	0.645199	-0.632184	9.84948e-08	3.16847e-05	arginase 2	Approved symbol	ARG2	HGNC:664	14q24.1
ENPP3	7.72999	4.98303	0.644637	-0.633442	0.00882891	0.343568	ectonucleotide pyrophosphatase/phosphodiesterase 3	Approved symbol	ENPP3	HGNC:3358	6q22
LOC100130872	4.60106	2.96284	0.643949	-0.634983	0.0235477	0.554629	N/A	Unmatched	Unmatched
SYTL4	10.7944	6.9468	0.643557	-0.635861	0.00183962	0.117926	synaptotagmin-like 4	Approved symbol	SYTL4	HGNC:15588	Xq21.33
ZMIZ1	466.555	300.066	0.643152	-0.636768	3.23548e-06	0.000652396	zinc finger, MIZ-type containing 1	Approved symbol	ZMIZ1	HGNC:16493	10q22.3
SEC31B	3.62168	2.3223	0.641221	-0.641106	0.0201323	0.51316	SEC31 homolog B (S. cerevisiae)	Approved symbol	SEC31B	HGNC:23197	10q24.32
RAB27B	8.46364	5.41992	0.640377	-0.643006	0.0190443	0.499279	RAB27B, member RAS oncogene family	Approved symbol	RAB27B	HGNC:9767	18q21.2
MMP16	369.595	236.63	0.640242	-0.643311	0.00912596	0.349568	matrix metallopeptidase 16 (membrane-inserted)	Approved symbol	MMP16	HGNC:7162	8q21
ADAMTS1	118.08	75.5322	0.639669	-0.644602	0.000363401	0.0353898	ADAM metallopeptidase with thrombospondin type 1 motif, 1	Approved symbol	ADAMTS1	HGNC:217	21q21.3
SRGAP3	10.0245	6.40729	0.639164	-0.645741	0.00923	0.350692	SLIT-ROBO Rho GTPase activating protein 3	Approved symbol	SRGAP3	HGNC:19744	3p25.3
RARB	4.71543	3.01222	0.6388	-0.646564	0.0180084	0.487874	retinoic acid receptor, beta	Approved symbol	RARB	HGNC:9865	3p24
DGKH	9.59416	6.11878	0.637761	-0.648912	0.00866073	0.341615	diacylglycerol kinase, eta	Approved symbol	DGKH	HGNC:2854	13q13.3
TMTC2	39.0046	24.8521	0.637158	-0.650278	8.49591e-05	0.0111806	transmembrane and tetratricopeptide repeat containing 2	Approved symbol	TMTC2	HGNC:25440	12q21.31
C1orf116	370.777	235.701	0.635695	-0.653592	2.17638e-09	1.0163e-06	chromosome 1 open reading frame 116	Approved symbol	C1orf116	HGNC:28667	1q32.1
ARSG	12.7077	8.07321	0.635301	-0.654487	0.000488289	0.0450221	arylsulfatase G	Approved symbol	ARSG	HGNC:24102	17q24.2
RANBP3L	5.92605	3.75745	0.634056	-0.657317	0.00703461	0.302602	RAN binding protein 3-like	Approved symbol	RANBP3L	HGNC:26353	5p13.2
LOC100506124	3.51585	2.22858	0.633866	-0.65775	0.0219168	0.53165	N/A	Unmatched	Unmatched
AIM1	40.7251	25.7538	0.632383	-0.66113	0.00219272	0.132811	absent in melanoma 1	Approved symbol	AIM1	HGNC:356	6q21
C5orf4	7.74359	4.87291	0.629282	-0.66822	0.0114976	0.398181	fatty acid hydroxylase domain containing 2	Previous symbol	FAXDC2	HGNC:1334	5q31-q32
IGF2R	579.614	364.64	0.629108	-0.668619	7.97728e-08	2.7495e-05	insulin-like growth factor 2 receptor	Approved symbol	IGF2R	HGNC:5467	6q25.3
PGBD1	2.31431	1.45392	0.62823	-0.670636	0.0469269	0.769728	piggyBac transposable element derived 1	Approved symbol	PGBD1	HGNC:19398	6p22.1
VWF	5.54151	3.47723	0.627489	-0.672339	0.0339945	0.676311	von Willebrand factor	Approved symbol	VWF	HGNC:12726	12p13.3
PPFIBP2	40.8683	25.63	0.627136	-0.673149	2.06498e-05	0.00335872	PTPRF interacting protein, binding protein 2 (liprin beta 2)	Approved symbol	PPFIBP2	HGNC:9250	11p15.4
ACSL3	423.528	265.591	0.627091	-0.673253	0.00954651	0.358034	acyl-CoA synthetase long-chain family member 3	Approved symbol	ACSL3	HGNC:3570	2q34-q35
PDE10A	36.0182	22.5264	0.625418	-0.677107	0.000407281	0.0387882	phosphodiesterase 10A	Approved symbol	PDE10A	HGNC:8772	6q26
BTBD8	2.56359	1.60081	0.62444	-0.679365	0.0291684	0.623182	BTB (POZ) domain containing 8	Approved symbol	BTBD8	HGNC:21019	1p22.1
PTPRR	2.73001	1.70369	0.624059	-0.680246	0.0370046	0.698271	protein tyrosine phosphatase, receptor type, R	Approved symbol	PTPRR	HGNC:9680	12q15
TBC1D4	15.8244	9.8747	0.624018	-0.68034	0.00178279	0.115729	TBC1 domain family, member 4	Approved symbol	TBC1D4	HGNC:19165	13q22.2
EPHA6	16.887	10.5129	0.622541	-0.683758	0.000100647	0.0127804	EPH receptor A6	Approved symbol	EPHA6	HGNC:19296	3q12.1
ANO5	2.48338	1.54408	0.621765	-0.685559	0.0413202	0.727678	anoctamin 5	Approved symbol	ANO5	HGNC:27337	11p15.1
DNAJC12	4.04008	2.50964	0.621186	-0.686902	0.0305846	0.638217	DnaJ (Hsp40) homolog, subfamily C, member 12	Approved symbol	DNAJC12	HGNC:28908	10q21.3
ENDOD1	373.767	232.1	0.620975	-0.687393	1.29197e-09	6.23417e-07	endonuclease domain containing 1	Approved symbol	ENDOD1	HGNC:29129	11q21
PLEKHH1	66.0296	40.9828	0.620672	-0.688096	3.80889e-09	1.62169e-06	pleckstrin homology domain containing, family H (with MyTH4 domain) member 1	Approved symbol	PLEKHH1	HGNC:17733	14q24.1
CDKN2B-AS1	2.37836	1.47565	0.620451	-0.688611	0.0485299	0.783068	CDKN2B antisense RNA 1	Approved symbol	CDKN2B-AS1	HGNC:34341	9p21.3
ARHGAP6	57.2671	35.4394	0.618844	-0.692353	2.09035e-06	0.000480317	Rho GTPase activating protein 6	Approved symbol	ARHGAP6	HGNC:676	Xp22.3
MCTP2	36.9764	22.8534	0.618055	-0.694193	0.00233088	0.138855	multiple C2 domains, transmembrane 2	Approved symbol	MCTP2	HGNC:25636	15q26.2
RAB3B	186.354	114.913	0.616641	-0.697496	3.80529e-05	0.00567891	RAB3B, member RAS oncogene family	Approved symbol	RAB3B	HGNC:9778	1p32-p31
BDH2	2.9855	1.84021	0.616383	-0.6981	0.037513	0.70433	3-hydroxybutyrate dehydrogenase, type 2	Approved symbol	BDH2	HGNC:32389	4q24
BRP44	373.783	230.202	0.615872	-0.699299	2.8823e-08	1.098e-05	mitochondrial pyruvate carrier 2	Previous symbol	MPC2	HGNC:24515	1q24
KLKP1	3.7099	2.28426	0.615721	-0.699652	0.021264	0.525287	kallikrein pseudogene 1	Approved symbol	KLKP1	HGNC:21260	19q13.33
CAB39L	30.3554	18.68	0.615377	-0.700456	5.93361e-07	0.000159065	calcium binding protein 39-like	Approved symbol	CAB39L	HGNC:20290	13q14.11
RASSF3	966.491	593.532	0.61411	-0.70343	2.59981e-07	7.23746e-05	Ras association (RalGDS/AF-6) domain family member 3	Approved symbol	RASSF3	HGNC:14271	12q14.2
OSBPL10	5.03972	3.07437	0.610027	-0.713055	0.0172585	0.481232	oxysterol binding protein-like 10	Approved symbol	OSBPL10	HGNC:16395	3p23
ARL13A	2.1967	1.32777	0.604439	-0.726332	0.0407295	0.727678	ADP-ribosylation factor-like 13A	Approved symbol	ARL13A	HGNC:31709	Xq22.1
SPAG4	1.82735	1.10308	0.603652	-0.728212	0.043773	0.75167	sperm associated antigen 4	Approved symbol	SPAG4	HGNC:11214	20q11.2
UBE2E3	33.4678	20.1525	0.602145	-0.731816	2.56919e-05	0.0040325	ubiquitin-conjugating enzyme E2E 3	Approved symbol	UBE2E3	HGNC:12479	2q31.3
AADAT	111.424	66.4461	0.596336	-0.745803	6.46514e-13	7.09362e-10	aminoadipate aminotransferase	Approved symbol	AADAT	HGNC:17929	4q33
NWD1	2.35833	1.40272	0.594791	-0.749546	0.032145	0.654787	NACHT and WD repeat domain containing 1	Approved symbol	NWD1	HGNC:27619	19p13.11
PBX3	18.2565	10.858	0.594747	-0.749651	8.42233e-06	0.00154331	pre-B-cell leukemia homeobox 3	Approved symbol	PBX3	HGNC:8634	9q33.3
PDZD2	9.62352	5.69068	0.59133	-0.757965	0.00382517	0.205086	PDZ domain containing 2	Approved symbol	PDZD2	HGNC:18486	5p14.1
BTN3A2	3.78738	2.23663	0.590548	-0.759874	0.0221886	0.534827	butyrophilin, subfamily 3, member A2	Approved symbol	BTN3A2	HGNC:1139	6p22.1
KIF13B	20.9042	12.3226	0.589481	-0.762483	0.000239313	0.0256328	kinesin family member 13B	Approved symbol	KIF13B	HGNC:14405	8p21
LOC283050	7.72122	4.5413	0.588158	-0.765725	0.00118162	0.0884251	N/A	Unmatched	Unmatched
SPON2	232.049	135.569	0.584224	-0.775406	1.98305e-07	5.74132e-05	spondin 2, extracellular matrix protein	Approved symbol	SPON2	HGNC:11253	4p16.3
LCP1	153.467	89.6131	0.583924	-0.776148	0.000337049	0.0341197	lymphocyte cytosolic protein 1 (L-plastin)	Approved symbol	LCP1	HGNC:6528	13q14.3
FDPSL2A	6.57268	3.8204	0.581255	-0.782757	0.0116792	0.400784	farnesyl diphosphate synthase pseudogene 2	Previous symbol	FDPSP2	HGNC:3633	7q11.23
DPP4	10.777	6.25948	0.580818	-0.783842	0.0139497	0.440907	dipeptidyl-peptidase 4	Approved symbol	DPP4	HGNC:3009	2q24.2
TAOK3	93.226	54.0583	0.579863	-0.786216	1.67342e-12	1.3458e-09	TAO kinase 3	Approved symbol	TAOK3	HGNC:18133	12q
CHPT1	415.93	241.122	0.579719	-0.786575	4.44405e-12	3.21661e-09	choline phosphotransferase 1	Approved symbol	CHPT1	HGNC:17852	12q
XIST	1.68196	0.974323	0.579279	-0.787669	0.0470472	0.769728	X inactive specific transcript (non-protein coding)	Approved symbol	XIST	HGNC:12810	Xq13.2
PALMD	2.57127	1.48064	0.575838	-0.796264	0.0152224	0.454349	palmdelphin	Approved symbol	PALMD	HGNC:15846	1p22-p21
TRPM8	28.9228	16.6385	0.575275	-0.797677	3.41806e-08	1.26871e-05	transient receptor potential cation channel, subfamily M, member 8	Approved symbol	TRPM8	HGNC:17961	2q37
SYCP3	9.30242	5.33311	0.573304	-0.802629	0.00313018	0.17563	synaptonemal complex protein 3	Approved symbol	SYCP3	HGNC:18130	12q23.2
BCHE	22.3848	12.8117	0.572338	-0.805061	0.00284494	0.163526	butyrylcholinesterase	Approved symbol	BCHE	HGNC:983	3q26.1-q26.2
GLIPR1	1.66732	0.954255	0.572329	-0.805083	0.0342466	0.676311	GLI pathogenesis-related 1	Approved symbol	GLIPR1	HGNC:17001	12q14.1
NAALADL2	38.1153	21.7789	0.571395	-0.807439	8.5686e-07	0.000221498	N-acetylated alpha-linked acidic dipeptidase-like 2	Approved symbol	NAALADL2	HGNC:23219	3q26.3
TNIK	2.77506	1.57822	0.568715	-0.814221	0.0116164	0.400377	TRAF2 and NCK interacting kinase	Approved symbol	TNIK	HGNC:30765	3q26.31
RDH11	227.168	128.889	0.567375	-0.817625	1.09224e-13	1.43738e-10	retinol dehydrogenase 11 (all-trans/9-cis/11-cis)	Approved symbol	RDH11	HGNC:17964	14q24.1
LOC100506472	2.52671	1.43159	0.566582	-0.819642	0.0143329	0.447563	N/A	Unmatched	Unmatched
FAM110B	26.3935	14.9496	0.566413	-0.820075	3.8706e-08	1.40077e-05	family with sequence similarity 110, member B	Approved symbol	FAM110B	HGNC:28587	8q12.1
DSEL	80.6249	45.625	0.565892	-0.821402	3.84487e-12	2.92939e-09	dermatan sulfate epimerase-like	Approved symbol	DSEL	HGNC:18144	18q22.1
TNFAIP8	4.56857	2.58361	0.565519	-0.822354	0.0268376	0.595861	tumor necrosis factor, alpha-induced protein 8	Approved symbol	TNFAIP8	HGNC:17260	5q23.1
PKHD1L1	4.62419	2.61506	0.565519	-0.822354	0.00282074	0.163332	polycystic kidney and hepatic disease 1 (autosomal recessive)-like 1	Approved symbol	PKHD1L1	HGNC:20313	8q23
CENPV	1.69338	0.95594	0.564517	-0.824912	0.0388582	0.712942	centromere protein V	Approved symbol	CENPV	HGNC:29920	17p11.2
PLA2G2A	2.96886	1.67125	0.562928	-0.828978	0.045417	0.761827	phospholipase A2, group IIA (platelets, synovial fluid)	Approved symbol	PLA2G2A	HGNC:9031	1p35
MYO1B	47.2697	26.6035	0.562801	-0.829302	0.0015034	0.102656	myosin IB	Approved symbol	MYO1B	HGNC:7596	2q12-q34
LPAL2	7.32471	4.10177	0.559991	-0.836526	0.00558829	0.26265	lipoprotein, Lp(a)-like 2, pseudogene	Approved symbol	LPAL2	HGNC:21210	6q26-q27
NKX3-1	602.666	337.212	0.559534	-0.837701	0.000361739	0.0353898	NK3 homeobox 1	Approved symbol	NKX3-1	HGNC:7838	8p21.2
HS3ST1	7.17125	4.00639	0.558673	-0.839923	0.00367546	0.200022	heparan sulfate (glucosamine) 3-O-sulfotransferase 1	Approved symbol	HS3ST1	HGNC:5194	4p16
TRAF3IP3	2.71585	1.50892	0.555597	-0.84789	0.0106303	0.3848	TRAF3 interacting protein 3	Approved symbol	TRAF3IP3	HGNC:30766	1q32.3-q41
GSG1	3.62609	2.01375	0.55535	-0.84853	0.0314045	0.646673	germ cell associated 1	Approved symbol	GSG1	HGNC:19716	12p13.31
ACPT	2.76018	1.53286	0.555347	-0.848537	0.012211	0.409418	acid phosphatase, testicular	Approved symbol	ACPT	HGNC:14376	19q13.33
CPEB3	15.4932	8.59218	0.554576	-0.850544	3.11356e-06	0.000643884	cytoplasmic polyadenylation element binding protein 3	Approved symbol	CPEB3	HGNC:21746	10q23.33
TTN	43.3786	23.9537	0.552202	-0.856732	1.6061e-05	0.0026724	titin	Approved symbol	TTN	HGNC:12403	2q31
BCL2L14	1.55203	0.854483	0.550558	-0.861033	0.0413136	0.727678	BCL2-like 14 (apoptosis facilitator)	Approved symbol	BCL2L14	HGNC:16657	12p13-p12
ZNF697	14.271	7.80667	0.547029	-0.87031	4.10721e-05	0.00600566	zinc finger protein 697	Approved symbol	ZNF697	HGNC:32034	1p12
SPIC	2.51974	1.37776	0.546786	-0.870953	0.0105405	0.383662	Spi-C transcription factor (Spi-1/PU.1 related)	Approved symbol	SPIC	HGNC:29549	12q23
UTRN	453.431	247.471	0.545774	-0.873623	2.91495e-06	0.000611549	utrophin	Approved symbol	UTRN	HGNC:12635	6q24
AHNAK	188.189	102.643	0.545427	-0.874543	3.24485e-06	0.000652396	AHNAK nucleoprotein	Approved symbol	AHNAK	HGNC:347	11q12-q13
KIAA1875	1.2922	0.70149	0.542865	-0.881334	0.0459177	0.764908	KIAA1875	Approved symbol	KIAA1875	HGNC:26959	8q24.3
FAM49A	9.29024	5.03885	0.542381	-0.88262	0.000110025	0.0137304	family with sequence similarity 49, member A	Approved symbol	FAM49A	HGNC:25373	2p24.3
PMEPA1	146.196	78.6389	0.5379	-0.894591	2.08559e-06	0.000480317	prostate transmembrane protein, androgen induced 1	Approved symbol	PMEPA1	HGNC:14107	20q13.31-q13.33
C3orf25	2.9757	1.59939	0.537484	-0.895706	0.0122463	0.409418	EF-hand calcium binding domain 12	Previous symbol	EFCAB12	HGNC:28061	3q21.3
IL1RN	2.32753	1.24891	0.536583	-0.898128	0.0151396	0.454179	interleukin 1 receptor antagonist	Approved symbol	IL1RN	HGNC:6000	2q14.2
PLD1	5.09206	2.73106	0.536336	-0.898791	0.0162083	0.466823	phospholipase D1, phosphatidylcholine-specific	Approved symbol	PLD1	HGNC:9067	3q26
ASB14	1.9271	1.03231	0.535683	-0.900549	0.0363298	0.691987	ankyrin repeat and SOCS box containing 14	Approved symbol	ASB14	HGNC:19766	3p21.1
CAMK2N1	83.8768	44.927	0.535631	-0.900688	0.0218408	0.53165	calcium/calmodulin-dependent protein kinase II inhibitor 1	Approved symbol	CAMK2N1	HGNC:24190	1p36.12
ELOVL7	118.223	63.2857	0.53531	-0.901554	0.00745682	0.315628	ELOVL fatty acid elongase 7	Approved symbol	ELOVL7	HGNC:26292	5q12
C2orf72	8.08418	4.3251	0.535008	-0.902367	0.0342771	0.676311	chromosome 2 open reading frame 72	Approved symbol	C2orf72	HGNC:27418	2q37.1
THRB	89.511	47.7848	0.533843	-0.905513	9.55225e-15	1.38278e-11	thyroid hormone receptor, beta	Approved symbol	THRB	HGNC:11799	3p24.2
FAM22D	2.92983	1.53687	0.524558	-0.930825	0.0230643	0.547343	NUT family member 2D	Previous symbol	NUTM2D	HGNC:23447	10q23.31
STON1	1.29398	0.677581	0.523642	-0.933347	0.034652	0.679704	stonin 1	Approved symbol	STON1	HGNC:17003	2p16.3
GPR135	1.65101	0.857954	0.519654	-0.944377	0.0333653	0.670401	G protein-coupled receptor 135	Approved symbol	GPR135	HGNC:19991	14q23.1
DSC1	4.11756	2.12938	0.517146	-0.951356	0.00123191	0.0905232	desmocollin 1	Approved symbol	DSC1	HGNC:3035	18q12.1
PCA3	6.02066	3.10829	0.51627	-0.953801	0.017043	0.480355	prostate cancer associated 3 (non-protein coding)	Approved symbol	PCA3	HGNC:8637	9q21.2
F5	1.27215	0.65331	0.513547	-0.961431	0.0376459	0.705149	coagulation factor V (proaccelerin, labile factor)	Approved symbol	F5	HGNC:3542	1q23
ARHGAP28	15.0987	7.74428	0.512911	-0.963219	1.92117e-07	5.67567e-05	Rho GTPase activating protein 28	Approved symbol	ARHGAP28	HGNC:25509	18p11.23
ITIH5	1.18037	0.603672	0.511425	-0.967406	0.0454008	0.761827	inter-alpha-trypsin inhibitor heavy chain family, member 5	Approved symbol	ITIH5	HGNC:21449	10p14
LUZP2	52.9787	27.0657	0.510879	-0.968946	0.0218881	0.53165	leucine zipper protein 2	Approved symbol	LUZP2	HGNC:23206	11p14.3
TMEM139	2.31473	1.17953	0.509574	-0.972637	0.0135899	0.43332	transmembrane protein 139	Approved symbol	TMEM139	HGNC:22058	7q34
FLJ42393	2.57304	1.30658	0.507796	-0.97768	0.0261264	0.58819		Unmatched
FIGN	4.73626	2.40166	0.507078	-0.97972	0.00115148	0.0872716	fidgetin	Approved symbol	FIGN	HGNC:13285	2q24
KLK2	201.377	102.087	0.506947	-0.980093	5.46831e-06	0.00108437	kallikrein-related peptidase 2	Approved symbol	KLK2	HGNC:6363	19q13.33
LOC100287036	1.74216	0.882235	0.506405	-0.981637	0.0400744	0.724153	N/A	Unmatched	Unmatched
GCNT1	39.7178	20.0781	0.505519	-0.984163	1.68415e-11	1.06415e-08	glucosaminyl (N-acetyl) transferase 1, core 2	Approved symbol	GCNT1	HGNC:4203	9q13
NPY1R	3.98174	2.00587	0.503768	-0.989169	0.000546983	0.0488773	neuropeptide Y receptor Y1	Approved symbol	NPY1R	HGNC:7956	4q31.3-q32
JAG1	23.8643	11.934	0.500079	-0.999772	1.63958e-10	8.47664e-08	jagged 1	Approved symbol	JAG1	HGNC:6188	20p12.1-p11.23
AFF3	6.47874	3.23493	0.499314	-1.00198	0.00184921	0.117926	AF4/FMR2 family, member 3	Approved symbol	AFF3	HGNC:6473	2q11.2-q12
ST7-OT3	2.93241	1.46287	0.498862	-1.00329	0.0182184	0.491117	ST7 overlapping transcript 3	Approved symbol	ST7-OT3	HGNC:16045	7q31.3
GNAI1	11.0979	5.51617	0.497047	-1.00855	0.0121663	0.409418	guanine nucleotide binding protein (G protein), alpha inhibiting activity polypeptide 1	Approved symbol	GNAI1	HGNC:4384	7q21-q22
CD274	2.78404	1.38304	0.496772	-1.00934	0.00441915	0.223034	CD274 molecule	Approved symbol	CD274	HGNC:17635	9p24.1
SNAP91	1.32143	0.654913	0.49561	-1.01272	0.0368492	0.697293	synaptosomal-associated protein, 91kDa	Approved symbol	SNAP91	HGNC:14986	6q15
SLC10A1	1.27593	0.630278	0.493976	-1.01749	0.0245494	0.567387	solute carrier family 10 (sodium/bile acid cotransporter), member 1	Approved symbol	SLC10A1	HGNC:10905	14q24.2
UBAP1L	1.23205	0.606437	0.49222	-1.02263	0.0286082	0.62098	ubiquitin associated protein 1-like	Approved symbol	UBAP1L	HGNC:40028	15q22.31
CNTN2	2.97766	1.46228	0.491083	-1.02596	0.0123895	0.412301	contactin 2 (axonal)	Approved symbol	CNTN2	HGNC:2172	1q32.1
IL1RAPL1	3.05623	1.49174	0.488098	-1.03476	0.0180853	0.488439	interleukin 1 receptor accessory protein-like 1	Approved symbol	IL1RAPL1	HGNC:5996	Xp22.1-p21.3
SORBS2	2.50536	1.2211	0.487396	-1.03683	0.00805097	0.331096	sorbin and SH3 domain containing 2	Approved symbol	SORBS2	HGNC:24098	4q35.1
CCRL1	1.55572	0.756453	0.486241	-1.04026	0.0171423	0.480355	atypical chemokine receptor 4	Previous symbol	ACKR4	HGNC:1611	3q22
LOC100131320	3.09507	1.50187	0.485247	-1.04321	0.00130664	0.0932657	N/A	Unmatched	Unmatched
GREB1	38.7357	18.7721	0.484621	-1.04507	6.94544e-06	0.00133946	growth regulation by estrogen in breast cancer 1	Approved symbol	GREB1	HGNC:24885	2p25.1
C16orf3	1.93227	0.93469	0.483726	-1.04774	0.0161812	0.466823	GAS8 antisense RNA 1	Previous symbol	GAS8-AS1	HGNC:1197	16q24.3
LOC100505702	0.950144	0.454271	0.478107	-1.06459	0.0435559	0.750614	N/A	Unmatched	Unmatched
GUCY1A2	1.52088	0.72585	0.477257	-1.06716	0.0179865	0.487874	guanylate cyclase 1, soluble, alpha 2	Approved symbol	GUCY1A2	HGNC:4684	11q21-q22
INPP4B	6.08659	2.90427	0.477159	-1.06746	0.0202526	0.514075	inositol polyphosphate-4-phosphatase, type II, 105kDa	Approved symbol	INPP4B	HGNC:6075	4q31.1
FRY	32.9172	15.6679	0.47598	-1.07103	8.89873e-12	6.13419e-09	furry homolog (Drosophila)	Approved symbol	FRY	HGNC:20367	13q13.1
TM4SF1	9.97544	4.74501	0.475669	-1.07197	0.000119991	0.0145966	transmembrane 4 L six family member 1	Approved symbol	TM4SF1	HGNC:11853	3q21-q25
LOC646329	1.85248	0.87966	0.474857	-1.07444	0.0128683	0.422806	N/A	Unmatched	Unmatched
WWTR1	3.02108	1.42794	0.472657	-1.08113	0.0142118	0.445303	WW domain containing transcription regulator 1	Approved symbol	WWTR1	HGNC:24042	3q23-q24
RLN1	3.80336	1.78395	0.469047	-1.0922	0.000156256	0.0181938	relaxin 1	Approved symbol	RLN1	HGNC:10026	9p24.1
GFRAL	0.765197	0.354318	0.463041	-1.11079	0.0452456	0.760715	GDNF family receptor alpha like	Approved symbol	GFRAL	HGNC:32789	6p12.1
TMPRSS2	188.838	87.0977	0.461229	-1.11645	2.48826e-11	1.4408e-08	transmembrane protease, serine 2	Approved symbol	TMPRSS2	HGNC:11876	21q22.3
TNFRSF19	102.663	47.2487	0.460229	-1.11958	2.63986e-09	1.19421e-06	tumor necrosis factor receptor superfamily, member 19	Approved symbol	TNFRSF19	HGNC:11915	13q12.11-q12.3
ASRGL1	8.54555	3.92549	0.45936	-1.1223	0.00291022	0.166515	asparaginase like 1	Approved symbol	ASRGL1	HGNC:16448	11q12.3
CXCL12	3.55877	1.62774	0.457388	-1.12851	0.000423694	0.0400876	chemokine (C-X-C motif) ligand 12	Approved symbol	CXCL12	HGNC:10672	10q11.1
SLC30A4	250.309	113.889	0.454993	-1.13608	4.00669e-20	1.93336e-16	solute carrier family 30 (zinc transporter), member 4	Approved symbol	SLC30A4	HGNC:11015	15q21.1
LANCL3	0.953761	0.431	0.451895	-1.14594	0.0397092	0.722148	LanC lantibiotic synthetase component C-like 3 (bacterial)	Approved symbol	LANCL3	HGNC:24767	Xp21.1
FAM13A-AS1	3.35858	1.50632	0.448501	-1.15682	0.00112003	0.0853346	FAM13A antisense RNA 1	Approved symbol	FAM13A-AS1	HGNC:19370	4q22.1
TDRD1	3.02389	1.35564	0.44831	-1.15743	0.0120835	0.409246	tudor domain containing 1	Approved symbol	TDRD1	HGNC:11712	10q26.11
C1orf229	1.48887	0.657518	0.441622	-1.17912	0.00835043	0.337397	chromosome 1 open reading frame 229	Approved symbol	C1orf229	HGNC:33759	1q44
BRDT	2.08062	0.913585	0.439094	-1.1874	0.0188163	0.498806	bromodomain, testis-specific	Approved symbol	BRDT	HGNC:1105	1p22.1
PIWIL2	1.43727	0.630154	0.438437	-1.18956	0.0245753	0.567387	piwi-like RNA-mediated gene silencing 2	Approved symbol	PIWIL2	HGNC:17644	8p24
EVI2B	3.27014	1.41809	0.433647	-1.20541	0.0371911	0.700102	ecotropic viral integration site 2B	Approved symbol	EVI2B	HGNC:3500	17q11.2
LRRTM2	3.21039	1.3872	0.432097	-1.21057	0.0170655	0.480355	leucine rich repeat transmembrane neuronal 2	Approved symbol	LRRTM2	HGNC:19409	5q31
PLN	0.999694	0.430871	0.431003	-1.21423	0.0440481	0.752526	phospholamban	Approved symbol	PLN	HGNC:9080	6q22.1
ABCA4	0.762122	0.328112	0.430524	-1.21583	0.0425667	0.741146	ATP-binding cassette, sub-family A (ABC1), member 4	Approved symbol	ABCA4	HGNC:34	1p22
SLC45A3	41.8554	17.8999	0.427659	-1.22547	7.66484e-05	0.0103697	solute carrier family 45, member 3	Approved symbol	SLC45A3	HGNC:8642	1q32.1
FLRT2	1.28468	0.549234	0.427526	-1.22591	0.0192946	0.500554	fibronectin leucine rich transmembrane protein 2	Approved symbol	FLRT2	HGNC:3761	14q24-q32
TNFSF14	0.836593	0.355326	0.42473	-1.23538	0.0307028	0.638217	tumor necrosis factor (ligand) superfamily, member 14	Approved symbol	TNFSF14	HGNC:11930	19p13.3
GNRH1	1.25265	0.530311	0.423353	-1.24007	0.00820156	0.334439	gonadotropin-releasing hormone 1 (luteinizing-releasing hormone)	Approved symbol	GNRH1	HGNC:4419	8p21-p11.2
LOC100507346	2.46077	1.03287	0.419734	-1.25245	0.0079045	0.326286		Unmatched
RPS16P5	1.90074	0.780679	0.410723	-1.28376	0.00667216	0.290922	ribosomal protein S16 pseudogene 5	Approved symbol	RPS16P5	HGNC:36183	6p12.1
KLHL32	0.743869	0.305243	0.410345	-1.28509	0.040301	0.724717	kelch-like family member 32	Approved symbol	KLHL32	HGNC:21221	6q16.3
FILIP1L	2.78597	1.14296	0.410254	-1.28541	0.0247682	0.569118	filamin A interacting protein 1-like	Approved symbol	FILIP1L	HGNC:24589	3q12.1
ST7-OT4	16.0237	6.54634	0.408541	-1.29145	1.32763e-05	0.00226773	ST7 overlapping transcript 4	Approved symbol	ST7-OT4	HGNC:18835	7q31.2
AMHR2	0.98174	0.39859	0.406003	-1.30044	0.0366383	0.69512	anti-Mullerian hormone receptor, type II	Approved symbol	AMHR2	HGNC:465	12q13
PMCHL2	7.11169	2.87197	0.403839	-1.30815	0.0105318	0.383662	pro-melanin-concentrating hormone-like 2, pseudogene	Approved symbol	PMCHL2	HGNC:9111	5q13.2
IQGAP2	54.3162	21.7716	0.40083	-1.31894	0.00284668	0.163526	IQ motif containing GTPase activating protein 2	Approved symbol	IQGAP2	HGNC:6111	5q
TAS2R19	0.953292	0.380813	0.399472	-1.32383	0.0173221	0.481232	taste receptor, type 2, member 19	Approved symbol	TAS2R19	HGNC:19108	12p13.2
MAPK10	2.97614	1.18549	0.39833	-1.32796	0.00536926	0.259121	mitogen-activated protein kinase 10	Approved symbol	MAPK10	HGNC:6872	4q22-q23
LOC100129617	1.20969	0.481659	0.398166	-1.32856	0.012586	0.417878		Unmatched
GRPR	1.01547	0.40297	0.39683	-1.33341	0.0157474	0.463999	gastrin-releasing peptide receptor	Approved symbol	GRPR	HGNC:4609	Xp22.2
IGF1	21.0379	8.34277	0.39656	-1.33439	2.82672e-09	1.23999e-06	insulin-like growth factor 1 (somatomedin C)	Approved symbol	IGF1	HGNC:5464	12q23.2
SGK1	14.0234	5.4803	0.390796	-1.35551	1.11964e-09	5.58894e-07	serum/glucocorticoid regulated kinase 1	Approved symbol	SGK1	HGNC:10810	6q23
CMTM2	1.56216	0.608877	0.389765	-1.35932	0.0112604	0.392784	CKLF-like MARVEL transmembrane domain containing 2	Approved symbol	CMTM2	HGNC:19173	16q22.1-q22.3
GPR158	10.9555	4.26504	0.389306	-1.36102	6.80129e-06	0.00133048	G protein-coupled receptor 158	Approved symbol	GPR158	HGNC:23689	10p12.31
HMGN2P46	4.65367	1.80651	0.38819	-1.36517	2.45293e-06	0.000539859	high mobility group nucleosomal binding domain 2 pseudogene 46	Approved symbol	HMGN2P46	HGNC:26817	15q15.1
KCNN2	62.5213	24.2181	0.387358	-1.36826	0.00034602	0.0343082	potassium intermediate/small conductance calcium-activated channel, subfamily N, member 2	Approved symbol	KCNN2	HGNC:6291	5q22.3
SLC4A4	119.731	46.3745	0.387321	-1.3684	3.30242e-22	2.39029e-18	solute carrier family 4 (sodium bicarbonate cotransporter), member 4	Approved symbol	SLC4A4	HGNC:11030	4q13.3
TNFAIP8L2	0.78801	0.30448	0.386391	-1.37187	0.0303899	0.637572	tumor necrosis factor, alpha-induced protein 8-like 2	Approved symbol	TNFAIP8L2	HGNC:26277	1q21.2
DEFB132	3.53103	1.32555	0.375402	-1.41349	0.00551779	0.261031	defensin, beta 132	Approved symbol	DEFB132	HGNC:33806	20p13
NUP210L	1.4249	0.534306	0.374978	-1.41512	0.00811571	0.331873	nucleoporin 210kDa-like	Approved symbol	NUP210L	HGNC:29915	1q21.3
KLK3	438.418	163.782	0.373574	-1.42053	9.81279e-09	4.03397e-06	kallikrein-related peptidase 3	Approved symbol	KLK3	HGNC:6364	19q13.41
GRIP1	0.948449	0.354018	0.37326	-1.42175	0.020135	0.51316	glutamate receptor interacting protein 1	Approved symbol	GRIP1	HGNC:18708	12q13.13
CNGB3	3.98058	1.48048	0.371925	-1.42692	2.56662e-06	0.000554543	cyclic nucleotide gated channel beta 3	Approved symbol	CNGB3	HGNC:2153	8q21.3
HERC3	241.988	89.991	0.371882	-1.42708	7.64413e-18	1.58081e-14	HECT and RLD domain containing E3 ubiquitin protein ligase 3	Approved symbol	HERC3	HGNC:4876	4q21
CC2D2B	1.37936	0.509511	0.369383	-1.43681	0.00954691	0.358034	coiled-coil and C2 domain containing 2B	Approved symbol	CC2D2B	HGNC:31666	10q23.33
SERPIND1	1.04796	0.381632	0.364167	-1.45733	0.0106328	0.3848	serpin peptidase inhibitor, clade D (heparin cofactor), member 1	Approved symbol	SERPIND1	HGNC:4838	22q11.21
SLC22A1	1.14488	0.408208	0.356551	-1.48782	0.00537	0.259121	solute carrier family 22 (organic cation transporter), member 1	Approved symbol	SLC22A1	HGNC:10963	6q25.3
LOC100507086	0.861086	0.305927	0.35528	-1.49297	0.00904834	0.34929	N/A	Unmatched	Unmatched
UQCRBP1	0.652209	0.230633	0.353619	-1.49973	0.0196261	0.505529	ubiquinol-cytochrome c reductase binding protein pseudogene 1	Approved symbol	UQCRBP1	HGNC:12583	Xp11.21
ADAM20	0.654728	0.231524	0.353619	-1.49973	0.0242205	0.561885	ADAM metallopeptidase domain 20	Approved symbol	ADAM20	HGNC:199	14q24.2
C10orf108	2.23971	0.78611	0.350987	-1.51051	0.00864597	0.341615	proline rich 26	Previous symbol	PRR26	HGNC:30724	10p15.3
RND3	27.2325	9.45384	0.347152	-1.52636	1.54217e-06	0.000372074	Rho family GTPase 3	Approved symbol	RND3	HGNC:671	2q23.3
MYBPC1	5.5966	1.9319	0.345193	-1.53453	0.000696393	0.0586104	myosin binding protein C, slow type	Approved symbol	MYBPC1	HGNC:7549	12q23.2
LAG3	0.606458	0.205812	0.339367	-1.55908	0.0193875	0.502001	lymphocyte-activation gene 3	Approved symbol	LAG3	HGNC:6476	12p13.3
SEMA6D	1.79964	0.602845	0.334981	-1.57785	0.000561582	0.0497333	sema domain, transmembrane domain (TM), and cytoplasmic domain, (semaphorin) 6D	Approved symbol	SEMA6D	HGNC:16770	15q21.1
LOC100303749	1.67997	0.559198	0.332862	-1.587	0.00435172	0.222323	N/A	Unmatched	Unmatched
SLC22A3	119.725	38.5592	0.322064	-1.63458	6.86037e-13	7.09362e-10	solute carrier family 22 (organic cation transporter), member 3	Approved symbol	SLC22A3	HGNC:10967	6q25.3
TAS2R5	0.486119	0.154314	0.317441	-1.65544	0.0241928	0.561885	taste receptor, type 2, member 5	Approved symbol	TAS2R5	HGNC:14912	7q31.3-q32
C9orf106	0.48304	0.153337	0.317441	-1.65544	0.0351219	0.683666	chromosome 9 open reading frame 106	Approved symbol	C9orf106	HGNC:31370	9q34.11
SH3TC2	1.05965	0.328003	0.309538	-1.69181	0.0120335	0.409246	SH3 domain and tetratricopeptide repeats 2	Approved symbol	SH3TC2	HGNC:29427	5q32
NR3C1	1.57649	0.480572	0.304837	-1.71389	0.000195556	0.0219447	nuclear receptor subfamily 3, group C, member 1 (glucocorticoid receptor)	Approved symbol	NR3C1	HGNC:7978	5q31-q32
PRLR	4.94397	1.50407	0.304222	-1.7168	0.00232817	0.138855	prolactin receptor	Approved symbol	PRLR	HGNC:9446	5p14-p13
DEC1	0.51346	0.155671	0.30318	-1.72175	0.0236506	0.554888	deleted in esophageal cancer 1	Approved symbol	DEC1	HGNC:23658	9q32
OR2B6	0.53096	0.154056	0.290145	-1.78515	0.0165928	0.473762	olfactory receptor, family 2, subfamily B, member 6	Approved symbol	OR2B6	HGNC:8241	6p22.1
C1QTNF7	0.540419	0.1568	0.290145	-1.78515	0.0412781	0.727678	C1q and tumor necrosis factor related protein 7	Approved symbol	C1QTNF7	HGNC:14342	4p15.3
DOCK8	1.84833	0.533956	0.288886	-1.79143	0.0192099	0.499279	dedicator of cytokinesis 8	Approved symbol	DOCK8	HGNC:19191	9p24.3
CHRNA2	6.58463	1.85133	0.28116	-1.83054	5.7399e-05	0.00806706	cholinergic receptor, nicotinic, alpha 2 (neuronal)	Approved symbol	CHRNA2	HGNC:1956	8p21
PCDH15	0.561746	0.15627	0.278186	-1.84588	0.0205948	0.516691	protocadherin-related 15	Approved symbol	PCDH15	HGNC:14674	10q21.1
GLT8D2	1.10926	0.304269	0.2743	-1.86617	0.00140798	0.0979166	glycosyltransferase 8 domain containing 2	Approved symbol	GLT8D2	HGNC:24890	12q23.3
FNDC1	1.05244	0.28267	0.268586	-1.89654	0.00174702	0.113918	fibronectin type III domain containing 1	Approved symbol	FNDC1	HGNC:21184	6q25
OR6W1P	0.397384	0.105581	0.265689	-1.91219	0.0399121	0.724153	olfactory receptor, family 6, subfamily W, member 1 pseudogene	Approved symbol	OR6W1P	HGNC:15091	7q34
LOC84989	0.89084	0.232681	0.261193	-1.93681	0.0149766	0.451706	N/A	Unmatched	Unmatched
HVCN1	0.420306	0.105555	0.251139	-1.99344	0.0158569	0.464664	hydrogen voltage-gated channel 1	Approved symbol	HVCN1	HGNC:28240	12q24.11
F2RL2	0.52982	0.12909	0.243649	-2.03712	0.0112337	0.392784	coagulation factor II (thrombin) receptor-like 2	Approved symbol	F2RL2	HGNC:3539	5q13
CCDC141	5.61564	1.354	0.241113	-2.05222	0.000240816	0.0256328	coiled-coil domain containing 141	Approved symbol	CCDC141	HGNC:26821	2q31.2
ARGFX	0.441908	0.105218	0.238099	-2.07036	0.0130911	0.424902	arginine-fifty homeobox	Approved symbol	ARGFX	HGNC:30146	3q13.33
ASAP1-IT1	0.770463	0.181387	0.235426	-2.08666	0.00708318	0.303361	ASAP1 intronic transcript 1 (non-protein coding)	Approved symbol	ASAP1-IT1	HGNC:24998	8q24.21
DAB1	17.5759	4.09799	0.233159	-2.10061	0.0016108	0.107265	Dab, reelin signal transducer, homolog 1 (Drosophila)	Approved symbol	DAB1	HGNC:2661	1p32-p31
SLC2A10	0.344437	0.0790964	0.22964	-2.12256	0.0320553	0.654489	solute carrier family 2 (facilitated glucose transporter), member 10	Approved symbol	SLC2A10	HGNC:13444	20q13.12
LINC00442	0.579226	0.129954	0.224358	-2.15613	0.00650014	0.286189	long intergenic non-protein coding RNA 442	Approved symbol	LINC00442	HGNC:42779	13q12.11
ST7-AS2	1.40854	0.233585	0.165835	-2.59218	0.000118533	0.0145414	ST7 antisense RNA 2	Approved symbol	ST7-AS2	HGNC:16044	7q31.2
GPR52	0.351412	0.0557929	0.158768	-2.65501	0.0109628	0.38992	G protein-coupled receptor 52	Approved symbol	GPR52	HGNC:4508	1q24
NAP1L5	1.51782	0.232422	0.153129	-2.70718	5.29761e-05	0.00751844	nucleosome assembly protein 1-like 5	Approved symbol	NAP1L5	HGNC:19968	4q21-q22
GHRHR	0.464281	0.0307372	0.0662039	-3.91694	0.000275294	0.0282635	growth hormone releasing hormone receptor	Approved symbol	GHRHR	HGNC:4266	7p14
