# Supplementary material for: NANOG reprograms prostate cancer cells to castration resistance via dynamically repressing and engaging the AR/FOXA1 signaling axis
Source: Cell Discov. 2016 Nov 15;2:16041–. doi: 10.1038/celldisc.2016.41 (PMC5109294; doi:10.1038/celldisc.2016.41)
Supplement: Supplementary Table S4 [file celldisc201641-s4.xls]

## Sheet: Both Up>1.5Down<0.67P<0.05
Table S4. Differentially expressed genes (DEGs) in NANOGP8 overexpressing LNCaP cells in the presence of androgen (AD) d12 as determined by RNA-Seq analysis.
Presented are fold changes derived from normalized read counts using 76 nucleotide paired end NextGen sequencing of transcripts from LNCaP-NP8 cells vs LNCaP-PLVX under AD conditions at d12.
Threshold >1.5X up and <1.5X down (<0.67) P<0.05.
locus	ID	Fold change	log2ratio	pvalue	FDR	Approved name	Match type	Approved symbol	HGNC ID	Location
chr12:7833261-7839922	NANOG	1024.16	10.0002	5.79988e-77	8.9179e-73	Nanog homeobox	Approved symbol	NANOG	HGNC:20857	12p13.31
chr12:129446633-129568363	RIMBP2	213.846	7.74043	0.000837778	0.495449	RIMS binding protein 2	Approved symbol	RIMBP2	HGNC:30339	12q24.33
chr19:60384426-60412686	PTPRH	195.973	7.61451	0.0018462	0.744312	protein tyrosine phosphatase, receptor type, H	Approved symbol	PTPRH	HGNC:9672	19q13.4
chr14:58170538-58184791	DACT1	192.561	7.58917	0.00333467	0.932252	dishevelled-binding antagonist of beta-catenin 1	Approved symbol	DACT1	HGNC:17748	14q22.3
chr12:4889333-4897683	KCNA1	192.16	7.58616	0.0100176	1	potassium voltage-gated channel, shaker-related subfamily, member 1 (episodic ataxia with myokymia)	Approved symbol	KCNA1	HGNC:6218	12p13
chr16:64958025-64996190	CDH5	160.486	7.32631	0.0108555	1	cadherin 5, type 2 (vascular endothelium)	Approved symbol	CDH5	HGNC:1764	16q22.1
chr5:52812020-52818061	FST	158.394	7.30737	0.00561019	1	follistatin	Approved symbol	FST	HGNC:3971	5q11.2
chr20:46422060-46432788	LINC00494	146.977	7.19944	0.00669626	1	long intergenic non-protein coding RNA 494	Approved symbol	LINC00494	HGNC:27657	20q13.13
chr10:90414125-90428552	LIPF	143.57	7.16561	0.00671537	1	lipase, gastric	Approved symbol	LIPF	HGNC:6622	10q23
chr10:48001492-48010997	RBP3	136.987	7.0979	0.0141703	1	retinol binding protein 3, interstitial	Approved symbol	RBP3	HGNC:9921	10q11.2
chr10:119233793-119299047	EMX2	133.38	7.0594	0.00925267	1	empty spiracles homeobox 2	Approved symbol	EMX2	HGNC:3341	10q26.11
chr12:54361596-54392356	METTL7B	128.029	7.00033	0.0101073	1	methyltransferase like 7B	Approved symbol	METTL7B	HGNC:28276	12q13.2
chr4:69716301-69732330	UGT2B10	125.438	6.97083	0.0148549	1	UDP glucuronosyltransferase 2 family, polypeptide B10	Approved symbol	UGT2B10	HGNC:12544	4q13.3
chr1:179719308-180042543	CACNA1E	116.057	6.85869	0.0182465	1	calcium channel, voltage-dependent, R type, alpha 1E subunit	Approved symbol	CACNA1E	HGNC:1392	1q25.3
chr12:51104120-51114377	KRT75	104.164	6.70272	0.0250992	1	keratin 75	Approved symbol	KRT75	HGNC:24431	12q13.13
chr1:7830258-7836138	UTS2	92.0128	6.52376	3.28997e-12	1.68622e-08	urotensin 2	Approved symbol	UTS2	HGNC:12636	1p36
chr7:83425594-83662153	SEMA3A	85.7039	6.42129	0.0278194	1	sema domain, immunoglobulin domain (Ig), short basic domain, secreted, (semaphorin) 3A	Approved symbol	SEMA3A	HGNC:10723	7p12.1
chr3:116824840-116923024	GAP43	81.973	6.35708	0.031032	1	growth associated protein 43	Approved symbol	GAP43	HGNC:4140	3q13.31
chr5:159922704-160211797	ATP10B	22.943	4.51998	2.10334e-06	0.00539016	ATPase, class V, type 10B	Approved symbol	ATP10B	HGNC:13543	5q34
chr11:128751090-128827384	BARX2	12.7139	3.66834	0.000127875	0.115659	BARX homeobox 2	Approved symbol	BARX2	HGNC:956	11q24.3
chr11:8997622-9069726	SCUBE2	11.9205	3.57538	2.51787e-11	9.67869e-08	signal peptide, CUB domain, EGF-like 2	Approved symbol	SCUBE2	HGNC:30425	11p15.4
chr10:94439660-94445388	HHEX	10.7572	3.42724	2.59797e-05	0.0400849	hematopoietically expressed homeobox	Approved symbol	HHEX	HGNC:4901	10q23.33
chr1:117487731-117555105	VTCN1	8.70257	3.12144	0.00300885	0.90714	V-set domain containing T cell activation inhibitor 1	Approved symbol	VTCN1	HGNC:28873	1p12
chr2:217245072-217268517	IGFBP5	8.66045	3.11444	0.00450105	1	insulin-like growth factor binding protein 5	Approved symbol	IGFBP5	HGNC:5474	2q35
chr8:67096344-67175309	DNAJC5B	8.49011	3.08578	0.0231415	1	DnaJ (Hsp40) homolog, subfamily C, member 5 beta	Approved symbol	DNAJC5B	HGNC:24138	8q13.1
chrX:43692967-43717865	NDP	8.47215	3.08273	0.0204145	1	Norrie disease (pseudoglioma)	Approved symbol	NDP	HGNC:7678	Xp11.4-p11.3
chr11:26310253-26641412	MUC15	8.17084	3.03049	0.0258076	1	mucin 15, cell surface associated	Approved symbol	MUC15	HGNC:14956	11p14.3
chr4:69996781-70013294	UGT2B7	7.86438	2.97533	0.00323095	0.932252	UDP glucuronosyltransferase 2 family, polypeptide B7	Approved symbol	UGT2B7	HGNC:12554	4q13
chr2:228386801-228390524	CCL20	7.3884	2.88526	0.040856	1	chemokine (C-C motif) ligand 20	Approved symbol	CCL20	HGNC:10619	2q36.3
chr16:23101540-23135701	SCNN1G	6.96125	2.79935	3.03789e-06	0.00667294	sodium channel, non-voltage-gated 1, gamma subunit	Approved symbol	SCNN1G	HGNC:10602	16p12
chr3:194602559-194755390	ATP13A4	6.77561	2.76035	0.00705	1	ATPase type 13A4	Approved symbol	ATP13A4	HGNC:25422	3q29
chr9:34948191-34972541	KIAA1045	6.5063	2.70184	0.00170085	0.744312	KIAA1045	Approved symbol	KIAA1045	HGNC:29180	9p13.2
chr7:142178777-142182363	PRSS2	6.36966	2.67122	0.0198969	1	protease, serine, 2 (trypsin 2)	Approved symbol	PRSS2	HGNC:9483	7q34
chr12:10889714-11216990	TAS2R13	6.29003	2.65307	0.0160874	1	taste receptor, type 2, member 13	Approved symbol	TAS2R13	HGNC:14919	12p13
chr12:1771383-1898131	CACNA2D4	6.19782	2.63176	0.00256545	0.823528	calcium channel, voltage-dependent, alpha 2/delta subunit 4	Approved symbol	CACNA2D4	HGNC:20202	12p13.33
chr16:19329557-19417935	TMC5	6.07064	2.60185	2.73215e-07	0.000840191	transmembrane channel-like 5	Approved symbol	TMC5	HGNC:22999	16p13.11
chr6:52764136-52776623	GSTA1	5.94656	2.57206	0.0276919	1	glutathione S-transferase alpha 1	Approved symbol	GSTA1	HGNC:4626	6p12.2
chr3:161189316-161196500	IL12A	5.3239	2.41248	0.0256311	1	interleukin 12A	Approved symbol	IL12A	HGNC:5969	3q25.33
chr21:37502673-37515907	DSCR9	5.24092	2.38982	0.00150082	0.721142	Down syndrome critical region 9 (non-protein coding)	Approved symbol	DSCR9	HGNC:16301	21q22
chr5:50704327-50726320	LOC642366	5.19101	2.37601	0.0337179	1	N/A	Unmatched	Unmatched
chr17:7427688-7434212	SOX15	5.14539	2.36328	0.00754687	1	SRY (sex determining region Y)-box 15	Approved symbol	SOX15	HGNC:11196	17p13.1
chr14:20825975-20889300	RPGRIP1	4.96778	2.3126	0.0120852	1	retinitis pigmentosa GTPase regulator interacting protein 1	Approved symbol	RPGRIP1	HGNC:13436	14q11.2
chr3:38282301-38294810	SLC22A13	4.90051	2.29293	0.0111074	1	solute carrier family 22 (organic anion/urate transporter), member 13	Approved symbol	SLC22A13	HGNC:8494	3p22.2
chr9:90795597-90809745	S1PR3	4.69323	2.23058	3.14316e-13	2.41646e-09	sphingosine-1-phosphate receptor 3	Approved symbol	S1PR3	HGNC:3167	9q22.1-q22.2
chr22:17385346-17387761	DGCR9	4.6881	2.229	0.0177801	1	DiGeorge syndrome critical region gene 9 (non-protein coding)	Approved symbol	DGCR9	HGNC:17227	22q11.21
chr8:99508425-99512199	KCNS2	4.48896	2.16638	0.0158911	1	potassium voltage-gated channel, delayed-rectifier, subfamily S, member 2	Approved symbol	KCNS2	HGNC:6301	8q22
chr6:10504901-10527783	LOC100130275	4.43913	2.15028	0.0354197	1	N/A	Unmatched	Unmatched
chr1:151853355-151855432	S100A14	4.43006	2.14733	0.00899438	1	S100 calcium binding protein A14	Approved symbol	S100A14	HGNC:18901	1q21.1
chr12:6768898-6800237	CD4	4.27248	2.09507	0.0381074	1	CD4 molecule	Approved symbol	CD4	HGNC:1678	12p13.31
chr5_h2_hap1:1675808-1677694	CARTPT	4.1044	2.03717	0.00355929	0.97728	CART prepropeptide	Approved symbol	CARTPT	HGNC:24323	5q13.2
chr18:19433975-19496847	ANKRD29	4.09204	2.03282	5.44673e-05	0.0697907	ankyrin repeat domain 29	Approved symbol	ANKRD29	HGNC:27110	18q11.2
chr7:142469502-142471004	OR6W1P	3.86814	1.95164	0.0133741	1	olfactory receptor, family 6, subfamily W, member 1 pseudogene	Approved symbol	OR6W1P	HGNC:15091	7q34
chr3:185431010-185450007	VWA5B2	3.81911	1.93324	0.0267318	1	von Willebrand factor A domain containing 5B2	Approved symbol	VWA5B2	HGNC:25144	3q27.1
chr15_random:427762-674936	LOC440297	3.69731	1.88647	0.0313581	1	N/A	Unmatched	Unmatched
chr12:102505198-102684632	STAB2	3.67599	1.87813	0.00946255	1	stabilin 2	Approved symbol	STAB2	HGNC:18629	12q23.3
chr2:202217841-202271662	MPP4	3.64126	1.86444	0.0340407	1	membrane protein, palmitoylated 4 (MAGUK p55 subfamily member 4)	Approved symbol	MPP4	HGNC:13680	2q33.2
chr19:53833083-53877314	CA11	3.6288	1.85949	0.0116302	1	carbonic anhydrase XI	Approved symbol	CA11	HGNC:1370	19q13.3
chr3:161956689-162271511	PPM1L	3.59426	1.84569	0.00188789	0.744312	protein phosphatase, Mg2+/Mn2+ dependent, 1L	Approved symbol	PPM1L	HGNC:16381	3q26.1
chr1:1374931-1395401	ATAD3C	3.48648	1.80177	0.0156384	1	ATPase family, AAA domain containing 3C	Approved symbol	ATAD3C	HGNC:32151	1p36.33
chr3:144321307-144325546	CHST2	3.42647	1.77672	0.00194738	0.748572	carbohydrate (N-acetylglucosamine-6-O) sulfotransferase 2	Approved symbol	CHST2	HGNC:1970	3q24
chr9:34448810-34510982	DNAI1	3.40275	1.7667	0.0140272	1	dynein, axonemal, intermediate chain 1	Approved symbol	DNAI1	HGNC:2954	9p13.3
chr5:92944798-92955542	NR2F1	3.38237	1.75804	0.0368209	1	nuclear receptor subfamily 2, group F, member 1	Approved symbol	NR2F1	HGNC:7975	5q14
chr15:57691273-57699502	GCNT3	3.35193	1.74499	0.0273667	1	glucosaminyl (N-acetyl) transferase 3, mucin type	Approved symbol	GCNT3	HGNC:4205	15q22
chr9:90795597-90809745	C9orf47	3.33212	1.73644	0.000897315	0.502897	chromosome 9 open reading frame 47	Approved symbol	C9orf47	HGNC:23669	9q22.1
chr14:36055352-36059181	NKX2-1	3.25776	1.70388	0.0367119	1	NK2 homeobox 1	Approved symbol	NKX2-1	HGNC:11825	14q13.3
chr9:70510435-70813911	PIP5K1B	3.2474	1.69929	0.00707069	1	phosphatidylinositol-4-phosphate 5-kinase, type I, beta	Approved symbol	PIP5K1B	HGNC:8995	9q13
chr1:15725938-15784192	AGMAT	3.21405	1.68439	0.0145226	1	agmatine ureohydrolase (agmatinase)	Approved symbol	AGMAT	HGNC:18407	1p36.13
chr3:171039722-171070354	LRRC31	3.18147	1.6697	0.000595113	0.381269	leucine rich repeat containing 31	Approved symbol	LRRC31	HGNC:26261	3q26.2
chr3:156490714-156494183	LOC100507537	3.17492	1.66672	0.036611	1	N/A	Unmatched	Unmatched
chr12:91620749-91626456	C12orf74	3.17488	1.6667	0.0322419	1	chromosome 12 open reading frame 74	Approved symbol	C12orf74	HGNC:27887	12q22
chrX:43892071-44087867	EFHC2	3.0784	1.62218	2.60698e-05	0.0400849	EF-hand domain (C-terminal) containing 2	Approved symbol	EFHC2	HGNC:26233	Xp11
chr1:28346263-28393034	PTAFR	3.07375	1.62	0.019366	1	platelet-activating factor receptor	Approved symbol	PTAFR	HGNC:9582	1p35-p34.3
chr8:63324054-64066182	UG0898H09	3.00744	1.58854	0.00464727	1	N/A	Unmatched	Unmatched
chr3:147715656-147745318	PLSCR1	2.99541	1.58275	0.0198924	1	phospholipid scramblase 1	Approved symbol	PLSCR1	HGNC:9092	3q23
chr3:184322696-184363361	LAMP3	2.98616	1.57829	0.0405686	1	lysosomal-associated membrane protein 3	Approved symbol	LAMP3	HGNC:14582	3q26.3-q27
chr7:99809003-99835658	PILRA	2.93295	1.55235	0.015089	1	paired immunoglobin-like type 2 receptor alpha	Approved symbol	PILRA	HGNC:20396	7q22.1
chr16:23221091-23300121	SCNN1B	2.92638	1.54912	0.0247194	1	sodium channel, non-voltage-gated 1, beta subunit	Approved symbol	SCNN1B	HGNC:10600	16p12.2-p12.1
chr19:53520440-53525622	EMP3	2.89618	1.53415	0.0210546	1	epithelial membrane protein 3	Approved symbol	EMP3	HGNC:3335	19q13.3
chr16:51029418-51139215	TOX3	2.85308	1.51252	0.000504907	0.369688	TOX high mobility group box family member 3	Approved symbol	TOX3	HGNC:11972	16q12.1
chr11:26972203-26975208	FIBIN	2.7568	1.463	0.0431016	1	fin bud initiation factor homolog (zebrafish)	Approved symbol	FIBIN	HGNC:33747	11p14.2
chr11:129274810-129380591	LINC00167	2.73407	1.45105	0.0212454	1	long intergenic non-protein coding RNA 167	Approved symbol	LINC00167	HGNC:30468	11q24.3
chr7:29812694-29923207	WIPF3	2.69379	1.42964	0.0355733	1	WAS/WASL interacting protein family, member 3	Approved symbol	WIPF3	HGNC:22004	7p15.1
chr3:161426116-161428694	C3orf80	2.67984	1.42215	0.0269422	1	chromosome 3 open reading frame 80	Approved symbol	C3orf80	HGNC:40048	3q25.33
chr16:82736365-82778177	DNAAF1	2.66061	1.41176	0.0211556	1	dynein, axonemal, assembly factor 1	Approved symbol	DNAAF1	HGNC:30539	16q24.1
chr7:23252840-23281254	GPNMB	2.64406	1.40275	3.80814e-06	0.00731924	glycoprotein (transmembrane) nmb	Approved symbol	GPNMB	HGNC:4462	7p
chr12:4253162-4284783	CCND2	2.64089	1.40102	0.0148192	1	cyclin D2	Approved symbol	CCND2	HGNC:1583	12p13
chr6:1335067-1340831	FOXF2	2.63866	1.39981	0.038878	1	forkhead box F2	Approved symbol	FOXF2	HGNC:3810	6p25.3
chr2:26384544-26472263	GPR113	2.61162	1.38494	0.0220636	1	G protein-coupled receptor 113	Approved symbol	GPR113	HGNC:18989	2p24.1
chr9:86473285-86828325	NTRK2	2.61143	1.38484	0.039452	1	neurotrophic tyrosine kinase, receptor, type 2	Approved symbol	NTRK2	HGNC:8032	9q22.1
chr6_qbl_hap2:3331102-3334683	PRRT1	2.56345	1.35808	0.0498834	1	proline-rich transmembrane protein 1	Approved symbol	PRRT1	HGNC:13943	6p21.32
chr9:33740463-33789229	PRSS3	2.5594	1.35581	0.0127355	1	protease, serine, 3	Approved symbol	PRSS3	HGNC:9486	9p13
chr11:118757697-118875154	LOC100499227	2.55795	1.35499	0.0379271	1	N/A	Unmatched	Unmatched
chr11:117195999-117253411	FXYD6	2.51822	1.3324	0.0170185	1	FXYD domain containing ion transport regulator 6	Approved symbol	FXYD6	HGNC:4030	11q23.3
chr11:109605375-109672647	RDX	2.49618	1.31972	0.000124177	0.115659	radixin	Approved symbol	RDX	HGNC:9944	11q23
chr22:49523517-49530593	ACR	2.4699	1.30445	0.0359159	1	acrosin	Approved symbol	ACR	HGNC:126	22q13.33
chr1:220977180-220990625	FAM177B	2.44937	1.29241	0.00937979	1	family with sequence similarity 177, member B	Approved symbol	FAM177B	HGNC:34395	1q41
chr17:77110011-77114632	FSCN2	2.37527	1.24809	0.0420299	1	fascin actin-bundling protein 2, retinal	Approved symbol	FSCN2	HGNC:3960	17q25
chr3:195501682-195513287	LOC100131551	2.33718	1.22477	0.0361667	1	N/A	Unmatched	Unmatched
chr8:37773558-37826589	GPR124	2.30603	1.20541	0.00257085	0.823528	G protein-coupled receptor 124	Approved symbol	GPR124	HGNC:17849	8p11.22
chr5:149217711-149304549	PDE6A	2.29749	1.20006	0.0485851	1	phosphodiesterase 6A, cGMP-specific, rod, alpha	Approved symbol	PDE6A	HGNC:8785	5q31.2-q34
chr3:126167243-126257492	HEG1	2.24709	1.16806	0.00820637	1	heart development protein with EGF-like domains 1	Approved symbol	HEG1	HGNC:29227	3q21.2
chr16:55608486-55674937	NLRC5	2.23154	1.15804	0.0104454	1	NLR family, CARD domain containing 5	Approved symbol	NLRC5	HGNC:29933	16q13
chr1:160868851-161016871	DDR2	2.18707	1.129	0.00270377	0.848431	discoidin domain receptor tyrosine kinase 2	Approved symbol	DDR2	HGNC:2731	1q12-q23
chr18:19523559-19789027	LAMA3	2.14949	1.10399	0.00246382	0.823528	laminin, alpha 3	Approved symbol	LAMA3	HGNC:6483	18q11.2
chr22:31238539-31784377	TIMP3	2.14011	1.09768	0.0181834	1	TIMP metallopeptidase inhibitor 3	Approved symbol	TIMP3	HGNC:11822	22q12.3
chr16:66398510-66419472	TSNAXIP1	2.13337	1.09313	0.0283048	1	translin-associated factor X interacting protein 1	Approved symbol	TSNAXIP1	HGNC:18586	16q22.2
chr10:72826696-73245710	CDH23	2.05995	1.04261	0.0459952	1	cadherin-related 23	Approved symbol	CDH23	HGNC:13733	10q22.1
chr5:95092605-95157827	RHOBTB3	2.04936	1.03518	0.000915786	0.502897	Rho-related BTB domain containing 3	Approved symbol	RHOBTB3	HGNC:18757	5q15
chr6:154768124-154873445	CNKSR3	2.02753	1.01972	0.014541	1	CNKSR family member 3	Approved symbol	CNKSR3	HGNC:23034	6q25.2
chr6:11291516-11490567	NEDD9	2.00175	1.00126	0.0338496	1	neural precursor cell expressed, developmentally down-regulated 9	Approved symbol	NEDD9	HGNC:7733	6p25-p24
chr7:2518688-2535336	LFNG	1.99546	0.996723	0.0371808	1	LFNG O-fucosylpeptide 3-beta-N-acetylglucosaminyltransferase	Approved symbol	LFNG	HGNC:6560	7p22.3
chr17:53733592-53849930	RNF43	1.99089	0.993417	0.00400527	1	ring finger protein 43	Approved symbol	RNF43	HGNC:18505	17q23.2
chr3:114414064-114643051	BOC	1.97128	0.979131	0.0399216	1	BOC cell adhesion associated, oncogene regulated	Approved symbol	BOC	HGNC:17173	3q13.2
chr3:55474782-55496710	WNT5A	1.95382	0.966294	0.00847846	1	wingless-type MMTV integration site family, member 5A	Approved symbol	WNT5A	HGNC:12784	3p21-p14
chr2:54805652-55052660	EML6	1.94811	0.962072	0.0174287	1	echinoderm microtubule associated protein like 6	Approved symbol	EML6	HGNC:35412	2p16.1
chr2:114057699-114077764	DDX11L2	1.92025	0.941294	0.0205145	1	DEAD/H (Asp-Glu-Ala-Asp/His) box helicase 11 like 2	Approved symbol	DDX11L2	HGNC:37103	2q13
chr8:10618687-10625432	SOX7	1.87839	0.9095	0.0488387	1	SRY (sex determining region Y)-box 7	Approved symbol	SOX7	HGNC:18196	8p22
chr3:156680364-156904691	PLCH1	1.8405	0.880101	0.00504728	1	phospholipase C, eta 1	Approved symbol	PLCH1	HGNC:29185	3q25
chr4:89849962-90197346	FAM13A	1.83357	0.874657	0.00155691	0.725427	family with sequence similarity 13, member A	Approved symbol	FAM13A	HGNC:19367	4q22.1
chr11:58358115-58368573	GLYATL2	1.76667	0.821037	0.00232976	0.812736	glycine-N-acyltransferase-like 2	Approved symbol	GLYATL2	HGNC:24178	11q12.1
chr9:94099460-94472368	LOC100128361	1.75802	0.813952	0.0393007	1	N/A	Unmatched	Unmatched
chr7:142136892-142140501	PRSS1	1.74565	0.803762	0.033021	1	protease, serine, 1 (trypsin 1)	Approved symbol	PRSS1	HGNC:9475	7q34
chr18:19337459-19420579	NPC1	1.727	0.788267	0.0129116	1	Niemann-Pick disease, type C1	Approved symbol	NPC1	HGNC:7897	18q11.2
chr14:88150926-88328849	EML5	1.70897	0.77313	0.00185745	0.744312	echinoderm microtubule associated protein like 5	Approved symbol	EML5	HGNC:18197	14q31.3
chr1:209566579-209614909	TRAF5	1.70863	0.772839	0.0238608	1	TNF receptor-associated factor 5	Approved symbol	TRAF5	HGNC:12035	1q32
chr17:71978569-72009104	RHBDF2	1.7059	0.77053	0.0450045	1	rhomboid 5 homolog 2 (Drosophila)	Approved symbol	RHBDF2	HGNC:20788	17q25.3
chr17:21828188-21837197	FLJ36000	1.7007	0.766129	0.0210177	1	N/A	Unmatched	Unmatched
chr22:45458970-45512816	CERK	1.68	0.748463	0.00731993	1	ceramide kinase	Approved symbol	CERK	HGNC:19256	22q13.31
chrX:149282208-149433106	MAMLD1	1.67862	0.747274	0.0283579	1	mastermind-like domain containing 1	Approved symbol	MAMLD1	HGNC:2568	Xq28
chr9:129709985-129719126	ST6GALNAC4	1.6633	0.734051	0.0132043	1	ST6 (alpha-N-acetyl-neuraminyl-2,3-beta-galactosyl-1,3)-N-acetylgalactosaminide alpha-2,6-sialyltransferase 4	Approved symbol	ST6GALNAC4	HGNC:17846	9q34
chr3:11289009-11737220	VGLL4	1.64424	0.717418	0.0266601	1	vestigial-like family member 4	Approved symbol	VGLL4	HGNC:28966	3p25.2
chr2:28469282-28491020	FOSL2	1.63279	0.70734	0.0189322	1	FOS-like antigen 2	Approved symbol	FOSL2	HGNC:3798	2p23.3
chr22:37304070-37382580	LOC646851	1.62385	0.699421	0.034219	1	N/A	Unmatched	Unmatched
chr6:26324407-26324851	HIST1H2BG	1.60679	0.68418	0.0378113	1	histone cluster 1, H2bg	Approved symbol	HIST1H2BG	HGNC:4746	6p21.3
chr3:39826306-40328919	EIF1B	1.60267	0.680476	0.0235999	1	eukaryotic translation initiation factor 1B	Approved symbol	EIF1B	HGNC:30792	3p22.1
chr2:10009242-10059863	GRHL1	1.57968	0.659631	0.0125328	1	grainyhead-like 1 (Drosophila)	Approved symbol	GRHL1	HGNC:17923	2p25.2
chr2:33025872-33478079	LTBP1	1.55788	0.63958	0.0243226	1	latent transforming growth factor beta binding protein 1	Approved symbol	LTBP1	HGNC:6714	2p22-p21
chr2:203346117-203444616	ICA1L	1.55049	0.632724	0.0321426	1	islet cell autoantigen 1,69kDa-like	Approved symbol	ICA1L	HGNC:14442	2q33
chr14:102662416-102673529	TNFAIP2	1.53069	0.614182	0.0272811	1	tumor necrosis factor, alpha-induced protein 2	Approved symbol	TNFAIP2	HGNC:11895	14q32
chr10:3808187-3817473	KLF6	1.52401	0.607872	0.0376443	1	Kruppel-like factor 6	Approved symbol	KLF6	HGNC:2235	10p15
chr6:134315000-134350331	TBPL1	1.50243	0.587302	0.0257278	1	TBP-like 1	Approved symbol	TBPL1	HGNC:11589	6q22.1-q22.3
chr7:89678935-89704928	STEAP2	0.664467	-0.589731	0.0260996	1	STEAP family member 2, metalloreductase	Approved symbol	STEAP2	HGNC:17885	7q21.13
chr6:17501714-17666002	CAP2	0.662809	-0.593336	0.0194253	1	CAP, adenylate cyclase-associated protein, 2 (yeast)	Approved symbol	CAP2	HGNC:20039	6p22.3
chr7:89621624-89632077	STEAP1	0.649681	-0.622196	0.0207743	1	six transmembrane epithelial antigen of the prostate 1	Approved symbol	STEAP1	HGNC:11378	7q21
chrX:106843107-106905673	TSC22D3	0.648334	-0.625191	0.0430325	1	TSC22 domain family, member 3	Approved symbol	TSC22D3	HGNC:3051	Xq22.3
chr14:67069760-67136770	PLEKHH1	0.648276	-0.625321	0.01252	1	pleckstrin homology domain containing, family H (with MyTH4 domain) member 1	Approved symbol	PLEKHH1	HGNC:17733	14q24.1
chr10:80498797-80746291	ZMIZ1	0.648248	-0.625383	0.0238295	1	zinc finger, MIZ-type containing 1	Approved symbol	ZMIZ1	HGNC:16493	10q22.3
chr1:37712705-37722565	ZC3H12A	0.644575	-0.63358	0.0496445	1	zinc finger CCCH-type containing 12A	Approved symbol	ZC3H12A	HGNC:26259	1p34.3
chr9:112001666-112010234	C9orf152	0.64384	-0.635225	0.0356768	1	chromosome 9 open reading frame 152	Approved symbol	C9orf152	HGNC:31455	9q31.3
chr13:48780786-48916222	CAB39L	0.642107	-0.639115	0.00963049	1	calcium binding protein 39-like	Approved symbol	CAB39L	HGNC:20290	13q14.11
chr5_h2_hap1:1543933-1615349	MCCC2	0.641394	-0.640717	0.0434913	1	methylcrotonoyl-CoA carboxylase 2 (beta)	Approved symbol	MCCC2	HGNC:6937	5q12-q13
chr3:176059804-177006122	NAALADL2	0.640042	-0.643762	0.036876	1	N-acetylated alpha-linked acidic dipeptidase-like 2	Approved symbol	NAALADL2	HGNC:23219	3q26.3
chrX:99816144-99873791	SYTL4	0.638701	-0.646787	0.0316294	1	synaptotagmin-like 4	Approved symbol	SYTL4	HGNC:15588	Xq21.33
chr9:5347966-5427937	C9orf46	0.638004	-0.648362	0.0410407	1	plasminogen receptor, C-terminal lysine transmembrane protein	Previous symbol	PLGRKT	HGNC:23633	9p24.1
chr14:59681251-59701964	DHRS7	0.635804	-0.653345	0.0086585	1	dehydrogenase/reductase (SDR family) member 7	Approved symbol	DHRS7	HGNC:21524	14q23.1
chr5:114488357-114544142	TRIM36	0.634569	-0.65615	0.0230248	1	tripartite motif containing 36	Approved symbol	TRIM36	HGNC:16280	5q22
chr16:56586073-56591263	ZNF319	0.632799	-0.660182	0.0275598	1	zinc finger protein 319	Approved symbol	ZNF319	HGNC:13644	16q21
chr4:41807626-41849652	BEND4	0.627151	-0.673114	0.0411218	1	BEN domain containing 4	Approved symbol	BEND4	HGNC:23815	4p13
chr8:28980713-29176529	KIF13B	0.626541	-0.674519	0.0353341	1	kinesin family member 13B	Approved symbol	KIF13B	HGNC:14405	8p21
chr1:120092141-120113078	HMGCS2	0.626226	-0.675244	0.0240721	1	3-hydroxy-3-methylglutaryl-CoA synthase 2 (mitochondrial)	Approved symbol	HMGCS2	HGNC:5008	1p13-p12
chr5:95246557-95323531	ELL2	0.626214	-0.675271	0.0263037	1	elongation factor, RNA polymerase II, 2	Approved symbol	ELL2	HGNC:17064	5q15
chr1:205258488-205272724	C1orf116	0.626168	-0.675377	0.0164407	1	chromosome 1 open reading frame 116	Approved symbol	C1orf116	HGNC:28667	1q32.1
chr4:147394586-147662573	SLC10A7	0.625545	-0.676815	0.0226972	1	solute carrier family 10, member 7	Approved symbol	SLC10A7	HGNC:23088	4q31.2
chr6:34613556-34632088	SPDEF	0.619081	-0.691799	0.0293523	1	SAM pointed domain containing ETS transcription factor	Approved symbol	SPDEF	HGNC:17257	6p21.3
chr1:152206938-152217075	CREB3L4	0.616155	-0.698634	0.047707	1	cAMP responsive element binding protein 3-like 4	Approved symbol	CREB3L4	HGNC:18854	1q21.2
chr3:24133648-24516506	THRB	0.613981	-0.703733	0.0413974	1	thyroid hormone receptor, beta	Approved symbol	THRB	HGNC:11799	3p24.2
chr12:100615547-100657381	CHPT1	0.608255	-0.717251	0.0233945	1	choline phosphotransferase 1	Approved symbol	CHPT1	HGNC:17852	12q
chr4:95592030-95808401	PDLIM5	0.607899	-0.718096	0.0153451	1	PDZ and LIM domain 5	Approved symbol	PDLIM5	HGNC:17468	4q22
chr3:98016114-98950476	EPHA6	0.606601	-0.721181	0.0179089	1	EPH receptor A6	Approved symbol	EPHA6	HGNC:19296	3q12.1
chr6:83834103-83962975	RWDD2A	0.604351	-0.72654	0.00877035	1	RWD domain containing 2A	Approved symbol	RWDD2A	HGNC:21385	6q15
chr3:196776861-196792365	APOD	0.601814	-0.73261	0.028921	1	apolipoprotein D	Approved symbol	APOD	HGNC:612	3q29
chr8:82042600-82186858	PAG1	0.594897	-0.749288	0.00972841	1	phosphoprotein membrane anchor with glycosphingolipid microdomains 1	Approved symbol	PAG1	HGNC:30043	8q21.13
chr19:42651821-42668082	ZNF570	0.592894	-0.754155	0.0268137	1	zinc finger protein 570	Approved symbol	ZNF570	HGNC:26416	19q13.12
chr10:91051685-91059013	IFIT2	0.591973	-0.756397	0.0404937	1	interferon-induced protein with tetratricopeptide repeats 2	Approved symbol	IFIT2	HGNC:5409	10q23.31
chr1:107484151-107825998	NTNG1	0.577053	-0.793223	0.0429861	1	netrin G1	Approved symbol	NTNG1	HGNC:23319	1p13.2-p13.1
chr14:52393738-52487565	FERMT2	0.576312	-0.795079	0.0124838	1	fermitin family member 2	Approved symbol	FERMT2	HGNC:15767	14q22.1
chr2:181553356-181636395	UBE2E3	0.569563	-0.812074	0.00400001	1	ubiquitin-conjugating enzyme E2E 3	Approved symbol	UBE2E3	HGNC:12479	2q31.3
chr10:100133311-100164968	PYROXD2	0.565437	-0.822562	0.0181207	1	pyridine nucleotide-disulphide oxidoreductase domain 2	Approved symbol	PYROXD2	HGNC:23517	10q24.2
chr7:50493627-50600648	DDC	0.561144	-0.833556	0.0208734	1	dopa decarboxylase (aromatic L-amino acid decarboxylase)	Approved symbol	DDC	HGNC:2719	7p12.1
chr6:41845891-41855608	FRS3	0.556592	-0.845307	0.0309156	1	fibroblast growth factor receptor substrate 3	Approved symbol	FRS3	HGNC:16970	6p21.1
chr14:67213270-67232263	RDH11	0.55122	-0.8593	0.00127202	0.630923	retinol dehydrogenase 11 (all-trans/9-cis/11-cis)	Approved symbol	RDH11	HGNC:17964	14q24.1
chr10:69226432-69267943	DNAJC12	0.550339	-0.861606	0.0497865	1	DnaJ (Hsp40) homolog, subfamily C, member 12	Approved symbol	DNAJC12	HGNC:28908	10q21.3
chr13:105940079-105985389	EFNB2	0.537521	-0.895606	0.0437036	1	ephrin-B2	Approved symbol	EFNB2	HGNC:3227	13q33
chr18:63324798-63717836	DSEL	0.532022	-0.910442	0.00529202	1	dermatan sulfate epimerase-like	Approved symbol	DSEL	HGNC:18144	18q22.1
chr19:659952-699330	PALM	0.524468	-0.931074	0.0353458	1	paralemmin	Approved symbol	PALM	HGNC:8594	19p13.3
chr9:106233-108417	FOXD4	0.523215	-0.934524	0.0466425	1	forkhead box D4	Approved symbol	FOXD4	HGNC:3805	9p24.3
chr1:171419492-171443094	TNFSF4	0.522799	-0.935671	0.0172903	1	tumor necrosis factor (ligand) superfamily, member 4	Approved symbol	TNFSF4	HGNC:11934	1q25
chr1:204024843-204048784	SLC41A1	0.521987	-0.937914	0.0101837	1	solute carrier family 41 (magnesium transporter), member 1	Approved symbol	SLC41A1	HGNC:19429	1q32.1
chr12:81605064-82052196	TMTC2	0.511596	-0.966922	0.00601652	1	transmembrane and tetratricopeptide repeat containing 2	Approved symbol	TMTC2	HGNC:25440	12q21.31
chr6:144654565-145215863	UTRN	0.511322	-0.967697	0.00126291	0.630923	utrophin	Approved symbol	UTRN	HGNC:12635	6q24
chr9:127549437-127769476	PBX3	0.504622	-0.986725	0.000761506	0.468357	pre-B-cell leukemia homeobox 3	Approved symbol	PBX3	HGNC:8634	9q33.3
chrX:28515601-29883938	IL1RAPL1	0.503816	-0.989031	0.0355337	1	interleukin 1 receptor accessory protein-like 1	Approved symbol	IL1RAPL1	HGNC:5996	Xp22.1-p21.3
chr13:23042508-23148244	TNFRSF19	0.497375	-1.0076	0.0153253	1	tumor necrosis factor receptor superfamily, member 19	Approved symbol	TNFRSF19	HGNC:11915	13q12.11-q12.3
chr16:79567199-79624210	CENPN	0.493172	-1.01984	0.0193621	1	centromere protein N	Approved symbol	CENPN	HGNC:30873	16q23.2
chr6:139088040-139156149	LOC100507462	0.492154	-1.02282	0.0183605	1	N/A	Unmatched	Unmatched
chr12:117071988-117295133	TAOK3	0.479719	-1.05974	0.000100298	0.102812	TAO kinase 3	Approved symbol	TAOK3	HGNC:18133	12q
chr15:43561969-43636220	SLC30A4	0.474903	-1.07429	0.00746133	1	solute carrier family 30 (zinc transporter), member 4	Approved symbol	SLC30A4	HGNC:11015	15q21.1
chr2:223433975-223516363	ACSL3	0.474365	-1.07593	0.0150037	1	acyl-CoA synthetase long-chain family member 3	Approved symbol	ACSL3	HGNC:3570	2q34-q35
chr4:1150720-1192750	SPON2	0.458143	-1.12613	0.0179093	1	spondin 2, extracellular matrix protein	Approved symbol	SPON2	HGNC:11253	4p16.3
chr18:6824431-6905712	ARHGAP28	0.455874	-1.13329	0.00237859	0.812736	Rho GTPase activating protein 28	Approved symbol	ARHGAP28	HGNC:25509	18p11.23
chr6:160689414-160796004	SLC22A3	0.449551	-1.15344	0.000412876	0.317419	solute carrier family 22 (organic cation transporter), member 3	Approved symbol	SLC22A3	HGNC:10967	6q25.3
chr10:131752151-131799071	LOC387723	0.449479	-1.15367	0.0457655	1		Unmatched	N/A
chr20:10566331-10602694	JAG1	0.44376	-1.17215	0.00174887	0.744312	jagged 1	Approved symbol	JAG1	HGNC:6188	20p12.1-p11.23
chr1:90231411-90233113	GEMIN8P4	0.443042	-1.17448	0.0446517	1	gem (nuclear organelle) associated protein 8 pseudogene 4	Approved symbol	GEMIN8P4	HGNC:37979	1p22.2
chr13:31503436-31768776	FRY	0.436455	-1.1961	8.95019e-05	0.0982986	furry homolog (Drosophila)	Approved symbol	FRY	HGNC:20367	13q13.1
chr11:61861349-61917463	ASRGL1	0.430241	-1.21678	0.0399336	1	asparaginase like 1	Approved symbol	ASRGL1	HGNC:16448	11q12.3
chr8:59069666-59224831	FAM110B	0.427997	-1.22433	0.000594132	0.381269	family with sequence similarity 110, member B	Approved symbol	FAM110B	HGNC:28587	8q12.1
chr15:43561969-43636220	HMGN2P46	0.426649	-1.22888	0.00785434	1	high mobility group nucleosomal binding domain 2 pseudogene 46	Approved symbol	HMGN2P46	HGNC:26817	15q15.1
chr20:55656853-55719998	PMEPA1	0.424155	-1.23734	0.0118227	1	prostate transmembrane protein, androgen induced 1	Approved symbol	PMEPA1	HGNC:14107	20q13.31-q13.33
chr4:72271866-72656668	SLC4A4	0.414132	-1.27184	4.82441e-05	0.0674365	solute carrier family 4 (sodium bicarbonate cotransporter), member 4	Approved symbol	SLC4A4	HGNC:11030	4q13.3
chr4:87155299-87593307	MAPK10	0.400546	-1.31996	0.0307301	1	mitogen-activated protein kinase 10	Approved symbol	MAPK10	HGNC:6872	4q22-q23
chr4:89732669-89848709	HERC3	0.396347	-1.33516	0.00108789	0.576807	HECT and RLD domain containing E3 ubiquitin protein ligase 3	Approved symbol	HERC3	HGNC:4876	4q21
chr6:134532076-134680889	SGK1	0.393484	-1.34562	0.00230457	0.812736	serum/glucocorticoid regulated kinase 1	Approved symbol	SGK1	HGNC:10810	6q23
chr13:24844208-25493420	ATP8A2	0.381085	-1.39181	0.0127019	1	ATPase, aminophospholipid transporter, class I, type 8A, member 2	Approved symbol	ATP8A2	HGNC:13533	13q12
chr2:11591692-11700363	GREB1	0.379347	-1.39841	0.00328286	0.932252	growth regulation by estrogen in breast cancer 1	Approved symbol	GREB1	HGNC:24885	2p25.1
chr16:78185245-78192123	MAF	0.366744	-1.44716	0.000372055	0.30109	v-maf avian musculoaponeurotic fibrosarcoma oncogene homolog	Approved symbol	MAF	HGNC:6776	16q22-q23
chr9:5289867-5294580	RLN2	0.363019	-1.46188	0.011045	1	relaxin 2	Approved symbol	RLN2	HGNC:10027	9p24.1
chr2:97447959-97457332	LOC100506123	0.359745	-1.47496	0.0494624	1		Unmatched	N/A
chr9:5440502-5460567	CD274	0.35702	-1.48592	0.00294297	0.905021	CD274 molecule	Approved symbol	CD274	HGNC:17635	9p24.1
chr13:31318919-31431721	EEF1DP3	0.356973	-1.48611	0.0346682	1	eukaryotic translation elongation factor 1 delta pseudogene 3	Approved symbol	EEF1DP3	HGNC:30486	13q13.1
chr20:186376-189736	DEFB132	0.354843	-1.49475	0.00179416	0.744312	defensin, beta 132	Approved symbol	DEFB132	HGNC:33806	20p13
chr4:143168631-143987054	INPP4B	0.353682	-1.49948	0.0184446	1	inositol polyphosphate-4-phosphatase, type II, 105kDa	Approved symbol	INPP4B	HGNC:6075	4q31.1
chr15:45263694-45853712	SEMA6D	0.353629	-1.49969	0.0102507	1	sema domain, transmembrane domain (TM), and cytoplasmic domain, (semaphorin) 6D	Approved symbol	SEMA6D	HGNC:16770	15q21.1
chr9:98037409-98104255	HSD17B3	0.334748	-1.57885	0.0483071	1	hydroxysteroid (17-beta) dehydrogenase 3	Approved symbol	HSD17B3	HGNC:5212	9q22
chr4:156807311-156877664	GUCY1A3	0.334347	-1.58058	0.0262002	1	guanylate cyclase 1, soluble, alpha 3	Approved symbol	GUCY1A3	HGNC:4685	4q31.3-q33
chr7:79602075-79686661	GNAI1	0.323006	-1.63037	0.000210062	0.179439	guanine nucleotide binding protein (G protein), alpha inhibiting activity polypeptide 1	Approved symbol	GNAI1	HGNC:4384	7q21-q22
chr2:179402728-179623031	CCDC141	0.309551	-1.69175	0.0305779	1	coiled-coil domain containing 141	Approved symbol	CCDC141	HGNC:26821	2q31.2
chr7:150180505-150189312	ABP1	0.308235	-1.6979	0.0309695	1	amine oxidase, copper containing 1	Previous symbol	AOC1	HGNC:80	7q36.1
chr2:177856481-177965665	LOC100130691	0.306975	-1.70381	0.0387311	1	N/A	Unmatched	Unmatched
chr1:195123766-195154466	CFHR4	0.281929	-1.8266	0.0462177	1	complement factor H-related 4	Approved symbol	CFHR4	HGNC:16979	1q32
chr16:55180767-55182501	MT3	0.279155	-1.84086	0.0192368	1	metallothionein 3	Approved symbol	MT3	HGNC:7408	16q13
chr1:203893603-203916253	SLC45A3	0.275934	-1.8576	0.0295859	1	solute carrier family 45, member 3	Approved symbol	SLC45A3	HGNC:8642	1q32.1
chr19:42850489-42875056	ZNF781	0.268507	-1.89697	0.0222508	1	zinc finger protein 781	Approved symbol	ZNF781	HGNC:26745	19q13.12
chr4:172971149-174198133	GALNTL6	0.255211	-1.97024	0.0141241	1	polypeptide N-acetylgalactosaminyltransferase-like 6	Approved symbol	GALNTL6	HGNC:33844	4q34.1
chr7:120214609-120285413	TSPAN12	0.241691	-2.04877	0.0193611	1	tetraspanin 12	Approved symbol	TSPAN12	HGNC:21641	7q31.31
chr11:92703530-92811284	CCDC67	0.239999	-2.0589	0.014986	1	coiled-coil domain containing 67	Approved symbol	CCDC67	HGNC:26344	11q21
chr19:43566831-43570508	GGN	0.235736	-2.08475	0.00567588	1	gametogenetin	Approved symbol	GGN	HGNC:18869	19q13.2
chr12:22237591-22378915	ST8SIA1	0.232485	-2.10479	0.0253656	1	ST8 alpha-N-acetyl-neuraminide alpha-2,8-sialyltransferase 1	Approved symbol	ST8SIA1	HGNC:10869	12p12.1-p11.2
chr2:151032952-151052455	RND3	0.227085	-2.1387	7.99183e-05	0.0945249	Rho family GTPase 3	Approved symbol	RND3	HGNC:671	2q23.3
chr8:27373194-27392730	CHRNA2	0.226446	-2.14276	0.0339234	1	cholinergic receptor, nicotinic, alpha 2 (neuronal)	Approved symbol	CHRNA2	HGNC:1956	8p21
chr3:109581905-109730859	MYH15	0.225194	-2.15076	0.00734285	1	myosin, heavy chain 15	Approved symbol	MYH15	HGNC:31073	3q13
chr2:170742900-171219920	MYO3B	0.222581	-2.1676	0.0110338	1	myosin IIIB	Approved symbol	MYO3B	HGNC:15576	2q31.1-q31.2
chr1:71090623-71319560	PTGER3	0.220236	-2.18288	0.023057	1	prostaglandin E receptor 3 (subtype EP3)	Approved symbol	PTGER3	HGNC:9595	1p31.2
chr2:113532685-113538791	IL36RN	0.220193	-2.18316	0.031041	1	interleukin 36 receptor antagonist	Approved symbol	IL36RN	HGNC:15561	2q14
chr1:158063102-158099071	VSIG8	0.21469	-2.21968	0.0421912	1	V-set and immunoglobulin domain containing 8	Approved symbol	VSIG8	HGNC:32063	1q23.2
chr7:87743679-87774164	STEAP4	0.212651	-2.23344	0.03858	1	STEAP family member 4	Approved symbol	STEAP4	HGNC:21923	7q21.13
chr11:76516957-76603934	MYO7A	0.204006	-2.29332	0.0493968	1	myosin VIIA	Approved symbol	MYO7A	HGNC:7606	11q13.5
chr14:85066240-85164023	FLRT2	0.183064	-2.44958	0.0316169	1	fibronectin leucine rich transmembrane protein 2	Approved symbol	FLRT2	HGNC:3761	14q24-q32
chr10:77212524-77987132	C10orf11	0.179486	-2.47806	0.0272699	1	chromosome 10 open reading frame 11	Approved symbol	C10orf11	HGNC:23405	10q22.3
chr7:16798788-16811263	AGR2	0.176219	-2.50456	0.00316224	0.932252	anterior gradient 2	Approved symbol	AGR2	HGNC:328	7p21.3
chr1:15446354-15597209	FHAD1	0.102569	-3.28534	0.00912101	1	forkhead-associated (FHA) phosphopeptide binding domain 1	Approved symbol	FHAD1	HGNC:29408	1p36.21
chr17:62391441-62459980	CACNG4	0.1016	-3.29903	0.0215161	1	calcium channel, voltage-dependent, gamma subunit 4	Approved symbol	CACNG4	HGNC:1408	17q24
chr11:45625814-45643782	CHST1	0.0959845	-3.38105	0.00447174	1	carbohydrate (keratan sulfate Gal-6) sulfotransferase 1	Approved symbol	CHST1	HGNC:1969	11p11.2
chr10:22674379-22746545	SPAG6	0.00919809	-6.76445	0.0209669	1	sperm associated antigen 6	Approved symbol	SPAG6	HGNC:11215	10p12.31
chr10:52420916-53743894	PRKG1	0.0089004	-6.81191	0.0175152	1	protein kinase, cGMP-dependent, type I	Approved symbol	PRKG1	HGNC:9414	10q11.2
chr1:221781594-221920059	CAPN8	0.00871067	-6.843	0.018505	1	calpain 8	Approved symbol	CAPN8	HGNC:1485	1q41
chr1:110937724-110975619	KCNA2	0.0084787	-6.88194	0.0245672	1	potassium voltage-gated channel, shaker-related subfamily, member 2	Approved symbol	KCNA2	HGNC:6220	1p13
chr19:50863341-50877557	GIPR	0.00604999	-7.36885	0.00605317	1	gastric inhibitory polypeptide receptor	Approved symbol	GIPR	HGNC:4271	19q13.2-q13.3
chr9:90339835-90380524	NXNL2	0.00543629	-7.52316	0.00527395	1	nucleoredoxin-like 2	Approved symbol	NXNL2	HGNC:30482	9q22.2
chr20:5839973-5854005	CHGB	0.00427907	-7.86849	0.00205747	0.7716	chromogranin B (secretogranin 1)	Approved symbol	CHGB	HGNC:1930	20p12.3
chr17:36992056-36996673	KRT14	0.00409768	-7.93098	0.00211066	0.772704	keratin 14	Approved symbol	KRT14	HGNC:6416	17q21.2
chr7:38265768-38279773	TARP	0.0040741	-7.9393	0.000555197	0.381269	N/A	Unmatched	Unmatched

## Sheet: Up>1.5XP<0.05
locus	ID	Fold change	log2ratio	pvalue	FDR	Approved name	Match type	Approved symbol	HGNC ID	Location
chr12:7833261-7839922	NANOG	1024.16	10.0002	5.79988e-77	8.9179e-73	Nanog homeobox	Approved symbol	NANOG	HGNC:20857	12p13.31
chr12:129446633-129568363	RIMBP2	213.846	7.74043	0.000837778	0.495449	RIMS binding protein 2	Approved symbol	RIMBP2	HGNC:30339	12q24.33
chr19:60384426-60412686	PTPRH	195.973	7.61451	0.0018462	0.744312	protein tyrosine phosphatase, receptor type, H	Approved symbol	PTPRH	HGNC:9672	19q13.4
chr14:58170538-58184791	DACT1	192.561	7.58917	0.00333467	0.932252	dishevelled-binding antagonist of beta-catenin 1	Approved symbol	DACT1	HGNC:17748	14q22.3
chr12:4889333-4897683	KCNA1	192.16	7.58616	0.0100176	1	potassium voltage-gated channel, shaker-related subfamily, member 1 (episodic ataxia with myokymia)	Approved symbol	KCNA1	HGNC:6218	12p13
chr16:64958025-64996190	CDH5	160.486	7.32631	0.0108555	1	cadherin 5, type 2 (vascular endothelium)	Approved symbol	CDH5	HGNC:1764	16q22.1
chr5:52812020-52818061	FST	158.394	7.30737	0.00561019	1	follistatin	Approved symbol	FST	HGNC:3971	5q11.2
chr20:46422060-46432788	LINC00494	146.977	7.19944	0.00669626	1	long intergenic non-protein coding RNA 494	Approved symbol	LINC00494	HGNC:27657	20q13.13
chr10:90414125-90428552	LIPF	143.57	7.16561	0.00671537	1	lipase, gastric	Approved symbol	LIPF	HGNC:6622	10q23
chr10:48001492-48010997	RBP3	136.987	7.0979	0.0141703	1	retinol binding protein 3, interstitial	Approved symbol	RBP3	HGNC:9921	10q11.2
chr10:119233793-119299047	EMX2	133.38	7.0594	0.00925267	1	empty spiracles homeobox 2	Approved symbol	EMX2	HGNC:3341	10q26.11
chr12:54361596-54392356	METTL7B	128.029	7.00033	0.0101073	1	methyltransferase like 7B	Approved symbol	METTL7B	HGNC:28276	12q13.2
chr4:69716301-69732330	UGT2B10	125.438	6.97083	0.0148549	1	UDP glucuronosyltransferase 2 family, polypeptide B10	Approved symbol	UGT2B10	HGNC:12544	4q13.3
chr1:179719308-180042543	CACNA1E	116.057	6.85869	0.0182465	1	calcium channel, voltage-dependent, R type, alpha 1E subunit	Approved symbol	CACNA1E	HGNC:1392	1q25.3
chr12:51104120-51114377	KRT75	104.164	6.70272	0.0250992	1	keratin 75	Approved symbol	KRT75	HGNC:24431	12q13.13
chr1:7830258-7836138	UTS2	92.0128	6.52376	3.28997e-12	1.68622e-08	urotensin 2	Approved symbol	UTS2	HGNC:12636	1p36
chr7:83425594-83662153	SEMA3A	85.7039	6.42129	0.0278194	1	sema domain, immunoglobulin domain (Ig), short basic domain, secreted, (semaphorin) 3A	Approved symbol	SEMA3A	HGNC:10723	7p12.1
chr3:116824840-116923024	GAP43	81.973	6.35708	0.031032	1	growth associated protein 43	Approved symbol	GAP43	HGNC:4140	3q13.31
chr5:159922704-160211797	ATP10B	22.943	4.51998	2.10334e-06	0.00539016	ATPase, class V, type 10B	Approved symbol	ATP10B	HGNC:13543	5q34
chr11:128751090-128827384	BARX2	12.7139	3.66834	0.000127875	0.115659	BARX homeobox 2	Approved symbol	BARX2	HGNC:956	11q24.3
chr11:8997622-9069726	SCUBE2	11.9205	3.57538	2.51787e-11	9.67869e-08	signal peptide, CUB domain, EGF-like 2	Approved symbol	SCUBE2	HGNC:30425	11p15.4
chr10:94439660-94445388	HHEX	10.7572	3.42724	2.59797e-05	0.0400849	hematopoietically expressed homeobox	Approved symbol	HHEX	HGNC:4901	10q23.33
chr1:117487731-117555105	VTCN1	8.70257	3.12144	0.00300885	0.90714	V-set domain containing T cell activation inhibitor 1	Approved symbol	VTCN1	HGNC:28873	1p12
chr2:217245072-217268517	IGFBP5	8.66045	3.11444	0.00450105	1	insulin-like growth factor binding protein 5	Approved symbol	IGFBP5	HGNC:5474	2q35
chr8:67096344-67175309	DNAJC5B	8.49011	3.08578	0.0231415	1	DnaJ (Hsp40) homolog, subfamily C, member 5 beta	Approved symbol	DNAJC5B	HGNC:24138	8q13.1
chrX:43692967-43717865	NDP	8.47215	3.08273	0.0204145	1	Norrie disease (pseudoglioma)	Approved symbol	NDP	HGNC:7678	Xp11.4-p11.3
chr11:26310253-26641412	MUC15	8.17084	3.03049	0.0258076	1	mucin 15, cell surface associated	Approved symbol	MUC15	HGNC:14956	11p14.3
chr4:69996781-70013294	UGT2B7	7.86438	2.97533	0.00323095	0.932252	UDP glucuronosyltransferase 2 family, polypeptide B7	Approved symbol	UGT2B7	HGNC:12554	4q13
chr2:228386801-228390524	CCL20	7.3884	2.88526	0.040856	1	chemokine (C-C motif) ligand 20	Approved symbol	CCL20	HGNC:10619	2q36.3
chr16:23101540-23135701	SCNN1G	6.96125	2.79935	3.03789e-06	0.00667294	sodium channel, non-voltage-gated 1, gamma subunit	Approved symbol	SCNN1G	HGNC:10602	16p12
chr3:194602559-194755390	ATP13A4	6.77561	2.76035	0.00705	1	ATPase type 13A4	Approved symbol	ATP13A4	HGNC:25422	3q29
chr9:34948191-34972541	KIAA1045	6.5063	2.70184	0.00170085	0.744312	KIAA1045	Approved symbol	KIAA1045	HGNC:29180	9p13.2
chr7:142178777-142182363	PRSS2	6.36966	2.67122	0.0198969	1	protease, serine, 2 (trypsin 2)	Approved symbol	PRSS2	HGNC:9483	7q34
chr12:10889714-11216990	TAS2R13	6.29003	2.65307	0.0160874	1	taste receptor, type 2, member 13	Approved symbol	TAS2R13	HGNC:14919	12p13
chr12:1771383-1898131	CACNA2D4	6.19782	2.63176	0.00256545	0.823528	calcium channel, voltage-dependent, alpha 2/delta subunit 4	Approved symbol	CACNA2D4	HGNC:20202	12p13.33
chr16:19329557-19417935	TMC5	6.07064	2.60185	2.73215e-07	0.000840191	transmembrane channel-like 5	Approved symbol	TMC5	HGNC:22999	16p13.11
chr6:52764136-52776623	GSTA1	5.94656	2.57206	0.0276919	1	glutathione S-transferase alpha 1	Approved symbol	GSTA1	HGNC:4626	6p12.2
chr3:161189316-161196500	IL12A	5.3239	2.41248	0.0256311	1	interleukin 12A	Approved symbol	IL12A	HGNC:5969	3q25.33
chr21:37502673-37515907	DSCR9	5.24092	2.38982	0.00150082	0.721142	Down syndrome critical region 9 (non-protein coding)	Approved symbol	DSCR9	HGNC:16301	21q22
chr5:50704327-50726320	LOC642366	5.19101	2.37601	0.0337179	1	N/A	Unmatched	Unmatched
chr17:7427688-7434212	SOX15	5.14539	2.36328	0.00754687	1	SRY (sex determining region Y)-box 15	Approved symbol	SOX15	HGNC:11196	17p13.1
chr14:20825975-20889300	RPGRIP1	4.96778	2.3126	0.0120852	1	retinitis pigmentosa GTPase regulator interacting protein 1	Approved symbol	RPGRIP1	HGNC:13436	14q11.2
chr3:38282301-38294810	SLC22A13	4.90051	2.29293	0.0111074	1	solute carrier family 22 (organic anion/urate transporter), member 13	Approved symbol	SLC22A13	HGNC:8494	3p22.2
chr9:90795597-90809745	S1PR3	4.69323	2.23058	3.14316e-13	2.41646e-09	sphingosine-1-phosphate receptor 3	Approved symbol	S1PR3	HGNC:3167	9q22.1-q22.2
chr22:17385346-17387761	DGCR9	4.6881	2.229	0.0177801	1	DiGeorge syndrome critical region gene 9 (non-protein coding)	Approved symbol	DGCR9	HGNC:17227	22q11.21
chr8:99508425-99512199	KCNS2	4.48896	2.16638	0.0158911	1	potassium voltage-gated channel, delayed-rectifier, subfamily S, member 2	Approved symbol	KCNS2	HGNC:6301	8q22
chr6:10504901-10527783	LOC100130275	4.43913	2.15028	0.0354197	1	N/A	Unmatched	Unmatched
chr1:151853355-151855432	S100A14	4.43006	2.14733	0.00899438	1	S100 calcium binding protein A14	Approved symbol	S100A14	HGNC:18901	1q21.1
chr12:6768898-6800237	CD4	4.27248	2.09507	0.0381074	1	CD4 molecule	Approved symbol	CD4	HGNC:1678	12p13.31
chr5_h2_hap1:1675808-1677694	CARTPT	4.1044	2.03717	0.00355929	0.97728	CART prepropeptide	Approved symbol	CARTPT	HGNC:24323	5q13.2
chr18:19433975-19496847	ANKRD29	4.09204	2.03282	5.44673e-05	0.0697907	ankyrin repeat domain 29	Approved symbol	ANKRD29	HGNC:27110	18q11.2
chr7:142469502-142471004	OR6W1P	3.86814	1.95164	0.0133741	1	olfactory receptor, family 6, subfamily W, member 1 pseudogene	Approved symbol	OR6W1P	HGNC:15091	7q34
chr3:185431010-185450007	VWA5B2	3.81911	1.93324	0.0267318	1	von Willebrand factor A domain containing 5B2	Approved symbol	VWA5B2	HGNC:25144	3q27.1
chr15_random:427762-674936	LOC440297	3.69731	1.88647	0.0313581	1	N/A	Unmatched	Unmatched
chr12:102505198-102684632	STAB2	3.67599	1.87813	0.00946255	1	stabilin 2	Approved symbol	STAB2	HGNC:18629	12q23.3
chr2:202217841-202271662	MPP4	3.64126	1.86444	0.0340407	1	membrane protein, palmitoylated 4 (MAGUK p55 subfamily member 4)	Approved symbol	MPP4	HGNC:13680	2q33.2
chr19:53833083-53877314	CA11	3.6288	1.85949	0.0116302	1	carbonic anhydrase XI	Approved symbol	CA11	HGNC:1370	19q13.3
chr3:161956689-162271511	PPM1L	3.59426	1.84569	0.00188789	0.744312	protein phosphatase, Mg2+/Mn2+ dependent, 1L	Approved symbol	PPM1L	HGNC:16381	3q26.1
chr1:1374931-1395401	ATAD3C	3.48648	1.80177	0.0156384	1	ATPase family, AAA domain containing 3C	Approved symbol	ATAD3C	HGNC:32151	1p36.33
chr3:144321307-144325546	CHST2	3.42647	1.77672	0.00194738	0.748572	carbohydrate (N-acetylglucosamine-6-O) sulfotransferase 2	Approved symbol	CHST2	HGNC:1970	3q24
chr9:34448810-34510982	DNAI1	3.40275	1.7667	0.0140272	1	dynein, axonemal, intermediate chain 1	Approved symbol	DNAI1	HGNC:2954	9p13.3
chr5:92944798-92955542	NR2F1	3.38237	1.75804	0.0368209	1	nuclear receptor subfamily 2, group F, member 1	Approved symbol	NR2F1	HGNC:7975	5q14
chr15:57691273-57699502	GCNT3	3.35193	1.74499	0.0273667	1	glucosaminyl (N-acetyl) transferase 3, mucin type	Approved symbol	GCNT3	HGNC:4205	15q22
chr9:90795597-90809745	C9orf47	3.33212	1.73644	0.000897315	0.502897	chromosome 9 open reading frame 47	Approved symbol	C9orf47	HGNC:23669	9q22.1
chr14:36055352-36059181	NKX2-1	3.25776	1.70388	0.0367119	1	NK2 homeobox 1	Approved symbol	NKX2-1	HGNC:11825	14q13.3
chr9:70510435-70813911	PIP5K1B	3.2474	1.69929	0.00707069	1	phosphatidylinositol-4-phosphate 5-kinase, type I, beta	Approved symbol	PIP5K1B	HGNC:8995	9q13
chr1:15725938-15784192	AGMAT	3.21405	1.68439	0.0145226	1	agmatine ureohydrolase (agmatinase)	Approved symbol	AGMAT	HGNC:18407	1p36.13
chr3:171039722-171070354	LRRC31	3.18147	1.6697	0.000595113	0.381269	leucine rich repeat containing 31	Approved symbol	LRRC31	HGNC:26261	3q26.2
chr3:156490714-156494183	LOC100507537	3.17492	1.66672	0.036611	1	N/A	Unmatched	Unmatched
chr12:91620749-91626456	C12orf74	3.17488	1.6667	0.0322419	1	chromosome 12 open reading frame 74	Approved symbol	C12orf74	HGNC:27887	12q22
chrX:43892071-44087867	EFHC2	3.0784	1.62218	2.60698e-05	0.0400849	EF-hand domain (C-terminal) containing 2	Approved symbol	EFHC2	HGNC:26233	Xp11
chr1:28346263-28393034	PTAFR	3.07375	1.62	0.019366	1	platelet-activating factor receptor	Approved symbol	PTAFR	HGNC:9582	1p35-p34.3
chr8:63324054-64066182	UG0898H09	3.00744	1.58854	0.00464727	1	N/A	Unmatched	Unmatched
chr3:147715656-147745318	PLSCR1	2.99541	1.58275	0.0198924	1	phospholipid scramblase 1	Approved symbol	PLSCR1	HGNC:9092	3q23
chr3:184322696-184363361	LAMP3	2.98616	1.57829	0.0405686	1	lysosomal-associated membrane protein 3	Approved symbol	LAMP3	HGNC:14582	3q26.3-q27
chr7:99809003-99835658	PILRA	2.93295	1.55235	0.015089	1	paired immunoglobin-like type 2 receptor alpha	Approved symbol	PILRA	HGNC:20396	7q22.1
chr16:23221091-23300121	SCNN1B	2.92638	1.54912	0.0247194	1	sodium channel, non-voltage-gated 1, beta subunit	Approved symbol	SCNN1B	HGNC:10600	16p12.2-p12.1
chr19:53520440-53525622	EMP3	2.89618	1.53415	0.0210546	1	epithelial membrane protein 3	Approved symbol	EMP3	HGNC:3335	19q13.3
chr16:51029418-51139215	TOX3	2.85308	1.51252	0.000504907	0.369688	TOX high mobility group box family member 3	Approved symbol	TOX3	HGNC:11972	16q12.1
chr11:26972203-26975208	FIBIN	2.7568	1.463	0.0431016	1	fin bud initiation factor homolog (zebrafish)	Approved symbol	FIBIN	HGNC:33747	11p14.2
chr11:129274810-129380591	LINC00167	2.73407	1.45105	0.0212454	1	long intergenic non-protein coding RNA 167	Approved symbol	LINC00167	HGNC:30468	11q24.3
chr7:29812694-29923207	WIPF3	2.69379	1.42964	0.0355733	1	WAS/WASL interacting protein family, member 3	Approved symbol	WIPF3	HGNC:22004	7p15.1
chr3:161426116-161428694	C3orf80	2.67984	1.42215	0.0269422	1	chromosome 3 open reading frame 80	Approved symbol	C3orf80	HGNC:40048	3q25.33
chr16:82736365-82778177	DNAAF1	2.66061	1.41176	0.0211556	1	dynein, axonemal, assembly factor 1	Approved symbol	DNAAF1	HGNC:30539	16q24.1
chr7:23252840-23281254	GPNMB	2.64406	1.40275	3.80814e-06	0.00731924	glycoprotein (transmembrane) nmb	Approved symbol	GPNMB	HGNC:4462	7p
chr12:4253162-4284783	CCND2	2.64089	1.40102	0.0148192	1	cyclin D2	Approved symbol	CCND2	HGNC:1583	12p13
chr6:1335067-1340831	FOXF2	2.63866	1.39981	0.038878	1	forkhead box F2	Approved symbol	FOXF2	HGNC:3810	6p25.3
chr2:26384544-26472263	GPR113	2.61162	1.38494	0.0220636	1	G protein-coupled receptor 113	Approved symbol	GPR113	HGNC:18989	2p24.1
chr9:86473285-86828325	NTRK2	2.61143	1.38484	0.039452	1	neurotrophic tyrosine kinase, receptor, type 2	Approved symbol	NTRK2	HGNC:8032	9q22.1
chr6_qbl_hap2:3331102-3334683	PRRT1	2.56345	1.35808	0.0498834	1	proline-rich transmembrane protein 1	Approved symbol	PRRT1	HGNC:13943	6p21.32
chr9:33740463-33789229	PRSS3	2.5594	1.35581	0.0127355	1	protease, serine, 3	Approved symbol	PRSS3	HGNC:9486	9p13
chr11:118757697-118875154	LOC100499227	2.55795	1.35499	0.0379271	1	N/A	Unmatched	Unmatched
chr11:117195999-117253411	FXYD6	2.51822	1.3324	0.0170185	1	FXYD domain containing ion transport regulator 6	Approved symbol	FXYD6	HGNC:4030	11q23.3
chr11:109605375-109672647	RDX	2.49618	1.31972	0.000124177	0.115659	radixin	Approved symbol	RDX	HGNC:9944	11q23
chr22:49523517-49530593	ACR	2.4699	1.30445	0.0359159	1	acrosin	Approved symbol	ACR	HGNC:126	22q13.33
chr1:220977180-220990625	FAM177B	2.44937	1.29241	0.00937979	1	family with sequence similarity 177, member B	Approved symbol	FAM177B	HGNC:34395	1q41
chr17:77110011-77114632	FSCN2	2.37527	1.24809	0.0420299	1	fascin actin-bundling protein 2, retinal	Approved symbol	FSCN2	HGNC:3960	17q25
chr3:195501682-195513287	LOC100131551	2.33718	1.22477	0.0361667	1	N/A	Unmatched	Unmatched
chr8:37773558-37826589	GPR124	2.30603	1.20541	0.00257085	0.823528	G protein-coupled receptor 124	Approved symbol	GPR124	HGNC:17849	8p11.22
chr5:149217711-149304549	PDE6A	2.29749	1.20006	0.0485851	1	phosphodiesterase 6A, cGMP-specific, rod, alpha	Approved symbol	PDE6A	HGNC:8785	5q31.2-q34
chr3:126167243-126257492	HEG1	2.24709	1.16806	0.00820637	1	heart development protein with EGF-like domains 1	Approved symbol	HEG1	HGNC:29227	3q21.2
chr16:55608486-55674937	NLRC5	2.23154	1.15804	0.0104454	1	NLR family, CARD domain containing 5	Approved symbol	NLRC5	HGNC:29933	16q13
chr1:160868851-161016871	DDR2	2.18707	1.129	0.00270377	0.848431	discoidin domain receptor tyrosine kinase 2	Approved symbol	DDR2	HGNC:2731	1q12-q23
chr18:19523559-19789027	LAMA3	2.14949	1.10399	0.00246382	0.823528	laminin, alpha 3	Approved symbol	LAMA3	HGNC:6483	18q11.2
chr22:31238539-31784377	TIMP3	2.14011	1.09768	0.0181834	1	TIMP metallopeptidase inhibitor 3	Approved symbol	TIMP3	HGNC:11822	22q12.3
chr16:66398510-66419472	TSNAXIP1	2.13337	1.09313	0.0283048	1	translin-associated factor X interacting protein 1	Approved symbol	TSNAXIP1	HGNC:18586	16q22.2
chr10:72826696-73245710	CDH23	2.05995	1.04261	0.0459952	1	cadherin-related 23	Approved symbol	CDH23	HGNC:13733	10q22.1
chr5:95092605-95157827	RHOBTB3	2.04936	1.03518	0.000915786	0.502897	Rho-related BTB domain containing 3	Approved symbol	RHOBTB3	HGNC:18757	5q15
chr6:154768124-154873445	CNKSR3	2.02753	1.01972	0.014541	1	CNKSR family member 3	Approved symbol	CNKSR3	HGNC:23034	6q25.2
chr6:11291516-11490567	NEDD9	2.00175	1.00126	0.0338496	1	neural precursor cell expressed, developmentally down-regulated 9	Approved symbol	NEDD9	HGNC:7733	6p25-p24
chr7:2518688-2535336	LFNG	1.99546	0.996723	0.0371808	1	LFNG O-fucosylpeptide 3-beta-N-acetylglucosaminyltransferase	Approved symbol	LFNG	HGNC:6560	7p22.3
chr17:53733592-53849930	RNF43	1.99089	0.993417	0.00400527	1	ring finger protein 43	Approved symbol	RNF43	HGNC:18505	17q23.2
chr3:114414064-114643051	BOC	1.97128	0.979131	0.0399216	1	BOC cell adhesion associated, oncogene regulated	Approved symbol	BOC	HGNC:17173	3q13.2
chr3:55474782-55496710	WNT5A	1.95382	0.966294	0.00847846	1	wingless-type MMTV integration site family, member 5A	Approved symbol	WNT5A	HGNC:12784	3p21-p14
chr2:54805652-55052660	EML6	1.94811	0.962072	0.0174287	1	echinoderm microtubule associated protein like 6	Approved symbol	EML6	HGNC:35412	2p16.1
chr2:114057699-114077764	DDX11L2	1.92025	0.941294	0.0205145	1	DEAD/H (Asp-Glu-Ala-Asp/His) box helicase 11 like 2	Approved symbol	DDX11L2	HGNC:37103	2q13
chr8:10618687-10625432	SOX7	1.87839	0.9095	0.0488387	1	SRY (sex determining region Y)-box 7	Approved symbol	SOX7	HGNC:18196	8p22
chr3:156680364-156904691	PLCH1	1.8405	0.880101	0.00504728	1	phospholipase C, eta 1	Approved symbol	PLCH1	HGNC:29185	3q25
chr4:89849962-90197346	FAM13A	1.83357	0.874657	0.00155691	0.725427	family with sequence similarity 13, member A	Approved symbol	FAM13A	HGNC:19367	4q22.1
chr11:58358115-58368573	GLYATL2	1.76667	0.821037	0.00232976	0.812736	glycine-N-acyltransferase-like 2	Approved symbol	GLYATL2	HGNC:24178	11q12.1
chr9:94099460-94472368	LOC100128361	1.75802	0.813952	0.0393007	1	N/A	Unmatched	Unmatched
chr7:142136892-142140501	PRSS1	1.74565	0.803762	0.033021	1	protease, serine, 1 (trypsin 1)	Approved symbol	PRSS1	HGNC:9475	7q34
chr18:19337459-19420579	NPC1	1.727	0.788267	0.0129116	1	Niemann-Pick disease, type C1	Approved symbol	NPC1	HGNC:7897	18q11.2
chr14:88150926-88328849	EML5	1.70897	0.77313	0.00185745	0.744312	echinoderm microtubule associated protein like 5	Approved symbol	EML5	HGNC:18197	14q31.3
chr1:209566579-209614909	TRAF5	1.70863	0.772839	0.0238608	1	TNF receptor-associated factor 5	Approved symbol	TRAF5	HGNC:12035	1q32
chr17:71978569-72009104	RHBDF2	1.7059	0.77053	0.0450045	1	rhomboid 5 homolog 2 (Drosophila)	Approved symbol	RHBDF2	HGNC:20788	17q25.3
chr17:21828188-21837197	FLJ36000	1.7007	0.766129	0.0210177	1	N/A	Unmatched	Unmatched
chr22:45458970-45512816	CERK	1.68	0.748463	0.00731993	1	ceramide kinase	Approved symbol	CERK	HGNC:19256	22q13.31
chrX:149282208-149433106	MAMLD1	1.67862	0.747274	0.0283579	1	mastermind-like domain containing 1	Approved symbol	MAMLD1	HGNC:2568	Xq28
chr9:129709985-129719126	ST6GALNAC4	1.6633	0.734051	0.0132043	1	ST6 (alpha-N-acetyl-neuraminyl-2,3-beta-galactosyl-1,3)-N-acetylgalactosaminide alpha-2,6-sialyltransferase 4	Approved symbol	ST6GALNAC4	HGNC:17846	9q34
chr3:11289009-11737220	VGLL4	1.64424	0.717418	0.0266601	1	vestigial-like family member 4	Approved symbol	VGLL4	HGNC:28966	3p25.2
chr2:28469282-28491020	FOSL2	1.63279	0.70734	0.0189322	1	FOS-like antigen 2	Approved symbol	FOSL2	HGNC:3798	2p23.3
chr22:37304070-37382580	LOC646851	1.62385	0.699421	0.034219	1	N/A	Unmatched	Unmatched
chr6:26324407-26324851	HIST1H2BG	1.60679	0.68418	0.0378113	1	histone cluster 1, H2bg	Approved symbol	HIST1H2BG	HGNC:4746	6p21.3
chr3:39826306-40328919	EIF1B	1.60267	0.680476	0.0235999	1	eukaryotic translation initiation factor 1B	Approved symbol	EIF1B	HGNC:30792	3p22.1
chr2:10009242-10059863	GRHL1	1.57968	0.659631	0.0125328	1	grainyhead-like 1 (Drosophila)	Approved symbol	GRHL1	HGNC:17923	2p25.2
chr2:33025872-33478079	LTBP1	1.55788	0.63958	0.0243226	1	latent transforming growth factor beta binding protein 1	Approved symbol	LTBP1	HGNC:6714	2p22-p21
chr2:203346117-203444616	ICA1L	1.55049	0.632724	0.0321426	1	islet cell autoantigen 1,69kDa-like	Approved symbol	ICA1L	HGNC:14442	2q33
chr14:102662416-102673529	TNFAIP2	1.53069	0.614182	0.0272811	1	tumor necrosis factor, alpha-induced protein 2	Approved symbol	TNFAIP2	HGNC:11895	14q32
chr10:3808187-3817473	KLF6	1.52401	0.607872	0.0376443	1	Kruppel-like factor 6	Approved symbol	KLF6	HGNC:2235	10p15
chr6:134315000-134350331	TBPL1	1.50243	0.587302	0.0257278	1	TBP-like 1	Approved symbol	TBPL1	HGNC:11589	6q22.1-q22.3

## Sheet: Down<0.67P<0.05
locus	ID	Fold change	log2ratio	pvalue	FDR	Approved name	Match type	Approved symbol	HGNC ID	Location
chr7:89678935-89704928	STEAP2	0.664467	-0.589731	0.0260996	1	STEAP family member 2, metalloreductase	Approved symbol	STEAP2	HGNC:17885	7q21.13
chr6:17501714-17666002	CAP2	0.662809	-0.593336	0.0194253	1	CAP, adenylate cyclase-associated protein, 2 (yeast)	Approved symbol	CAP2	HGNC:20039	6p22.3
chr7:89621624-89632077	STEAP1	0.649681	-0.622196	0.0207743	1	six transmembrane epithelial antigen of the prostate 1	Approved symbol	STEAP1	HGNC:11378	7q21
chrX:106843107-106905673	TSC22D3	0.648334	-0.625191	0.0430325	1	TSC22 domain family, member 3	Approved symbol	TSC22D3	HGNC:3051	Xq22.3
chr14:67069760-67136770	PLEKHH1	0.648276	-0.625321	0.01252	1	pleckstrin homology domain containing, family H (with MyTH4 domain) member 1	Approved symbol	PLEKHH1	HGNC:17733	14q24.1
chr10:80498797-80746291	ZMIZ1	0.648248	-0.625383	0.0238295	1	zinc finger, MIZ-type containing 1	Approved symbol	ZMIZ1	HGNC:16493	10q22.3
chr1:37712705-37722565	ZC3H12A	0.644575	-0.63358	0.0496445	1	zinc finger CCCH-type containing 12A	Approved symbol	ZC3H12A	HGNC:26259	1p34.3
chr9:112001666-112010234	C9orf152	0.64384	-0.635225	0.0356768	1	chromosome 9 open reading frame 152	Approved symbol	C9orf152	HGNC:31455	9q31.3
chr13:48780786-48916222	CAB39L	0.642107	-0.639115	0.00963049	1	calcium binding protein 39-like	Approved symbol	CAB39L	HGNC:20290	13q14.11
chr5_h2_hap1:1543933-1615349	MCCC2	0.641394	-0.640717	0.0434913	1	methylcrotonoyl-CoA carboxylase 2 (beta)	Approved symbol	MCCC2	HGNC:6937	5q12-q13
chr3:176059804-177006122	NAALADL2	0.640042	-0.643762	0.036876	1	N-acetylated alpha-linked acidic dipeptidase-like 2	Approved symbol	NAALADL2	HGNC:23219	3q26.3
chrX:99816144-99873791	SYTL4	0.638701	-0.646787	0.0316294	1	synaptotagmin-like 4	Approved symbol	SYTL4	HGNC:15588	Xq21.33
chr9:5347966-5427937	C9orf46	0.638004	-0.648362	0.0410407	1	plasminogen receptor, C-terminal lysine transmembrane protein	Previous symbol	PLGRKT	HGNC:23633	9p24.1
chr14:59681251-59701964	DHRS7	0.635804	-0.653345	0.0086585	1	dehydrogenase/reductase (SDR family) member 7	Approved symbol	DHRS7	HGNC:21524	14q23.1
chr5:114488357-114544142	TRIM36	0.634569	-0.65615	0.0230248	1	tripartite motif containing 36	Approved symbol	TRIM36	HGNC:16280	5q22
chr16:56586073-56591263	ZNF319	0.632799	-0.660182	0.0275598	1	zinc finger protein 319	Approved symbol	ZNF319	HGNC:13644	16q21
chr4:41807626-41849652	BEND4	0.627151	-0.673114	0.0411218	1	BEN domain containing 4	Approved symbol	BEND4	HGNC:23815	4p13
chr8:28980713-29176529	KIF13B	0.626541	-0.674519	0.0353341	1	kinesin family member 13B	Approved symbol	KIF13B	HGNC:14405	8p21
chr1:120092141-120113078	HMGCS2	0.626226	-0.675244	0.0240721	1	3-hydroxy-3-methylglutaryl-CoA synthase 2 (mitochondrial)	Approved symbol	HMGCS2	HGNC:5008	1p13-p12
chr5:95246557-95323531	ELL2	0.626214	-0.675271	0.0263037	1	elongation factor, RNA polymerase II, 2	Approved symbol	ELL2	HGNC:17064	5q15
chr1:205258488-205272724	C1orf116	0.626168	-0.675377	0.0164407	1	chromosome 1 open reading frame 116	Approved symbol	C1orf116	HGNC:28667	1q32.1
chr4:147394586-147662573	SLC10A7	0.625545	-0.676815	0.0226972	1	solute carrier family 10, member 7	Approved symbol	SLC10A7	HGNC:23088	4q31.2
chr6:34613556-34632088	SPDEF	0.619081	-0.691799	0.0293523	1	SAM pointed domain containing ETS transcription factor	Approved symbol	SPDEF	HGNC:17257	6p21.3
chr1:152206938-152217075	CREB3L4	0.616155	-0.698634	0.047707	1	cAMP responsive element binding protein 3-like 4	Approved symbol	CREB3L4	HGNC:18854	1q21.2
chr3:24133648-24516506	THRB	0.613981	-0.703733	0.0413974	1	thyroid hormone receptor, beta	Approved symbol	THRB	HGNC:11799	3p24.2
chr12:100615547-100657381	CHPT1	0.608255	-0.717251	0.0233945	1	choline phosphotransferase 1	Approved symbol	CHPT1	HGNC:17852	12q
chr4:95592030-95808401	PDLIM5	0.607899	-0.718096	0.0153451	1	PDZ and LIM domain 5	Approved symbol	PDLIM5	HGNC:17468	4q22
chr3:98016114-98950476	EPHA6	0.606601	-0.721181	0.0179089	1	EPH receptor A6	Approved symbol	EPHA6	HGNC:19296	3q12.1
chr6:83834103-83962975	RWDD2A	0.604351	-0.72654	0.00877035	1	RWD domain containing 2A	Approved symbol	RWDD2A	HGNC:21385	6q15
chr3:196776861-196792365	APOD	0.601814	-0.73261	0.028921	1	apolipoprotein D	Approved symbol	APOD	HGNC:612	3q29
chr8:82042600-82186858	PAG1	0.594897	-0.749288	0.00972841	1	phosphoprotein membrane anchor with glycosphingolipid microdomains 1	Approved symbol	PAG1	HGNC:30043	8q21.13
chr19:42651821-42668082	ZNF570	0.592894	-0.754155	0.0268137	1	zinc finger protein 570	Approved symbol	ZNF570	HGNC:26416	19q13.12
chr10:91051685-91059013	IFIT2	0.591973	-0.756397	0.0404937	1	interferon-induced protein with tetratricopeptide repeats 2	Approved symbol	IFIT2	HGNC:5409	10q23.31
chr1:107484151-107825998	NTNG1	0.577053	-0.793223	0.0429861	1	netrin G1	Approved symbol	NTNG1	HGNC:23319	1p13.2-p13.1
chr14:52393738-52487565	FERMT2	0.576312	-0.795079	0.0124838	1	fermitin family member 2	Approved symbol	FERMT2	HGNC:15767	14q22.1
chr2:181553356-181636395	UBE2E3	0.569563	-0.812074	0.00400001	1	ubiquitin-conjugating enzyme E2E 3	Approved symbol	UBE2E3	HGNC:12479	2q31.3
chr10:100133311-100164968	PYROXD2	0.565437	-0.822562	0.0181207	1	pyridine nucleotide-disulphide oxidoreductase domain 2	Approved symbol	PYROXD2	HGNC:23517	10q24.2
chr7:50493627-50600648	DDC	0.561144	-0.833556	0.0208734	1	dopa decarboxylase (aromatic L-amino acid decarboxylase)	Approved symbol	DDC	HGNC:2719	7p12.1
chr6:41845891-41855608	FRS3	0.556592	-0.845307	0.0309156	1	fibroblast growth factor receptor substrate 3	Approved symbol	FRS3	HGNC:16970	6p21.1
chr14:67213270-67232263	RDH11	0.55122	-0.8593	0.00127202	0.630923	retinol dehydrogenase 11 (all-trans/9-cis/11-cis)	Approved symbol	RDH11	HGNC:17964	14q24.1
chr10:69226432-69267943	DNAJC12	0.550339	-0.861606	0.0497865	1	DnaJ (Hsp40) homolog, subfamily C, member 12	Approved symbol	DNAJC12	HGNC:28908	10q21.3
chr13:105940079-105985389	EFNB2	0.537521	-0.895606	0.0437036	1	ephrin-B2	Approved symbol	EFNB2	HGNC:3227	13q33
chr18:63324798-63717836	DSEL	0.532022	-0.910442	0.00529202	1	dermatan sulfate epimerase-like	Approved symbol	DSEL	HGNC:18144	18q22.1
chr19:659952-699330	PALM	0.524468	-0.931074	0.0353458	1	paralemmin	Approved symbol	PALM	HGNC:8594	19p13.3
chr9:106233-108417	FOXD4	0.523215	-0.934524	0.0466425	1	forkhead box D4	Approved symbol	FOXD4	HGNC:3805	9p24.3
chr1:171419492-171443094	TNFSF4	0.522799	-0.935671	0.0172903	1	tumor necrosis factor (ligand) superfamily, member 4	Approved symbol	TNFSF4	HGNC:11934	1q25
chr1:204024843-204048784	SLC41A1	0.521987	-0.937914	0.0101837	1	solute carrier family 41 (magnesium transporter), member 1	Approved symbol	SLC41A1	HGNC:19429	1q32.1
chr12:81605064-82052196	TMTC2	0.511596	-0.966922	0.00601652	1	transmembrane and tetratricopeptide repeat containing 2	Approved symbol	TMTC2	HGNC:25440	12q21.31
chr6:144654565-145215863	UTRN	0.511322	-0.967697	0.00126291	0.630923	utrophin	Approved symbol	UTRN	HGNC:12635	6q24
chr9:127549437-127769476	PBX3	0.504622	-0.986725	0.000761506	0.468357	pre-B-cell leukemia homeobox 3	Approved symbol	PBX3	HGNC:8634	9q33.3
chrX:28515601-29883938	IL1RAPL1	0.503816	-0.989031	0.0355337	1	interleukin 1 receptor accessory protein-like 1	Approved symbol	IL1RAPL1	HGNC:5996	Xp22.1-p21.3
chr13:23042508-23148244	TNFRSF19	0.497375	-1.0076	0.0153253	1	tumor necrosis factor receptor superfamily, member 19	Approved symbol	TNFRSF19	HGNC:11915	13q12.11-q12.3
chr16:79567199-79624210	CENPN	0.493172	-1.01984	0.0193621	1	centromere protein N	Approved symbol	CENPN	HGNC:30873	16q23.2
chr6:139088040-139156149	LOC100507462	0.492154	-1.02282	0.0183605	1	N/A	Unmatched	Unmatched
chr12:117071988-117295133	TAOK3	0.479719	-1.05974	0.000100298	0.102812	TAO kinase 3	Approved symbol	TAOK3	HGNC:18133	12q
chr15:43561969-43636220	SLC30A4	0.474903	-1.07429	0.00746133	1	solute carrier family 30 (zinc transporter), member 4	Approved symbol	SLC30A4	HGNC:11015	15q21.1
chr2:223433975-223516363	ACSL3	0.474365	-1.07593	0.0150037	1	acyl-CoA synthetase long-chain family member 3	Approved symbol	ACSL3	HGNC:3570	2q34-q35
chr4:1150720-1192750	SPON2	0.458143	-1.12613	0.0179093	1	spondin 2, extracellular matrix protein	Approved symbol	SPON2	HGNC:11253	4p16.3
chr18:6824431-6905712	ARHGAP28	0.455874	-1.13329	0.00237859	0.812736	Rho GTPase activating protein 28	Approved symbol	ARHGAP28	HGNC:25509	18p11.23
chr6:160689414-160796004	SLC22A3	0.449551	-1.15344	0.000412876	0.317419	solute carrier family 22 (organic cation transporter), member 3	Approved symbol	SLC22A3	HGNC:10967	6q25.3
chr10:131752151-131799071	LOC387723	0.449479	-1.15367	0.0457655	1		Unmatched	N/A
chr20:10566331-10602694	JAG1	0.44376	-1.17215	0.00174887	0.744312	jagged 1	Approved symbol	JAG1	HGNC:6188	20p12.1-p11.23
chr1:90231411-90233113	GEMIN8P4	0.443042	-1.17448	0.0446517	1	gem (nuclear organelle) associated protein 8 pseudogene 4	Approved symbol	GEMIN8P4	HGNC:37979	1p22.2
chr13:31503436-31768776	FRY	0.436455	-1.1961	8.95019e-05	0.0982986	furry homolog (Drosophila)	Approved symbol	FRY	HGNC:20367	13q13.1
chr11:61861349-61917463	ASRGL1	0.430241	-1.21678	0.0399336	1	asparaginase like 1	Approved symbol	ASRGL1	HGNC:16448	11q12.3
chr8:59069666-59224831	FAM110B	0.427997	-1.22433	0.000594132	0.381269	family with sequence similarity 110, member B	Approved symbol	FAM110B	HGNC:28587	8q12.1
chr15:43561969-43636220	HMGN2P46	0.426649	-1.22888	0.00785434	1	high mobility group nucleosomal binding domain 2 pseudogene 46	Approved symbol	HMGN2P46	HGNC:26817	15q15.1
chr20:55656853-55719998	PMEPA1	0.424155	-1.23734	0.0118227	1	prostate transmembrane protein, androgen induced 1	Approved symbol	PMEPA1	HGNC:14107	20q13.31-q13.33
chr4:72271866-72656668	SLC4A4	0.414132	-1.27184	4.82441e-05	0.0674365	solute carrier family 4 (sodium bicarbonate cotransporter), member 4	Approved symbol	SLC4A4	HGNC:11030	4q13.3
chr4:87155299-87593307	MAPK10	0.400546	-1.31996	0.0307301	1	mitogen-activated protein kinase 10	Approved symbol	MAPK10	HGNC:6872	4q22-q23
chr4:89732669-89848709	HERC3	0.396347	-1.33516	0.00108789	0.576807	HECT and RLD domain containing E3 ubiquitin protein ligase 3	Approved symbol	HERC3	HGNC:4876	4q21
chr6:134532076-134680889	SGK1	0.393484	-1.34562	0.00230457	0.812736	serum/glucocorticoid regulated kinase 1	Approved symbol	SGK1	HGNC:10810	6q23
chr13:24844208-25493420	ATP8A2	0.381085	-1.39181	0.0127019	1	ATPase, aminophospholipid transporter, class I, type 8A, member 2	Approved symbol	ATP8A2	HGNC:13533	13q12
chr2:11591692-11700363	GREB1	0.379347	-1.39841	0.00328286	0.932252	growth regulation by estrogen in breast cancer 1	Approved symbol	GREB1	HGNC:24885	2p25.1
chr16:78185245-78192123	MAF	0.366744	-1.44716	0.000372055	0.30109	v-maf avian musculoaponeurotic fibrosarcoma oncogene homolog	Approved symbol	MAF	HGNC:6776	16q22-q23
chr9:5289867-5294580	RLN2	0.363019	-1.46188	0.011045	1	relaxin 2	Approved symbol	RLN2	HGNC:10027	9p24.1
chr2:97447959-97457332	LOC100506123	0.359745	-1.47496	0.0494624	1		Unmatched	N/A
chr9:5440502-5460567	CD274	0.35702	-1.48592	0.00294297	0.905021	CD274 molecule	Approved symbol	CD274	HGNC:17635	9p24.1
chr13:31318919-31431721	EEF1DP3	0.356973	-1.48611	0.0346682	1	eukaryotic translation elongation factor 1 delta pseudogene 3	Approved symbol	EEF1DP3	HGNC:30486	13q13.1
chr20:186376-189736	DEFB132	0.354843	-1.49475	0.00179416	0.744312	defensin, beta 132	Approved symbol	DEFB132	HGNC:33806	20p13
chr4:143168631-143987054	INPP4B	0.353682	-1.49948	0.0184446	1	inositol polyphosphate-4-phosphatase, type II, 105kDa	Approved symbol	INPP4B	HGNC:6075	4q31.1
chr15:45263694-45853712	SEMA6D	0.353629	-1.49969	0.0102507	1	sema domain, transmembrane domain (TM), and cytoplasmic domain, (semaphorin) 6D	Approved symbol	SEMA6D	HGNC:16770	15q21.1
chr9:98037409-98104255	HSD17B3	0.334748	-1.57885	0.0483071	1	hydroxysteroid (17-beta) dehydrogenase 3	Approved symbol	HSD17B3	HGNC:5212	9q22
chr4:156807311-156877664	GUCY1A3	0.334347	-1.58058	0.0262002	1	guanylate cyclase 1, soluble, alpha 3	Approved symbol	GUCY1A3	HGNC:4685	4q31.3-q33
chr7:79602075-79686661	GNAI1	0.323006	-1.63037	0.000210062	0.179439	guanine nucleotide binding protein (G protein), alpha inhibiting activity polypeptide 1	Approved symbol	GNAI1	HGNC:4384	7q21-q22
chr2:179402728-179623031	CCDC141	0.309551	-1.69175	0.0305779	1	coiled-coil domain containing 141	Approved symbol	CCDC141	HGNC:26821	2q31.2
chr7:150180505-150189312	ABP1	0.308235	-1.6979	0.0309695	1	amine oxidase, copper containing 1	Previous symbol	AOC1	HGNC:80	7q36.1
chr2:177856481-177965665	LOC100130691	0.306975	-1.70381	0.0387311	1	N/A	Unmatched	Unmatched
chr1:195123766-195154466	CFHR4	0.281929	-1.8266	0.0462177	1	complement factor H-related 4	Approved symbol	CFHR4	HGNC:16979	1q32
chr16:55180767-55182501	MT3	0.279155	-1.84086	0.0192368	1	metallothionein 3	Approved symbol	MT3	HGNC:7408	16q13
chr1:203893603-203916253	SLC45A3	0.275934	-1.8576	0.0295859	1	solute carrier family 45, member 3	Approved symbol	SLC45A3	HGNC:8642	1q32.1
chr19:42850489-42875056	ZNF781	0.268507	-1.89697	0.0222508	1	zinc finger protein 781	Approved symbol	ZNF781	HGNC:26745	19q13.12
chr4:172971149-174198133	GALNTL6	0.255211	-1.97024	0.0141241	1	polypeptide N-acetylgalactosaminyltransferase-like 6	Approved symbol	GALNTL6	HGNC:33844	4q34.1
chr7:120214609-120285413	TSPAN12	0.241691	-2.04877	0.0193611	1	tetraspanin 12	Approved symbol	TSPAN12	HGNC:21641	7q31.31
chr11:92703530-92811284	CCDC67	0.239999	-2.0589	0.014986	1	coiled-coil domain containing 67	Approved symbol	CCDC67	HGNC:26344	11q21
chr19:43566831-43570508	GGN	0.235736	-2.08475	0.00567588	1	gametogenetin	Approved symbol	GGN	HGNC:18869	19q13.2
chr12:22237591-22378915	ST8SIA1	0.232485	-2.10479	0.0253656	1	ST8 alpha-N-acetyl-neuraminide alpha-2,8-sialyltransferase 1	Approved symbol	ST8SIA1	HGNC:10869	12p12.1-p11.2
chr2:151032952-151052455	RND3	0.227085	-2.1387	7.99183e-05	0.0945249	Rho family GTPase 3	Approved symbol	RND3	HGNC:671	2q23.3
chr8:27373194-27392730	CHRNA2	0.226446	-2.14276	0.0339234	1	cholinergic receptor, nicotinic, alpha 2 (neuronal)	Approved symbol	CHRNA2	HGNC:1956	8p21
chr3:109581905-109730859	MYH15	0.225194	-2.15076	0.00734285	1	myosin, heavy chain 15	Approved symbol	MYH15	HGNC:31073	3q13
chr2:170742900-171219920	MYO3B	0.222581	-2.1676	0.0110338	1	myosin IIIB	Approved symbol	MYO3B	HGNC:15576	2q31.1-q31.2
chr1:71090623-71319560	PTGER3	0.220236	-2.18288	0.023057	1	prostaglandin E receptor 3 (subtype EP3)	Approved symbol	PTGER3	HGNC:9595	1p31.2
chr2:113532685-113538791	IL36RN	0.220193	-2.18316	0.031041	1	interleukin 36 receptor antagonist	Approved symbol	IL36RN	HGNC:15561	2q14
chr1:158063102-158099071	VSIG8	0.21469	-2.21968	0.0421912	1	V-set and immunoglobulin domain containing 8	Approved symbol	VSIG8	HGNC:32063	1q23.2
chr7:87743679-87774164	STEAP4	0.212651	-2.23344	0.03858	1	STEAP family member 4	Approved symbol	STEAP4	HGNC:21923	7q21.13
chr11:76516957-76603934	MYO7A	0.204006	-2.29332	0.0493968	1	myosin VIIA	Approved symbol	MYO7A	HGNC:7606	11q13.5
chr14:85066240-85164023	FLRT2	0.183064	-2.44958	0.0316169	1	fibronectin leucine rich transmembrane protein 2	Approved symbol	FLRT2	HGNC:3761	14q24-q32
chr10:77212524-77987132	C10orf11	0.179486	-2.47806	0.0272699	1	chromosome 10 open reading frame 11	Approved symbol	C10orf11	HGNC:23405	10q22.3
chr7:16798788-16811263	AGR2	0.176219	-2.50456	0.00316224	0.932252	anterior gradient 2	Approved symbol	AGR2	HGNC:328	7p21.3
chr1:15446354-15597209	FHAD1	0.102569	-3.28534	0.00912101	1	forkhead-associated (FHA) phosphopeptide binding domain 1	Approved symbol	FHAD1	HGNC:29408	1p36.21
chr17:62391441-62459980	CACNG4	0.1016	-3.29903	0.0215161	1	calcium channel, voltage-dependent, gamma subunit 4	Approved symbol	CACNG4	HGNC:1408	17q24
chr11:45625814-45643782	CHST1	0.0959845	-3.38105	0.00447174	1	carbohydrate (keratan sulfate Gal-6) sulfotransferase 1	Approved symbol	CHST1	HGNC:1969	11p11.2
chr10:22674379-22746545	SPAG6	0.00919809	-6.76445	0.0209669	1	sperm associated antigen 6	Approved symbol	SPAG6	HGNC:11215	10p12.31
chr10:52420916-53743894	PRKG1	0.0089004	-6.81191	0.0175152	1	protein kinase, cGMP-dependent, type I	Approved symbol	PRKG1	HGNC:9414	10q11.2
chr1:221781594-221920059	CAPN8	0.00871067	-6.843	0.018505	1	calpain 8	Approved symbol	CAPN8	HGNC:1485	1q41
chr1:110937724-110975619	KCNA2	0.0084787	-6.88194	0.0245672	1	potassium voltage-gated channel, shaker-related subfamily, member 2	Approved symbol	KCNA2	HGNC:6220	1p13
chr19:50863341-50877557	GIPR	0.00604999	-7.36885	0.00605317	1	gastric inhibitory polypeptide receptor	Approved symbol	GIPR	HGNC:4271	19q13.2-q13.3
chr9:90339835-90380524	NXNL2	0.00543629	-7.52316	0.00527395	1	nucleoredoxin-like 2	Approved symbol	NXNL2	HGNC:30482	9q22.2
chr20:5839973-5854005	CHGB	0.00427907	-7.86849	0.00205747	0.7716	chromogranin B (secretogranin 1)	Approved symbol	CHGB	HGNC:1930	20p12.3
chr17:36992056-36996673	KRT14	0.00409768	-7.93098	0.00211066	0.772704	keratin 14	Approved symbol	KRT14	HGNC:6416	17q21.2
chr7:38265768-38279773	TARP	0.0040741	-7.9393	0.000555197	0.381269	N/A	Unmatched	Unmatched
