# Supplementary material for: NANOG reprograms prostate cancer cells to castration resistance via dynamically repressing and engaging the AR/FOXA1 signaling axis
Source: Cell Discov. 2016 Nov 15;2:16041–. doi: 10.1038/celldisc.2016.41 (PMC5109294; doi:10.1038/celldisc.2016.41)
Supplement: Supplementary Table S5 [file celldisc201641-s5.xls]

## Sheet: Up1.5down0.67P0.05
Table S5. Differentially expressed genes (DEGs) in NANOGP8 overexpressing LNCaP cells in the absence of androgen (AI) d7 as determined by RNA-Seq analysis.
Presented are fold changes derived from normalized read counts using 76 nucleotide paired end NextGen sequencing of transcripts from LNCaP-NP8 cells vs LNCaP-PLVX under AI conditions at d7.
Threshold >1.5X up and <1.5X down (<0.67) P<0.05.
ID	pLVX	NANOGP8	Fold change	log2ratio	pvalue	FDR	Approved name	Match type	Approved symbol	HGNC ID	Location
FLJ37505	0.544815	0.0947789	0.173965	-2.52313	0.00510183	0.175906	N/A	Unmatched	Unmatched
NAP1L5	1.33303	0.248234	0.186217	-2.42494	0.00019381	0.0224667	nucleosome assembly protein 1-like 5	Approved symbol	NAP1L5	HGNC:19968	4q21-q22
DNM3OS	0.799568	0.156153	0.195297	-2.35626	0.00215114	0.110156	DNM3 opposite strand/antisense RNA	Approved symbol	DNM3OS	HGNC:41228	1q24.3
CDH26	3.48511	0.769713	0.220857	-2.17881	0.0120941	0.272474	cadherin 26	Approved symbol	CDH26	HGNC:15902	20q13.33
LOC728640	0.547026	0.124417	0.227443	-2.13642	0.0140955	0.294375	N/A	Unmatched	Unmatched
PCDHGB8P	0.786056	0.182738	0.232474	-2.10486	0.00352714	0.146961	protocadherin gamma subfamily B, 8 pseudogene	Approved symbol	PCDHGB8P	HGNC:8715	5q31.3
TSSK1B	0.396608	0.0950384	0.239628	-2.06113	0.0362579	0.460008	testis-specific serine kinase 1B	Approved symbol	TSSK1B	HGNC:14968	5q22.2
GFRAL	0.991778	0.240236	0.242228	-2.04556	0.00118265	0.0777565	GDNF family receptor alpha like	Approved symbol	GFRAL	HGNC:32789	6p12.1
MBOAT4	0.594188	0.150431	0.253171	-1.98182	0.0181409	0.327886	membrane bound O-acyltransferase domain containing 4	Approved symbol	MBOAT4	HGNC:32311	8p12
C11orf92	61.2829	15.5657	0.253997	-1.97712	0.0495906	0.518062	colorectal cancer associated 1	Previous symbol	COLCA1	HGNC:33789	11q23.1
MB21D2	1.18038	0.300905	0.254923	-1.97187	0.00060141	0.0481053	Mab-21 domain containing 2	Approved symbol	MB21D2	HGNC:30438	3q28-q29
TGM6	0.462618	0.118172	0.255441	-1.96894	0.0497297	0.518565	transglutaminase 6	Approved symbol	TGM6	HGNC:16255	20p13
PKD1L3	1.21238	0.330779	0.272834	-1.8739	0.00128424	0.0810882	polycystic kidney disease 1-like 3	Approved symbol	PKD1L3	HGNC:21716	16q22.2
C9orf84	1.80342	0.49962	0.277041	-1.85183	0.00288694	0.130865	chromosome 9 open reading frame 84	Approved symbol	C9orf84	HGNC:26535	9q32
EVI2A	0.997117	0.279192	0.28	-1.8365	0.00808958	0.221986	ecotropic viral integration site 2A	Approved symbol	EVI2A	HGNC:3499	17q11.2
LOC348120	0.549083	0.154249	0.28092	-1.83177	0.0293493	0.415675	N/A	Unmatched	Unmatched
TAS2R50	0.64518	0.185284	0.287182	-1.79996	0.0164123	0.316605	taste receptor, type 2, member 50	Approved symbol	TAS2R50	HGNC:18882	12p13.2
C8B	1.36534	0.399058	0.292276	-1.77459	0.00148002	0.0891306	complement component 8, beta polypeptide	Approved symbol	C8B	HGNC:1353	1p32.2
LOC219731	0.609665	0.183732	0.301366	-1.73041	0.0214893	0.354374	N/A	Unmatched	Unmatched
OR8D1	0.996542	0.309187	0.31026	-1.68845	0.00811887	0.222076	olfactory receptor, family 8, subfamily D, member 1	Approved symbol	OR8D1	HGNC:8481	11q25
OLFML1	1.32137	0.415347	0.31433	-1.66965	0.00818449	0.222793	olfactomedin-like 1	Approved symbol	OLFML1	HGNC:24473	11p15
USP17L2	4.27917	1.39703	0.326472	-1.61497	8.00409e-05	0.0113587	ubiquitin specific peptidase 17-like family member 2	Approved symbol	USP17L2	HGNC:34434	8p23.1
NRG3	1.76031	0.596056	0.338608	-1.56231	0.0172144	0.324186	neuregulin 3	Approved symbol	NRG3	HGNC:7999	10q22-q23
UGT2B17	133.619	45.5154	0.340634	-1.5537	1.28333e-25	4.59851e-22	UDP glucuronosyltransferase 2 family, polypeptide B17	Approved symbol	UGT2B17	HGNC:12547	4q13
RASA4P	1.3216	0.454844	0.344162	-1.53884	0.00170932	0.095459	N/A	Unmatched	Unmatched
MID1	36.4177	12.5353	0.34421	-1.53864	4.03497e-05	0.00749897	midline 1	Approved symbol	MID1	HGNC:7095	Xp22
PCDHB7	1.57501	0.555709	0.35283	-1.50295	0.00384027	0.151083	protocadherin beta 7	Approved symbol	PCDHB7	HGNC:8692	5q31
GPR21	0.777068	0.277905	0.357633	-1.48345	0.0404896	0.485012	G protein-coupled receptor 21	Approved symbol	GPR21	HGNC:4476	9q33
SMCR5	1.57624	0.566788	0.359583	-1.4756	0.00303897	0.1352	Smith-Magenis syndrome chromosome region, candidate 5 (non-protein coding)	Approved symbol	SMCR5	HGNC:17918	17p11.2
LINC00161	2.39471	0.873859	0.364912	-1.45438	0.044131	0.501162	long intergenic non-protein coding RNA 161	Approved symbol	LINC00161	HGNC:17138	21q21.3
NEU4	0.7236	0.269456	0.372382	-1.42514	0.0339015	0.446527	sialidase 4	Approved symbol	NEU4	HGNC:21328	2q37.3
OR8G2	0.724018	0.269612	0.372382	-1.42514	0.0419218	0.490903	olfactory receptor, family 8, subfamily G, member 2	Approved symbol	OR8G2	HGNC:8485	11q24.2
OMG	3.56376	1.34002	0.376013	-1.41115	0.0104157	0.256069	oligodendrocyte myelin glycoprotein	Approved symbol	OMG	HGNC:8135	17q11-q12
EVI2B	3.11375	1.1711	0.376106	-1.41079	0.00751597	0.215289	ecotropic viral integration site 2B	Approved symbol	EVI2B	HGNC:3500	17q11.2
PRH2	1.06071	0.400547	0.37762	-1.40499	0.0465661	0.509694	proline-rich protein HaeIII subfamily 2	Approved symbol	PRH2	HGNC:9367	12p13.2
FLJ40292	1.22582	0.483049	0.394061	-1.34351	0.0206973	0.350631	N/A	Unmatched	Unmatched
TRIM43	0.894386	0.353549	0.395297	-1.33899	0.0429908	0.49332	tripartite motif containing 43	Approved symbol	TRIM43	HGNC:19015	2q11
TAS2R30	1.62901	0.646612	0.396937	-1.33302	0.0194553	0.340902	taste receptor, type 2, member 30	Approved symbol	TAS2R30	HGNC:19112	12p13.2
HCG11	1.13338	0.452901	0.399602	-1.32337	0.0171201	0.323716	HLA complex group 11 (non-protein coding)	Approved symbol	HCG11	HGNC:17707	6p22.2
RLN2	3.41149	1.37893	0.404203	-1.30685	0.00062689	0.0496421	relaxin 2	Approved symbol	RLN2	HGNC:10027	9p24.1
ANGPTL1	1.42925	0.58061	0.406235	-1.29961	0.0197287	0.343587	angiopoietin-like 1	Approved symbol	ANGPTL1	HGNC:489	1q25.2
FILIP1L	1.71977	0.706324	0.410707	-1.28382	0.0181966	0.328312	filamin A interacting protein 1-like	Approved symbol	FILIP1L	HGNC:24589	3q12.1
GPR18	2.14342	0.883566	0.412222	-1.27851	0.010661	0.25899	G protein-coupled receptor 18	Approved symbol	GPR18	HGNC:4472	13q32
SDK2	17.9275	7.39668	0.412588	-1.27723	0.000367905	0.0338025	sidekick cell adhesion molecule 2	Approved symbol	SDK2	HGNC:19308	17q21.31
RND3	4.66977	1.93219	0.413766	-1.27311	0.000281812	0.0280501	Rho family GTPase 3	Approved symbol	RND3	HGNC:671	2q23.3
GUCY1A2	2.69492	1.11834	0.414979	-1.26889	0.00385002	0.151083	guanylate cyclase 1, soluble, alpha 2	Approved symbol	GUCY1A2	HGNC:4684	11q21-q22
LOC100505967	0.793116	0.33181	0.418362	-1.25717	0.0432467	0.493515	N/A	Unmatched	Unmatched
TDH	1.61528	0.688325	0.426134	-1.23062	0.00541508	0.179367	L-threonine dehydrogenase (pseudogene)	Approved symbol	TDH	HGNC:15547	8p23.1
LOC100507424	1.30129	0.5653	0.434415	-1.20285	0.0171396	0.323716	N/A	Unmatched	Unmatched
GRIA3	2.78046	1.21016	0.435238	-1.20012	0.0116079	0.267056	glutamate receptor, ionotropic, AMPA 3	Approved symbol	GRIA3	HGNC:4573	Xq25
PLD1	59.1066	26.0252	0.44031	-1.18341	4.75757e-07	0.000213095	phospholipase D1, phosphatidylcholine-specific	Approved symbol	PLD1	HGNC:9067	3q26
SCN3A	0.943601	0.42	0.445104	-1.16779	0.0274262	0.403593	sodium channel, voltage-gated, type III, alpha subunit	Approved symbol	SCN3A	HGNC:10590	2q24
C12orf56	0.993684	0.444851	0.447678	-1.15947	0.0476543	0.513005	chromosome 12 open reading frame 56	Approved symbol	C12orf56	HGNC:26967	12q14.2
LOC100130872	2.81631	1.26122	0.447827	-1.15899	0.00347095	0.146042	N/A	Unmatched
HLA-DRB6	1.67579	0.761237	0.454255	-1.13843	0.0137839	0.290925	major histocompatibility complex, class II, DR beta 6 (pseudogene)	Approved symbol	HLA-DRB6	HGNC:4954	6p21.3
PKIA	1.95848	0.898117	0.458579	-1.12476	0.0356533	0.459549	protein kinase (cAMP-dependent, catalytic) inhibitor alpha	Approved symbol	PKIA	HGNC:9017	8q21.13
AIFM2	1.47106	0.677783	0.460746	-1.11796	0.021361	0.352737	apoptosis-inducing factor, mitochondrion-associated, 2	Approved symbol	AIFM2	HGNC:21411	10q22.2
SPON2	129.026	59.6407	0.462239	-1.11329	5.6421e-05	0.00898536	spondin 2, extracellular matrix protein	Approved symbol	SPON2	HGNC:11253	4p16.3
UNC5C	1.70817	0.793512	0.464541	-1.10612	0.0180924	0.327886	unc-5 homolog C (C. elegans)	Approved symbol	UNC5C	HGNC:12569	4q21-q23
LOC646329	2.32695	1.08104	0.464574	-1.10602	0.00907321	0.234477	N/A	Unmatched	Unmatched
DAB1	151.045	70.4057	0.466124	-1.10121	1.12384e-06	0.000447444	Dab, reelin signal transducer, homolog 1 (Drosophila)	Approved symbol	DAB1	HGNC:2661	1p32-p31
LOC100505933	1.22751	0.572996	0.466797	-1.09913	0.0259297	0.390015	N/A	Unmatched	Unmatched
FGL2	1.24022	0.578932	0.466797	-1.09913	0.0466149	0.509694	fibrinogen-like 2	Approved symbol	FGL2	HGNC:3696	7q11.23
ADAMTS1	78.1357	36.6254	0.468741	-1.09314	0.0255002	0.386766	ADAM metallopeptidase with thrombospondin type 1 motif, 1	Approved symbol	ADAMTS1	HGNC:217	21q21.3
BHMT2	4.40567	2.093	0.475069	-1.07379	0.00212697	0.110156	betaine--homocysteine S-methyltransferase 2	Approved symbol	BHMT2	HGNC:1048	5q13
HMGN2P46	5.8669	2.79366	0.476173	-1.07044	0.00180327	0.0994088	high mobility group nucleosomal binding domain 2 pseudogene 46	Approved symbol	HMGN2P46	HGNC:26817	15q15.1
FIGN	4.84391	2.30817	0.47651	-1.06942	0.000186664	0.02193	fidgetin	Approved symbol	FIGN	HGNC:13285	2q24
CD274	9.3567	4.4602	0.476685	-1.06889	0.0015985	0.092233	CD274 molecule	Approved symbol	CD274	HGNC:17635	9p24.1
LRRN3	1.01099	0.482271	0.477028	-1.06785	0.0450841	0.504996	leucine rich repeat neuronal 3	Approved symbol	LRRN3	HGNC:17200	7q31.1
DOK7	1.07417	0.513073	0.477645	-1.06599	0.0461738	0.509694	docking protein 7	Approved symbol	DOK7	HGNC:26594	4p16.2
BASP1	4.27458	2.05968	0.481844	-1.05336	0.000306948	0.0293807	brain abundant, membrane attached signal protein 1	Approved symbol	BASP1	HGNC:957	5p15.1
KLHL32	2.4152	1.16736	0.483339	-1.04889	0.00389503	0.151294	kelch-like family member 32	Approved symbol	KLHL32	HGNC:21221	6q16.3
PMCHL2	11.8248	5.75785	0.486931	-1.03821	0.00694335	0.203933	pro-melanin-concentrating hormone-like 2, pseudogene	Approved symbol	PMCHL2	HGNC:9111	5q13.2
MTMR7	4.81592	2.35358	0.488709	-1.03295	0.00633344	0.196063	myotubularin related protein 7	Approved symbol	MTMR7	HGNC:7454	8p22
MUC6	2.21465	1.0844	0.48965	-1.03018	0.0213616	0.352737	mucin 6, oligomeric mucus/gel-forming	Approved symbol	MUC6	HGNC:7517	11p15.5
AXDND1	1.71197	0.839118	0.490148	-1.02871	0.0174838	0.324186	axonemal dynein light chain domain containing 1	Approved symbol	AXDND1	HGNC:26564	1q25.2
CNGB3	1.42485	0.699081	0.490634	-1.02728	0.0331562	0.441151	cyclic nucleotide gated channel beta 3	Approved symbol	CNGB3	HGNC:2153	8q21.3
PCDHGA1	1.26172	0.619372	0.490893	-1.02652	0.0409066	0.485953	protocadherin gamma subfamily A, 1	Approved symbol	PCDHGA1	HGNC:8696	5q31
CDH18	8.8362	4.34428	0.491646	-1.02431	6.01215e-05	0.00916725	cadherin 18, type 2	Approved symbol	CDH18	HGNC:1757	5p14.3
DOCK10	2.34909	1.1648	0.495853	-1.01202	0.00641096	0.196458	dedicator of cytokinesis 10	Approved symbol	DOCK10	HGNC:23479	2q36.3
RLN1	6.42038	3.19847	0.498175	-1.00528	0.00260608	0.122875	relaxin 1	Approved symbol	RLN1	HGNC:10026	9p24.1
LOC728431	1.79008	0.891943	0.498269	-1.005	0.0159273	0.31358	N/A	Unmatched	Unmatched
SLC4A4	127.634	64.2118	0.503094	-0.991099	1.36655e-07	6.99527e-05	solute carrier family 4 (sodium bicarbonate cotransporter), member 4	Approved symbol	SLC4A4	HGNC:11030	4q13.3
BRDT	3.80941	1.93665	0.508387	-0.976001	0.00285809	0.130704	bromodomain, testis-specific	Approved symbol	BRDT	HGNC:1105	1p22.1
SLC5A4	3.78058	1.92455	0.509063	-0.974084	0.027392	0.403504	solute carrier family 5 (glucose activated ion channel), member 4	Approved symbol	SLC5A4	HGNC:11039	22q12.3
UTRN	564.27	287.672	0.509813	-0.971961	4.34967e-12	5.66762e-09	utrophin	Approved symbol	UTRN	HGNC:12635	6q24
INPP4B	2.39608	1.23268	0.514458	-0.958876	0.0138899	0.291912	inositol polyphosphate-4-phosphatase, type II, 105kDa	Approved symbol	INPP4B	HGNC:6075	4q31.1
COL10A1	2.78821	1.44053	0.516651	-0.952738	0.0258694	0.390015	collagen, type X, alpha 1	Approved symbol	COL10A1	HGNC:2185	6q21-q22
DSEL	142.415	73.7348	0.517746	-0.949685	1.94499e-14	3.9825e-11	dermatan sulfate epimerase-like	Approved symbol	DSEL	HGNC:18144	18q22.1
CACNA1G	1.89035	0.98541	0.521284	-0.939859	0.0281807	0.408017	calcium channel, voltage-dependent, T type, alpha 1G subunit	Approved symbol	CACNA1G	HGNC:1394	17q22
MAPK10	8.52692	4.5093	0.528831	-0.91912	0.000107545	0.0140132	mitogen-activated protein kinase 10	Approved symbol	MAPK10	HGNC:6872	4q22-q23
LINC00485	2.97379	1.58906	0.534354	-0.904131	0.0113027	0.263418	long intergenic non-protein coding RNA 485	Approved symbol	LINC00485	HGNC:27476	12q23.2
SYCP3	14.4953	7.74864	0.53456	-0.903575	4.04602e-05	0.00749897	synaptonemal complex protein 3	Approved symbol	SYCP3	HGNC:18130	12q23.2
ODAM	2.58436	1.38452	0.535731	-0.900418	0.0105858	0.258477	odontogenic, ameloblast asssociated	Approved symbol	ODAM	HGNC:26043	4q13.3
PCDHGB7	4.09469	2.1966	0.53645	-0.898485	0.00645193	0.196757	protocadherin gamma subfamily B, 7	Approved symbol	PCDHGB7	HGNC:8714	5q31
SND1-IT1	4.39574	2.35967	0.536808	-0.897522	0.0140807	0.294375	SND1 intronic transcript 1 (non-protein coding)	Approved symbol	SND1-IT1	HGNC:24158	7q32.1
HOXA-AS5	3.06064	1.64312	0.536854	-0.897397	0.017672	0.325309		Unmatched	Unmatched
PDE10A	92.3347	49.9015	0.540441	-0.887792	4.94949e-10	4.43382e-07	phosphodiesterase 10A	Approved symbol	PDE10A	HGNC:8772	6q26
LOC100272216	18.8988	10.3295	0.546568	-0.871528	0.000778027	0.0590024	N/A	Unmatched	Unmatched
LHX4	2.07318	1.13392	0.546945	-0.870532	0.0281551	0.408017	LIM homeobox 4	Approved symbol	LHX4	HGNC:21734	1q25.3
CCBP2	2.26865	1.24308	0.547936	-0.86792	0.0173655	0.324186	atypical chemokine receptor 2	Previous symbol	ACKR2	HGNC:1565	3p21.3
LIPG	2.31247	1.26708	0.547936	-0.86792	0.0207642	0.350959	lipase, endothelial	Approved symbol	LIPG	HGNC:6623	18q21.1
CYR61	22.6177	12.3967	0.548096	-0.867499	0.00233431	0.11438	cysteine-rich, angiogenic inducer, 61	Approved symbol	CYR61	HGNC:2654	1p22.3
JAG1	40.4436	22.2134	0.549244	-0.864481	6.35573e-08	3.50372e-05	jagged 1	Approved symbol	JAG1	HGNC:6188	20p12.1-p11.23
FAM3B	2.90581	1.59833	0.550045	-0.862379	0.0119663	0.271811	family with sequence similarity 3, member B	Approved symbol	FAM3B	HGNC:1253	21q22.3
CD200	26.8592	14.8187	0.551717	-0.857999	5.28905e-05	0.00861454	CD200 molecule	Approved symbol	CD200	HGNC:7203	3q13.2
EFNB2	10.7367	5.93322	0.552609	-0.855668	0.00441609	0.160355	ephrin-B2	Approved symbol	EFNB2	HGNC:3227	13q33
LOC100505687	2.3163	1.28218	0.553548	-0.85322	0.0199973	0.346999		Unmatched	Unmatched
PPARG	9.05027	5.033	0.556116	-0.846541	0.00164066	0.0929472	peroxisome proliferator-activated receptor gamma	Approved symbol	PPARG	HGNC:9236	3p25
CDKN2B	9.49004	5.27789	0.55615	-0.846454	0.000117485	0.0149018	cyclin-dependent kinase inhibitor 2B (p15, inhibits CDK4)	Approved symbol	CDKN2B	HGNC:1788	9p21
PLCH2	2.1746	1.21594	0.559155	-0.83868	0.0365488	0.460733	phospholipase C, eta 2	Approved symbol	PLCH2	HGNC:29037	1p36.32
ST7-OT3	4.89543	2.73733	0.559161	-0.838664	0.00593312	0.189929	ST7 overlapping transcript 3	Approved symbol	ST7-OT3	HGNC:16045	7q31.3
UPK1A	1.71108	0.957421	0.559542	-0.837682	0.0374063	0.467024	uroplakin 1A	Approved symbol	UPK1A	HGNC:12577	19q13.1
FRY	23.1992	13.0299	0.561653	-0.83225	4.53506e-06	0.00122643	furry homolog (Drosophila)	Approved symbol	FRY	HGNC:20367	13q13.1
ERAP2	2.63814	1.48276	0.562047	-0.831236	0.0215349	0.354374	endoplasmic reticulum aminopeptidase 2	Approved symbol	ERAP2	HGNC:29499	5q15
C1orf95	2.41278	1.35703	0.562435	-0.830241	0.030303	0.420458	chromosome 1 open reading frame 95	Approved symbol	C1orf95	HGNC:30491	1q42.12
SLC15A2	1.99328	1.12313	0.563457	-0.827622	0.0413246	0.487266	solute carrier family 15 (oligopeptide transporter), member 2	Approved symbol	SLC15A2	HGNC:10921	3q21.1
TNC	3.33957	1.88216	0.563594	-0.827272	0.0175709	0.32496	tenascin C	Approved symbol	TNC	HGNC:5318	9q33.1
TMEM229B	5.73839	3.24507	0.565501	-0.822398	0.00416757	0.158026	transmembrane protein 229B	Approved symbol	TMEM229B	HGNC:20130	14q23.3-q24.1
XYLT1	2.10879	1.19617	0.56723	-0.817995	0.0424205	0.492717	xylosyltransferase I	Approved symbol	XYLT1	HGNC:15516	16p12
SI	20.2345	11.5237	0.569509	-0.812209	0.000557813	0.0459849	sucrase-isomaltase (alpha-glucosidase)	Approved symbol	SI	HGNC:10856	3q25.2-q26.2
BMP6	11.811	6.73109	0.569899	-0.811222	0.00227895	0.113672	bone morphogenetic protein 6	Approved symbol	BMP6	HGNC:1073	6p24-p23
FOLH1B	4.06853	2.31915	0.570021	-0.810913	0.02121	0.352059	folate hydrolase 1B	Approved symbol	FOLH1B	HGNC:13636	11q14.3
XIST	3.48835	1.99661	0.572366	-0.804991	0.0430384	0.49332	X inactive specific transcript (non-protein coding)	Approved symbol	XIST	HGNC:12810	Xq13.2
PCDHB14	4.75866	2.72423	0.572479	-0.804706	0.00605515	0.191592	protocadherin beta 14	Approved symbol	PCDHB14	HGNC:8685	5q31
ARHGAP20	9.25434	5.30486	0.573229	-0.802817	0.00617954	0.194662	Rho GTPase activating protein 20	Approved symbol	ARHGAP20	HGNC:18357	11q23.2
CYP3A5	4.82468	2.78647	0.577544	-0.791997	0.00930455	0.237722	cytochrome P450, family 3, subfamily A, polypeptide 5	Approved symbol	CYP3A5	HGNC:2638	7q21.1
ATP1B1	989.201	573.059	0.579315	-0.787581	5.0547e-05	0.0084243	ATPase, Na+/K+ transporting, beta 1 polypeptide	Approved symbol	ATP1B1	HGNC:804	1q24.2
COLEC12	31.7442	18.4247	0.58041	-0.784855	3.60752e-05	0.00698738	collectin sub-family member 12	Approved symbol	COLEC12	HGNC:16016	18p11.32
SLC30A4	424.131	246.258	0.580617	-0.78434	3.53543e-09	2.53367e-06	solute carrier family 30 (zinc transporter), member 4	Approved symbol	SLC30A4	HGNC:11015	15q21.1
LINC00087	3.10084	1.80068	0.580708	-0.784115	0.0145597	0.296427	long intergenic non-protein coding RNA 87	Approved symbol	LINC00087	HGNC:34500	Xq26.3
MANEA	278.118	161.899	0.582122	-0.780607	2.29147e-11	2.21568e-08	mannosidase, endo-alpha	Approved symbol	MANEA	HGNC:21072	6q16.2
PCDHGB3	3.63622	2.12015	0.583065	-0.778271	0.0109922	0.260744	protocadherin gamma subfamily B, 3	Approved symbol	PCDHGB3	HGNC:8710	5q31
MBNL2	2.79931	1.63613	0.584474	-0.77479	0.019428	0.340902	muscleblind-like splicing regulator 2	Approved symbol	MBNL2	HGNC:16746	13q31.1
AKR1C2	3.64001	2.12839	0.584721	-0.77418	0.0400356	0.483429	aldo-keto reductase family 1, member C2	Approved symbol	AKR1C2	HGNC:385	10p15-p14
CCDC3	4.23863	2.47887	0.584827	-0.773917	0.033076	0.441151	coiled-coil domain containing 3	Approved symbol	CCDC3	HGNC:23813	10p14
SLC22A3	128.219	75.3074	0.587333	-0.767749	6.10617e-09	3.97817e-06	solute carrier family 22 (organic cation transporter), member 3	Approved symbol	SLC22A3	HGNC:10967	6q25.3
OAZ3	4.31274	2.53398	0.587557	-0.7672	0.0171423	0.323716	ornithine decarboxylase antizyme 3	Approved symbol	OAZ3	HGNC:8097	1q21.3
FZD4	83.7494	49.4991	0.591038	-0.758677	2.79571e-06	0.000852573	frizzled class receptor 4	Approved symbol	FZD4	HGNC:4042	11q14-q21
ARHGAP28	21.4126	12.661	0.591288	-0.758067	0.00595603	0.190129	Rho GTPase activating protein 28	Approved symbol	ARHGAP28	HGNC:25509	18p11.23
RDH11	261.957	155.169	0.592344	-0.755492	5.11107e-09	3.48843e-06	retinol dehydrogenase 11 (all-trans/9-cis/11-cis)	Approved symbol	RDH11	HGNC:17964	14q24.1
C7orf49	26.2284	15.5726	0.593731	-0.752119	6.47329e-05	0.00956512	chromosome 7 open reading frame 49	Approved symbol	C7orf49	HGNC:22432	7q33
C1QTNF3-AMACR	6.1722	3.66523	0.593829	-0.751879	0.0131513	0.284403	C1QTNF3-AMACR readthrough (NMD candidate)	Approved symbol	C1QTNF3-AMACR	HGNC:49198	5p13.2
GLIPR1L2	3.94736	2.35029	0.595408	-0.748048	0.0250406	0.381411	GLI pathogenesis-related 1 like 2	Approved symbol	GLIPR1L2	HGNC:28592	12q21.1
PCDHGA6	4.63274	2.76894	0.597689	-0.742533	0.00844105	0.226141	protocadherin gamma subfamily A, 6	Approved symbol	PCDHGA6	HGNC:8704	5q31
FSIP2	5.02168	3.00251	0.597909	-0.742001	0.0109838	0.260744	fibrous sheath interacting protein 2	Approved symbol	FSIP2	HGNC:21675	2q32.1
NRXN1	20.8818	12.517	0.599422	-0.738357	1.26683e-05	0.00297664	neurexin 1	Approved symbol	NRXN1	HGNC:8008	2p16.3
FLJ43663	5.33124	3.19743	0.599753	-0.737559	0.0108917	0.2597	N/A	Unmatched	Unmatched
LINC00470	8.38425	5.03308	0.600302	-0.73624	0.00558745	0.182842	long intergenic non-protein coding RNA 470	Approved symbol	LINC00470	HGNC:1225	18p11.32
BCHE	129.444	77.7948	0.600993	-0.734581	3.33099e-09	2.51279e-06	butyrylcholinesterase	Approved symbol	BCHE	HGNC:983	3q26.1-q26.2
AHNAK	308.144	185.321	0.60141	-0.733579	1.97372e-05	0.00449038	AHNAK nucleoprotein	Approved symbol	AHNAK	HGNC:347	11q12-q13
CG030	8.49068	5.10872	0.601686	-0.732917	0.0220334	0.356841	N/A	Unmatched	Unmatched
WNK3	119.322	71.9173	0.602717	-0.730446	6.52555e-09	4.06656e-06	WNK lysine deficient protein kinase 3	Approved symbol	WNK3	HGNC:14543	Xp11.22
PCDHB13	4.87298	2.93817	0.602951	-0.729888	0.0231136	0.365268	protocadherin beta 13	Approved symbol	PCDHB13	HGNC:8684	5q31
CAPN5	33.4103	20.1645	0.603541	-0.728476	0.0126026	0.280051	calpain 5	Approved symbol	CAPN5	HGNC:1482	11q14
HS3ST1	22.4534	13.5562	0.603751	-0.727974	9.12644e-05	0.0125057	heparan sulfate (glucosamine) 3-O-sulfotransferase 1	Approved symbol	HS3ST1	HGNC:5194	4p16
TNFSF4	6.54481	3.95783	0.604727	-0.725643	0.0103564	0.25514	tumor necrosis factor (ligand) superfamily, member 4	Approved symbol	TNFSF4	HGNC:11934	1q25
SHC4	3.20883	1.94133	0.604995	-0.725004	0.0244836	0.376124	SHC (Src homology 2 domain containing) family, member 4	Approved symbol	SHC4	HGNC:16743	15q21.1-q21.2
POM121L10P	8.28127	5.01559	0.605655	-0.723431	0.0232157	0.366062	POM121 transmembrane nucleoporin-like 10, pseudogene	Approved symbol	POM121L10P	HGNC:35448	22q11.23
EPHB1	4.86529	2.95898	0.608182	-0.717425	0.00687944	0.203725	EPH receptor B1	Approved symbol	EPHB1	HGNC:3392	3q21-q23
UBE2E3	38.9539	23.7076	0.608606	-0.716419	2.17568e-06	0.000692979	ubiquitin-conjugating enzyme E2E 3	Approved symbol	UBE2E3	HGNC:12479	2q31.3
MCTP1	20.4844	12.4777	0.60913	-0.715179	0.00464442	0.165593	multiple C2 domains, transmembrane 1	Approved symbol	MCTP1	HGNC:26183	5q15
C5orf4	13.3899	8.15794	0.609261	-0.714868	0.000198527	0.0226312	fatty acid hydroxylase domain containing 2	Previous symbol	FAXDC2	HGNC:1334	5q31-q32
ASRGL1	2.11106	1.2867	0.609505	-0.714291	0.0492769	0.517805	asparaginase like 1	Approved symbol	ASRGL1	HGNC:16448	11q12.3
GCLC	116.915	71.3866	0.610583	-0.71174	1.7473e-06	0.000596288	glutamate-cysteine ligase, catalytic subunit	Approved symbol	GCLC	HGNC:4311	6p12
HERC3	102.488	62.6861	0.611645	-0.709234	1.68192e-06	0.000596288	HECT and RLD domain containing E3 ubiquitin protein ligase 3	Approved symbol	HERC3	HGNC:4876	4q21
LUZP2	207.254	126.789	0.611757	-0.708969	1.98638e-09	1.58171e-06	leucine zipper protein 2	Approved symbol	LUZP2	HGNC:23206	11p14.3
SULF2	7.70996	4.71942	0.61212	-0.708114	0.0420547	0.491131	sulfatase 2	Approved symbol	SULF2	HGNC:20392	20q13.12-q13.13
NKX3-2	3.54675	2.1809	0.614901	-0.701575	0.0322381	0.435093	NK3 homeobox 2	Approved symbol	NKX3-2	HGNC:951	4p16.3
DDC	444.616	273.816	0.615849	-0.699352	1.07544e-07	5.70899e-05	dopa decarboxylase (aromatic L-amino acid decarboxylase)	Approved symbol	DDC	HGNC:2719	7p12.1
SRGAP3	22.05	13.6792	0.620372	-0.688795	0.00994556	0.248345	SLIT-ROBO Rho GTPase activating protein 3	Approved symbol	SRGAP3	HGNC:19744	3p25.3
BCAM	9.24166	5.73888	0.620979	-0.687383	0.00210287	0.109959	basal cell adhesion molecule (Lutheran blood group)	Approved symbol	BCAM	HGNC:6722	19q12-q13
SEPP1	16.1073	10.0075	0.6213	-0.686639	0.0249613	0.380607	selenoprotein P, plasma, 1	Approved symbol	SEPP1	HGNC:10751	5q31
EPHA6	15.9866	9.93782	0.621633	-0.685865	0.0113862	0.26484	EPH receptor A6	Approved symbol	EPHA6	HGNC:19296	3q12.1
TACSTD2	3.4703	2.16051	0.622573	-0.683685	0.0217012	0.354813	tumor-associated calcium signal transducer 2	Approved symbol	TACSTD2	HGNC:11530	1p32
APOD	49.4721	30.867	0.623928	-0.680548	0.000816169	0.0599863	apolipoprotein D	Approved symbol	APOD	HGNC:612	3q29
ZNF844	8.18645	5.12126	0.625577	-0.676741	0.00586494	0.189329	zinc finger protein 844	Approved symbol	ZNF844	HGNC:25932	19p13.2
ZNF671	4.77215	2.98786	0.626104	-0.675525	0.0179232	0.326475	zinc finger protein 671	Approved symbol	ZNF671	HGNC:26279	19q13.43
IYD	28.0962	17.5912	0.626106	-0.675522	6.36758e-06	0.00160117	iodotyrosine deiodinase	Approved symbol	IYD	HGNC:21071	6q25.1
CCDC64	4.07519	2.55492	0.626947	-0.673585	0.036277	0.460008	coiled-coil domain containing 64	Approved symbol	CCDC64	HGNC:28095	12q24.23
ACPP	57.7674	36.3218	0.628759	-0.669421	4.54573e-07	0.000210174	acid phosphatase, prostate	Approved symbol	ACPP	HGNC:125	3q22.1
CAP2	68.5178	43.1088	0.629163	-0.668495	0.00304678	0.1352	CAP, adenylate cyclase-associated protein, 2 (yeast)	Approved symbol	CAP2	HGNC:20039	6p22.3
GSG1	3.93915	2.48467	0.630762	-0.664833	0.0437851	0.498468	germ cell associated 1	Approved symbol	GSG1	HGNC:19716	12p13.31
LOC729513	4.39611	2.77323	0.630837	-0.664661	0.0207203	0.350631		Unmatched
SLC44A3	11.5633	7.30735	0.631941	-0.662138	0.000462469	0.0409171	solute carrier family 44, member 3	Approved symbol	SLC44A3	HGNC:28689	1p22.1
ARID5B	98.3504	62.399	0.634456	-0.656409	0.0466488	0.509694	AT rich interactive domain 5B (MRF1-like)	Approved symbol	ARID5B	HGNC:17362	10q11.22
RNF138P1	8.78747	5.58849	0.635961	-0.652991	0.012677	0.280096	ring finger protein 138, E3 ubiquitin protein ligase pseudogene 1	Approved symbol	RNF138P1	HGNC:30342	5q11.2
C8orf84	4.0083	2.54968	0.636101	-0.652672	0.0291186	0.413634	somatomedin B and thrombospondin, type 1 domain containing	Previous symbol	SBSPON	HGNC:30362	8q21.11
IL18BP	7.41936	4.7388	0.638707	-0.646773	0.00909278	0.234477	interleukin 18 binding protein	Approved symbol	IL18BP	HGNC:5987	11q13
PKNOX2	6.61533	4.22793	0.63911	-0.645863	0.0459197	0.509024	PBX/knotted 1 homeobox 2	Approved symbol	PKNOX2	HGNC:16714	11q24.2
ASZ1	7.32866	4.69015	0.639973	-0.643916	0.00472999	0.168226	ankyrin repeat, SAM and basic leucine zipper domain containing 1	Approved symbol	ASZ1	HGNC:1350	7q31.2
LHX9	7.52937	4.83246	0.641814	-0.639772	0.0239061	0.372036	LIM homeobox 9	Approved symbol	LHX9	HGNC:14222	1q31.1
LOC91948	6.68144	4.28966	0.642025	-0.639298	0.0223986	0.359105	N/A	Unmatched	Unmatched
TTC3P1	23.4346	15.0589	0.642591	-0.638028	7.34253e-05	0.0106304	tetratricopeptide repeat domain 3 pseudogene 1	Approved symbol	TTC3P1	HGNC:23318	Xq13.2
CDK8	164.366	105.652	0.642783	-0.637595	1.65353e-07	8.17242e-05	cyclin-dependent kinase 8	Approved symbol	CDK8	HGNC:1779	13q12
PDE5A	5.85677	3.77223	0.64408	-0.634688	0.026742	0.39802	phosphodiesterase 5A, cGMP-specific	Approved symbol	PDE5A	HGNC:8784	4q27
AHR	4.19546	2.70229	0.644099	-0.634646	0.0289685	0.412728	aryl hydrocarbon receptor	Approved symbol	AHR	HGNC:348	7p15
TMEM140	24.4621	15.7854	0.645298	-0.631962	0.000104664	0.0137628	transmembrane protein 140	Approved symbol	TMEM140	HGNC:21870	7q33
C9orf46	51.8133	33.5293	0.647118	-0.627899	2.02515e-06	0.000659692	plasminogen receptor, C-terminal lysine transmembrane protein	Previous symbol	PLGRKT	HGNC:23633	9p24.1
SUSD2	21.2841	13.7789	0.647382	-0.62731	6.16802e-05	0.00930592	sushi domain containing 2	Approved symbol	SUSD2	HGNC:30667	22q11-q12
AMOTL1	9.03687	5.8509	0.647447	-0.627166	0.0344334	0.449485	angiomotin like 1	Approved symbol	AMOTL1	HGNC:17811	11q21
CATSPER3	4.12836	2.67845	0.648792	-0.624172	0.0422626	0.49248	cation channel, sperm associated 3	Approved symbol	CATSPER3	HGNC:20819	5q31.2
ST7-OT4	26.3174	17.133	0.651014	-0.61924	0.000361935	0.0334685	ST7 overlapping transcript 4	Approved symbol	ST7-OT4	HGNC:18835	7q31.2
IL1RAPL1	4.19101	2.72907	0.651171	-0.618891	0.0339279	0.446527	interleukin 1 receptor accessory protein-like 1	Approved symbol	IL1RAPL1	HGNC:5996	Xp22.1-p21.3
LRRN1	711.383	463.874	0.652073	-0.616894	0.0050222	0.174994	leucine rich repeat neuronal 1	Approved symbol	LRRN1	HGNC:20980	3p26.2
PEBP4	7.21984	4.70922	0.652261	-0.61648	0.00994169	0.248345	phosphatidylethanolamine-binding protein 4	Approved symbol	PEBP4	HGNC:28319	8p21.3
GREB1	16.453	10.7456	0.653111	-0.614601	0.000285144	0.0281859	growth regulation by estrogen in breast cancer 1	Approved symbol	GREB1	HGNC:24885	2p25.1
FN1	694.093	453.415	0.653248	-0.614296	1.70285e-06	0.000596288	fibronectin 1	Approved symbol	FN1	HGNC:3778	2q34
LOC100506990	47.5836	31.1793	0.655253	-0.609875	0.00215961	0.110156	N/A	Unmatched	Unmatched
TMEM38B	213.804	140.108	0.655311	-0.609749	1.25174e-06	0.000472136	transmembrane protein 38B	Approved symbol	TMEM38B	HGNC:25535	9q31.3
ZNF117	23.0931	15.134	0.655347	-0.60967	0.000931784	0.0657895	zinc finger protein 117	Approved symbol	ZNF117	HGNC:12897	7q11.2
CSMD1	260.254	170.567	0.655386	-0.609584	2.85569e-07	0.000136436	CUB and Sushi multiple domains 1	Approved symbol	CSMD1	HGNC:14026	8p23.2
LOC100506433	36.6917	24.0522	0.65552	-0.609287	0.000355248	0.0330634	N/A	Unmatched	Unmatched
FDPSL2A	7.88839	5.17437	0.655947	-0.608348	0.0108569	0.2597	farnesyl diphosphate synthase pseudogene 2	Previous symbol	FDPSP2	HGNC:3633	7q11.23
PROX2	4.98668	3.27664	0.657079	-0.605861	0.0377578	0.469388	prospero homeobox 2	Approved symbol	PROX2	HGNC:26715	14q24.3
LOC100335030	6.18151	4.06368	0.657393	-0.605172	0.0208496	0.351008		Unmatched
REXO1L1	10.4741	6.88584	0.657418	-0.605117	0.0125077	0.279307	REX1, RNA exonuclease 1 homolog (S. cerevisiae)-like 1, pseudogene	Previous symbol	REXO1L1P	HGNC:24660	8q21.2
DDAH2	6.86282	4.51621	0.65807	-0.603688	0.0259147	0.390015	dimethylarginine dimethylaminohydrolase 2	Approved symbol	DDAH2	HGNC:2716	6p21
TMEM47	25.206	16.5906	0.658201	-0.6034	0.000103931	0.0137628	transmembrane protein 47	Approved symbol	TMEM47	HGNC:18515	Xp11.4
SERPINI1	4.74456	3.13883	0.661565	-0.596046	0.026091	0.391174	serpin peptidase inhibitor, clade I (neuroserpin), member 1	Approved symbol	SERPINI1	HGNC:8943	3q26.1
LOC641298	6.19782	4.1043	0.662218	-0.594623	0.0272503	0.402243	N/A	Unmatched	Unmatched
KCNQ1OT1	67.5081	44.7469	0.662838	-0.593273	0.0265293	0.395675	KCNQ1 opposite strand/antisense transcript 1 (non-protein coding)	Approved symbol	KCNQ1OT1	HGNC:6295	11p15.5
RAI2	3.90349	2.59148	0.663887	-0.59099	0.038442	0.472699	retinoic acid induced 2	Approved symbol	RAI2	HGNC:9835	Xp22
STEAP2	1995.33	1327.22	0.665161	-0.588225	1.91527e-06	0.000638408	STEAP family member 2, metalloreductase	Approved symbol	STEAP2	HGNC:17885	7q21.13
GUSBP1	154.018	102.451	0.665184	-0.588175	1.03988e-06	0.000425844	glucuronidase, beta pseudogene 1	Approved symbol	GUSBP1	HGNC:13670	5p14.3
MAP3K8	7.51376	4.99885	0.665294	-0.587937	0.0141402	0.294375	mitogen-activated protein kinase kinase kinase 8	Approved symbol	MAP3K8	HGNC:6860	10p11.2
SEMA3C	40.8448	27.1826	0.66551	-0.587467	0.00030748	0.0293807	sema domain, immunoglobulin domain (Ig), short basic domain, secreted, (semaphorin) 3C	Approved symbol	SEMA3C	HGNC:10725	7q21-q31
TMEM144	135.62	90.3042	0.66586	-0.586708	0.0142851	0.294827	transmembrane protein 144	Approved symbol	TMEM144	HGNC:25633	4q32.1
LOC286367	4.5187	3.0116	0.666474	-0.58538	0.026181	0.391704	N/A	Unmatched	Unmatched
ZBTB43	163.387	108.921	0.666642	-0.585016	1.7202e-06	0.000596288	zinc finger and BTB domain containing 43	Approved symbol	ZBTB43	HGNC:17908	9q33.3
PREX1	24.8791	16.5878	0.666737	-0.58481	0.000648178	0.0507669	phosphatidylinositol-3,4,5-trisphosphate-dependent Rac exchange factor 1	Approved symbol	PREX1	HGNC:32594	20q13.13
AXIN2	8.15929	5.44061	0.6668	-0.584674	0.012653	0.280096	axin 2	Approved symbol	AXIN2	HGNC:904	17q24.1
FAM49A	4.3919	2.92853	0.666803	-0.584667	0.0475231	0.513005	family with sequence similarity 49, member A	Approved symbol	FAM49A	HGNC:25373	2p24.3
LOC100190938	6.67841	4.45665	0.667322	-0.583544	0.0289288	0.412574	N/A	Unmatched	Unmatched
KIAA0825	5.43641	3.629	0.667536	-0.583083	0.0310466	0.425829	KIAA0825	Approved symbol	KIAA0825	HGNC:28532	5q15
RTN1	11.1662	7.45448	0.667596	-0.582952	0.00372386	0.151083	reticulon 1	Approved symbol	RTN1	HGNC:10467	14q21-q22
HOXA10	24.7016	16.507	0.668259	-0.58152	0.000240529	0.0253493	homeobox A10	Approved symbol	HOXA10	HGNC:5100	7p15.2
ZMIZ1	346.728	231.733	0.668343	-0.581339	9.06182e-06	0.00223936	zinc finger, MIZ-type containing 1	Approved symbol	ZMIZ1	HGNC:16493	10q22.3
LOC284412	61.8722	41.3912	0.668979	-0.579967	0.00860783	0.228105	N/A	Unmatched	Unmatched
MCM5	12.187	18.2825	1.50017	0.585122	0.000433293	0.0388149	minichromosome maintenance complex component 5	Approved symbol	MCM5	HGNC:6948	22q13.1-q13.2
NT5DC3	11.728	17.6581	1.50563	0.590368	0.00125454	0.0809971	5'-nucleotidase domain containing 3	Approved symbol	NT5DC3	HGNC:30826	12q22-q23.1
SNHG15	12.7317	19.1853	1.5069	0.591581	0.000562907	0.0459849	small nucleolar RNA host gene 15 (non-protein coding)	Approved symbol	SNHG15	HGNC:27797	7p13
HIST2H2AB	14.1157	21.3024	1.50913	0.59372	0.000845605	0.0612124	histone cluster 2, H2ab	Approved symbol	HIST2H2AB	HGNC:20508	1q21.2
GPR124	3.64033	5.50507	1.51224	0.596691	0.0220153	0.356841	G protein-coupled receptor 124	Approved symbol	GPR124	HGNC:17849	8p11.22
FANCB	2.53812	3.84543	1.51507	0.599386	0.0334602	0.442308	Fanconi anemia, complementation group B	Approved symbol	FANCB	HGNC:3583	Xp22.2
SLPI	4.56691	6.92154	1.51559	0.599875	0.0354752	0.458904	secretory leukocyte peptidase inhibitor	Approved symbol	SLPI	HGNC:11092	20q13.12
DEK	117.615	178.691	1.51929	0.603393	0.00067888	0.0523139	DEK proto-oncogene	Approved symbol	DEK	HGNC:2768	6p23
FAM54A	11.3112	17.2121	1.52169	0.60567	0.000564664	0.0459849	mitochondrial fission regulator 2	Previous symbol	MTFR2	HGNC:21115	6q23.2
KIF18B	15.209	23.1719	1.52356	0.607449	0.000134274	0.0167055	kinesin family member 18B	Approved symbol	KIF18B	HGNC:27102	17q21.31
PLK1	34.9947	53.3594	1.52479	0.608609	0.000421683	0.0380124	polo-like kinase 1	Approved symbol	PLK1	HGNC:9077	16p
PIF1	4.24786	6.48392	1.5264	0.61013	0.0239601	0.372069	PIF1 5'-to-3' DNA helicase	Approved symbol	PIF1	HGNC:26220	15q22.1
HIST1H3B	53.7026	82.0233	1.52736	0.611041	4.92307e-06	0.00130671	histone cluster 1, H3b	Approved symbol	HIST1H3B	HGNC:4776	6p22.1
TAGLN2	21.9111	33.4708	1.52757	0.61124	0.000135201	0.0167055	transgelin 2	Approved symbol	TAGLN2	HGNC:11554	1q21-q25
PYCRL	8.12333	12.4096	1.52765	0.611312	0.00186977	0.10113	pyrroline-5-carboxylate reductase-like	Approved symbol	PYCRL	HGNC:25846	8q24.3
LMO2	3.3521	5.12354	1.52846	0.612075	0.0209297	0.351008	LIM domain only 2 (rhombotin-like 1)	Approved symbol	LMO2	HGNC:6642	11p13
SLC29A1	15.9432	24.5539	1.54009	0.623012	3.05586e-05	0.0062571	solute carrier family 29 (equilibrative nucleoside transporter), member 1	Approved symbol	SLC29A1	HGNC:11003	6p21.1
KDELC1	2.96926	4.57857	1.54199	0.624794	0.0383836	0.472699	KDEL (Lys-Asp-Glu-Leu) containing 1	Approved symbol	KDELC1	HGNC:19350	13q33
PLEKHH2	3.51407	5.42271	1.54314	0.625872	0.043246	0.493515	pleckstrin homology domain containing, family H (with MyTH4 domain) member 2	Approved symbol	PLEKHH2	HGNC:30506	2p22
ARAP2	4.67728	7.24471	1.54891	0.631257	0.00641474	0.196458	ArfGAP with RhoGAP domain, ankyrin repeat and PH domain 2	Approved symbol	ARAP2	HGNC:16924	4p15.1
LOC100289019	2.71969	4.21262	1.54893	0.631273	0.0343324	0.448574	N/A	Unmatched	Unmatched
DUSP9	5.67026	8.80111	1.55215	0.63427	0.00335501	0.14297	dual specificity phosphatase 9	Approved symbol	DUSP9	HGNC:3076	Xq28
TAF4B	3.7565	5.83694	1.55382	0.63582	0.00939434	0.239589	TAF4b RNA polymerase II, TATA box binding protein (TBP)-associated factor, 105kDa	Approved symbol	TAF4B	HGNC:11538	18q11.1
ECE2	2.80318	4.36641	1.55766	0.639382	0.0216782	0.354813	endothelin converting enzyme 2	Approved symbol	ECE2	HGNC:13275	3q27.1
NPM3	5.16836	8.05311	1.55815	0.639838	0.00319546	0.139212	nucleophosmin/nucleoplasmin 3	Approved symbol	NPM3	HGNC:7931	10q24.31
FLJ36000	9.04337	14.0967	1.55879	0.64043	0.0174398	0.324186	N/A	Unmatched	Unmatched
GADD45G	4.11762	6.42453	1.56025	0.641782	0.0145958	0.296739	growth arrest and DNA-damage-inducible, gamma	Approved symbol	GADD45G	HGNC:4097	9q22.1-q22.2
MT1G	6.10742	9.53127	1.5606	0.642105	0.0200631	0.3473	metallothionein 1G	Approved symbol	MT1G	HGNC:7399	16q13
EIF1B	16.984	26.5185	1.56138	0.642822	0.00023002	0.0247885	eukaryotic translation initiation factor 1B	Approved symbol	EIF1B	HGNC:30792	3p22.1
FAM41C	2.48839	3.89278	1.56438	0.645589	0.0342464	0.448269	family with sequence similarity 41, member C	Approved symbol	FAM41C	HGNC:27635	1p36.33
JMJD4	2.11655	3.31819	1.56773	0.64868	0.0363344	0.460008	jumonji domain containing 4	Approved symbol	JMJD4	HGNC:25724	1q42.13
NUP62CL	2.74424	4.33965	1.58137	0.661174	0.0318661	0.432106	nucleoporin 62kDa C-terminal like	Approved symbol	NUP62CL	HGNC:25960	Xq22.3
LRRC31	2.85399	4.52121	1.58417	0.663729	0.0399251	0.483316	leucine rich repeat containing 31	Approved symbol	LRRC31	HGNC:26261	3q26.2
NRARP	5.69246	9.02192	1.58489	0.664382	0.00555028	0.182459	NOTCH-regulated ankyrin repeat protein	Approved symbol	NRARP	HGNC:33843	9q34.3
NAP1L1	654.749	1039.89	1.58823	0.667418	9.27301e-09	5.53792e-06	nucleosome assembly protein 1-like 1	Approved symbol	NAP1L1	HGNC:7637	12q21.1
DPH3P1	2.81099	4.46777	1.5894	0.668478	0.0190528	0.337141	diphthamide biosynthesis 3 pseudogene 1	Approved symbol	DPH3P1	HGNC:16136	20q13.33
EGF	14.378	22.9241	1.59439	0.673004	9.16138e-05	0.0125057	epidermal growth factor	Approved symbol	EGF	HGNC:3229	4q25
ABCC4	31.2426	50.0366	1.60155	0.679472	0.000818807	0.0599863	ATP-binding cassette, sub-family C (CFTR/MRP), member 4	Approved symbol	ABCC4	HGNC:55	13q31
CDCA7	12.6841	20.3356	1.60324	0.680994	1.08589e-05	0.00260828	cell division cycle associated 7	Approved symbol	CDCA7	HGNC:14628	2q31.1
TNFAIP2	10.5604	16.9611	1.6061	0.683562	0.000279447	0.0280092	tumor necrosis factor, alpha-induced protein 2	Approved symbol	TNFAIP2	HGNC:11895	14q32
CKLF	4.17296	6.71269	1.60862	0.68582	0.00370321	0.151083	chemokine-like factor	Approved symbol	CKLF	HGNC:13253	16q22.1-q22.3
HIST1H2AL	24.0487	38.7274	1.61038	0.687397	5.22541e-06	0.00134117	histone cluster 1, H2al	Approved symbol	HIST1H2AL	HGNC:4730	6p22.1
SLC4A7	22.8843	36.9664	1.61536	0.691857	3.41661e-05	0.00680143	solute carrier family 4, sodium bicarbonate cotransporter, member 7	Approved symbol	SLC4A7	HGNC:11033	3p24.1
MIR17HG	1.86565	3.01978	1.61862	0.694767	0.0449009	0.504361	miR-17-92 cluster host gene (non-protein coding)	Approved symbol	MIR17HG	HGNC:23564	13q31.3
ST6GALNAC4	8.17058	13.2434	1.62087	0.696764	0.000478101	0.0417877	ST6 (alpha-N-acetyl-neuraminyl-2,3-beta-galactosyl-1,3)-N-acetylgalactosaminide alpha-2,6-sialyltransferase 4	Approved symbol	ST6GALNAC4	HGNC:17846	9q34
HIST1H2AI	12.9919	21.0947	1.62368	0.699268	5.94791e-05	0.00916681	histone cluster 1, H2ai	Approved symbol	HIST1H2AI	HGNC:4725	6p22.1
GMNN	3.72468	6.06282	1.62774	0.70287	0.00487047	0.171099	geminin, DNA replication inhibitor	Approved symbol	GMNN	HGNC:17493	6p21.32
TMSB15A	1.6961	2.76366	1.62942	0.704359	0.0472624	0.512141	thymosin beta 15a	Approved symbol	TMSB15A	HGNC:30744	Xq21.33-q22.3
ZNF367	6.12082	9.99947	1.63368	0.708127	0.000604127	0.0481053	zinc finger protein 367	Approved symbol	ZNF367	HGNC:18320	9q22
VAV3	5.01721	8.20461	1.63529	0.709549	0.001555	0.0913433	vav 3 guanine nucleotide exchange factor	Approved symbol	VAV3	HGNC:12659	1p13.3
BIN3	3.10669	5.09767	1.64087	0.714459	0.00807016	0.221986	bridging integrator 3	Approved symbol	BIN3	HGNC:1054	8p21.2
IKZF3	4.96432	8.14762	1.64123	0.714781	0.00251367	0.120095	IKAROS family zinc finger 3 (Aiolos)	Approved symbol	IKZF3	HGNC:13178	17q11.2
FERMT1	5.79458	9.51827	1.64262	0.715996	0.00047814	0.0417877	fermitin family member 1	Approved symbol	FERMT1	HGNC:15889	20p12.3
RAPGEF4	5.70176	9.36883	1.64315	0.716462	0.00729736	0.211727	Rap guanine nucleotide exchange factor (GEF) 4	Approved symbol	RAPGEF4	HGNC:16626	2q31-q32
PEAK1	8.95594	14.7519	1.64716	0.719984	0.00113937	0.0768953	pseudopodium-enriched atypical kinase 1	Approved symbol	PEAK1	HGNC:29431	15q24.3
NAV2	3.28551	5.41832	1.64915	0.721726	0.0076605	0.217279	neuron navigator 2	Approved symbol	NAV2	HGNC:15997	11p15.1
HIST1H3I	14.2768	23.5642	1.65052	0.722922	4.60675e-05	0.00795524	histone cluster 1, H3i	Approved symbol	HIST1H3I	HGNC:4771	6p22.1
GSG2	10.0171	16.5643	1.65361	0.725617	2.84203e-05	0.00609831	germ cell associated 2 (haspin)	Approved symbol	GSG2	HGNC:19682	17p13
SFRP1	5.01677	8.34944	1.6643	0.734919	0.0108049	0.2597	secreted frizzled-related protein 1	Approved symbol	SFRP1	HGNC:10776	8p11.21
APC2	4.15552	6.95054	1.6726	0.742096	0.00347452	0.146042	adenomatosis polyposis coli 2	Approved symbol	APC2	HGNC:24036	19p13.3
MYBL2	18.8146	31.5322	1.67594	0.744969	8.63714e-07	0.000364106	v-myb avian myeloblastosis viral oncogene homolog-like 2	Approved symbol	MYBL2	HGNC:7548	20q13.1
PPM1L	5.79708	9.73053	1.67852	0.74719	0.000288727	0.0283447	protein phosphatase, Mg2+/Mn2+ dependent, 1L	Approved symbol	PPM1L	HGNC:16381	3q26.1
DFNB59	1.33945	2.25247	1.68165	0.749875	0.0367702	0.462305	deafness, autosomal recessive 59	Approved symbol	DFNB59	HGNC:29502	2q31.2
SMPD3	3.64132	6.13759	1.68554	0.753212	0.00536609	0.17845	sphingomyelin phosphodiesterase 3, neutral membrane (neutral sphingomyelinase II)	Approved symbol	SMPD3	HGNC:14240	16q22.1
TFAP4	2.71402	4.57735	1.68656	0.754081	0.00648571	0.197367	transcription factor AP-4 (activating enhancer binding protein 4)	Approved symbol	TFAP4	HGNC:11745	16p13
ABCG2	1.62557	2.74822	1.69062	0.757555	0.0242197	0.37327	ATP-binding cassette, sub-family G (WHITE), member 2 (Junior blood group)	Approved symbol	ABCG2	HGNC:74	4q22.1
HIST1H3J	2.97006	5.02229	1.69097	0.757853	0.0051423	0.175906	histone cluster 1, H3j	Approved symbol	HIST1H3J	HGNC:4774	6p22.1
OSBPL3	2.67336	4.52243	1.69167	0.758445	0.0127839	0.280171	oxysterol binding protein-like 3	Approved symbol	OSBPL3	HGNC:16370	7p15.3
LONRF3	1.47028	2.50539	1.70403	0.768949	0.0280047	0.407064	LON peptidase N-terminal domain and ring finger 3	Approved symbol	LONRF3	HGNC:21152	Xq24
MYO1B	28.5954	48.7668	1.70541	0.770116	0.000100845	0.0135783	myosin IB	Approved symbol	MYO1B	HGNC:7596	2q12-q34
DDX11L2	2.68004	4.6009	1.71673	0.77966	0.0162398	0.315446	DEAD/H (Asp-Glu-Ala-Asp/His) box helicase 11 like 2	Approved symbol	DDX11L2	HGNC:37103	2q13
SOX8	3.10948	5.342	1.71797	0.780705	0.0065864	0.198743	SRY (sex determining region Y)-box 8	Approved symbol	SOX8	HGNC:11203	16p13.3
STEAP3	3.73656	6.42014	1.71819	0.780892	0.00146278	0.0884642	STEAP family member 3, metalloreductase	Approved symbol	STEAP3	HGNC:24592	2q14.2
ADAM12	6.85841	11.872	1.73101	0.791615	0.000198949	0.0226312	ADAM metallopeptidase domain 12	Approved symbol	ADAM12	HGNC:190	10q26
NKAIN3	1.64324	2.84512	1.73141	0.791948	0.0203146	0.347936	Na+/K+ transporting ATPase interacting 3	Approved symbol	NKAIN3	HGNC:26829	8q12.3
HPSE	1.69256	2.93727	1.7354	0.795265	0.0203912	0.347936	heparanase	Approved symbol	HPSE	HGNC:5164	4q21.3
TIMP3	3.1619	5.48944	1.73612	0.795868	0.0173645	0.324186	TIMP metallopeptidase inhibitor 3	Approved symbol	TIMP3	HGNC:11822	22q12.3
FAM111B	38.7226	67.2449	1.73658	0.796249	1.74364e-09	1.47009e-06	family with sequence similarity 111, member B	Approved symbol	FAM111B	HGNC:24200	11q12.1
PRSS1	20.3866	35.4221	1.73752	0.797027	0.000117344	0.0149018	protease, serine, 1 (trypsin 1)	Approved symbol	PRSS1	HGNC:9475	7q34
E2F2	2.94313	5.13985	1.74639	0.804374	0.00243531	0.117526	E2F transcription factor 2	Approved symbol	E2F2	HGNC:3114	1p36
SOX7	1.96479	3.43936	1.75049	0.807762	0.0078499	0.219728	SRY (sex determining region Y)-box 7	Approved symbol	SOX7	HGNC:18196	8p22
SPATA17	1.38217	2.422	1.75231	0.809259	0.0208638	0.351008	spermatogenesis associated 17	Approved symbol	SPATA17	HGNC:25184	1q41
LOC254559	1.40527	2.46852	1.75662	0.812802	0.0175458	0.324914	N/A	Unmatched	Unmatched
SLC25A19	1.41826	2.49134	1.75662	0.812802	0.0286529	0.411683	solute carrier family 25 (mitochondrial thiamine pyrophosphate carrier), member 19	Approved symbol	SLC25A19	HGNC:14409	17q25.1
INHBC	1.26833	2.22801	1.75664	0.81282	0.0362155	0.460008	inhibin, beta C	Approved symbol	INHBC	HGNC:6068	12q13
GBP2	1.4008	2.46645	1.76075	0.816188	0.0414152	0.48736	guanylate binding protein 2, interferon-inducible	Approved symbol	GBP2	HGNC:4183	1p22.2
HEG1	2.37392	4.18174	1.76153	0.816833	0.00441919	0.160355	heart development protein with EGF-like domains 1	Approved symbol	HEG1	HGNC:29227	3q21.2
PRSS12	1.48072	2.61303	1.7647	0.819425	0.0223587	0.358923	protease, serine, 12 (neurotrypsin, motopsin)	Approved symbol	PRSS12	HGNC:9477	4q25-q26
FAM64A	5.79436	10.2798	1.77411	0.827094	0.000119839	0.0150672	family with sequence similarity 64, member A	Approved symbol	FAM64A	HGNC:25483	17p13.2
HK2	18.2487	32.6847	1.79107	0.840821	7.9796e-07	0.000346581	hexokinase 2	Approved symbol	HK2	HGNC:4923	2p13
SGK2	1.06494	1.92383	1.80651	0.853205	0.0263673	0.393669	serum/glucocorticoid regulated kinase 2	Approved symbol	SGK2	HGNC:13900	20q13.2
NT5E	1.10867	2.00725	1.81051	0.856398	0.0323715	0.436072	5'-nucleotidase, ecto (CD73)	Approved symbol	NT5E	HGNC:8021	6q14-q21
CKMT1B	4.52988	8.2156	1.81365	0.858894	0.000563509	0.0459849	creatine kinase, mitochondrial 1B	Approved symbol	CKMT1B	HGNC:1995	15q15
TOX3	16.5754	30.0689	1.81407	0.859233	0.00427828	0.158043	TOX high mobility group box family member 3	Approved symbol	TOX3	HGNC:11972	16q12.1
GAL	4.24319	7.76835	1.83078	0.872459	0.000272358	0.0274909	galanin/GMAP prepropeptide	Approved symbol	GAL	HGNC:4114	11q13.2
SCN5A	0.800291	1.46542	1.83111	0.872721	0.0499241	0.518966	sodium channel, voltage-gated, type V, alpha subunit	Approved symbol	SCN5A	HGNC:10593	3p21
PRSS3	2.34854	4.30927	1.83487	0.875676	0.0018442	0.100125	protease, serine, 3	Approved symbol	PRSS3	HGNC:9486	9p13
CKMT1A	5.67988	10.4921	1.84723	0.885366	0.000266335	0.027267	creatine kinase, mitochondrial 1A	Approved symbol	CKMT1A	HGNC:31736	15q15
RASL11B	1.41743	2.63942	1.86212	0.896945	0.0131916	0.284525	RAS-like, family 11, member B	Approved symbol	RASL11B	HGNC:23804	4q12
WNT10B	3.71252	6.94187	1.86986	0.902926	0.00048289	0.0419471	wingless-type MMTV integration site family, member 10B	Approved symbol	WNT10B	HGNC:12775	12q13
LOC541471	0.868922	1.62852	1.87419	0.906267	0.0484033	0.514358	N/A	Unmatched	Unmatched
RUNX2	2.02705	3.79951	1.8744	0.906432	0.00343731	0.14576	runt-related transcription factor 2	Approved symbol	RUNX2	HGNC:10472	6p21
RCN3	1.92968	3.66947	1.9016	0.927213	0.00223884	0.11299	reticulocalbin 3, EF-hand calcium binding domain	Approved symbol	RCN3	HGNC:21145	19q13.33
AMY2B	0.764081	1.45454	1.90364	0.928762	0.0340657	0.447037	amylase, alpha 2B (pancreatic)	Approved symbol	AMY2B	HGNC:478	1p21
RNF43	11.852	22.8292	1.92619	0.945748	3.74535e-06	0.00103235	ring finger protein 43	Approved symbol	RNF43	HGNC:18505	17q23.2
HIST1H3A	1.56863	3.02428	1.92797	0.947085	0.00423789	0.158043	histone cluster 1, H3a	Approved symbol	HIST1H3A	HGNC:4766	6p22.1
HIST1H2BE	0.831892	1.61635	1.94298	0.958267	0.0341485	0.447396	histone cluster 1, H2be	Approved symbol	HIST1H2BE	HGNC:4753	6p22.1
HOXD13	1.07382	2.08851	1.94493	0.95972	0.014989	0.302589	homeobox D13	Approved symbol	HOXD13	HGNC:5136	2q31.1
CENPP	3.6467	7.22908	1.98236	0.98722	5.81284e-05	0.00915554	centromere protein P	Approved symbol	CENPP	HGNC:32933	9q22.31
TNS3	0.677368	1.34451	1.9849	0.989066	0.0413393	0.487266	tensin 3	Approved symbol	TNS3	HGNC:21616	7p12.3
RDX	309.717	615.086	1.98596	0.989836	5.7695e-13	1.03368e-09	radixin	Approved symbol	RDX	HGNC:9944	11q23
HIST1H2AJ	1.38456	2.75463	1.98954	0.992434	0.00864763	0.228512	histone cluster 1, H2aj	Approved symbol	HIST1H2AJ	HGNC:4727	6p22.1
KCTD12	1.17365	2.37102	2.0202	1.0145	0.0127692	0.280171	potassium channel tetramerization domain containing 12	Approved symbol	KCTD12	HGNC:14678	13q21
IGF1R	5.22557	10.5738	2.02346	1.01683	2.85067e-05	0.00609831	insulin-like growth factor 1 receptor	Approved symbol	IGF1R	HGNC:5465	15q26.3
SLC34A3	1.01819	2.09943	2.06193	1.044	0.00841235	0.225794	solute carrier family 34 (type II sodium/phosphate cotransporter), member 3	Approved symbol	SLC34A3	HGNC:20305	9q34.3
TIAM1	2.17773	4.54527	2.08716	1.06154	0.00443393	0.160484	T-cell lymphoma invasion and metastasis 1	Approved symbol	TIAM1	HGNC:11805	21q22.1
FJX1	0.921494	1.93987	2.10514	1.07391	0.00652788	0.197393	four jointed box 1 (Drosophila)	Approved symbol	FJX1	HGNC:17166	11p13
MYC	63.3008	135.459	2.13992	1.09756	2.24722e-12	3.57882e-09	v-myc avian myelocytomatosis viral oncogene homolog	Approved symbol	MYC	HGNC:7553	8q24
NKAIN1	0.688123	1.48041	2.15137	1.10525	0.0454969	0.507082	Na+/K+ transporting ATPase interacting 1	Approved symbol	NKAIN1	HGNC:25743	1p35.2
WNT5A	11.5909	25.2336	2.17701	1.12235	2.71879e-05	0.00599514	wingless-type MMTV integration site family, member 5A	Approved symbol	WNT5A	HGNC:12784	3p21-p14
PLEKHG7	0.496619	1.08133	2.17738	1.12259	0.047473	0.513005	pleckstrin homology domain containing, family G (with RhoGef domain) member 7	Approved symbol	PLEKHG7	HGNC:33829	12q22
FOLR1	0.48422	1.05433	2.17738	1.12259	0.0482099	0.514358	folate receptor 1 (adult)	Approved symbol	FOLR1	HGNC:3791	11q13.3-q14.1
MFSD2A	1.68483	3.70511	2.1991	1.13691	0.00523567	0.176775	major facilitator superfamily domain containing 2A	Approved symbol	MFSD2A	HGNC:25897	1p34.2
MFSD7	1.00299	2.21529	2.20868	1.14319	0.00882716	0.231525	major facilitator superfamily domain containing 7	Approved symbol	MFSD7	HGNC:26177	4p16.3
LOC284751	0.76702	1.6973	2.21284	1.1459	0.00878573	0.231481		Unmatched
PROCA1	0.616009	1.37319	2.22916	1.1565	0.0259553	0.390015	protein interacting with cyclin A1	Approved symbol	PROCA1	HGNC:28600	17q11.2
HLX	1.53373	3.44176	2.24404	1.1661	0.0159755	0.31405	H2.0-like homeobox	Approved symbol	HLX	HGNC:4978	1q41
C2orf27A	0.585085	1.34235	2.29428	1.19804	0.0138227	0.290925	chromosome 2 open reading frame 27A	Approved symbol	C2orf27A	HGNC:25077	2q21.2
NR2F1	0.910435	2.09282	2.2987	1.20082	0.00990424	0.248345	nuclear receptor subfamily 2, group F, member 1	Approved symbol	NR2F1	HGNC:7975	5q14
CADPS2	1.72404	3.98552	2.31174	1.20898	0.000138371	0.0169511	Ca++-dependent secretion activator 2	Approved symbol	CADPS2	HGNC:16018	7q31.32
ANKRD29	1.04799	2.45611	2.34364	1.22875	0.00271007	0.126115	ankyrin repeat domain 29	Approved symbol	ANKRD29	HGNC:27110	18q11.2
LINC00536	0.750497	1.75943	2.34435	1.22919	0.0160108	0.31405	long intergenic non-protein coding RNA 536	Approved symbol	LINC00536	HGNC:43645	8q23.3
DNAI1	0.338083	0.799401	2.36451	1.24154	0.0265781	0.395991	dynein, axonemal, intermediate chain 1	Approved symbol	DNAI1	HGNC:2954	9p13.3
C3orf80	1.05123	2.49365	2.37213	1.24619	0.00115882	0.0768953	chromosome 3 open reading frame 80	Approved symbol	C3orf80	HGNC:40048	3q25.33
FAM13A	36.2689	86.1725	2.37593	1.24849	2.31879e-11	2.21568e-08	family with sequence similarity 13, member A	Approved symbol	FAM13A	HGNC:19367	4q22.1
OAF	1.15691	2.75249	2.37918	1.25046	0.00117557	0.0776474	OAF homolog (Drosophila)	Approved symbol	OAF	HGNC:28752	11q23.3
PAK3	0.462979	1.10383	2.38419	1.2535	0.0163026	0.315446	p21 protein (Cdc42/Rac)-activated kinase 3	Approved symbol	PAK3	HGNC:8592	Xq22.3
RUNX1	0.702902	1.71873	2.4452	1.28995	0.00506011	0.175322	runt-related transcription factor 1	Approved symbol	RUNX1	HGNC:10471	21q22.3
LOC100499227	0.342407	0.839333	2.45127	1.29353	0.0300486	0.419773	N/A	Unmatched	Unmatched
SLC5A1	2.25024	5.5235	2.45463	1.29551	1.09186e-05	0.00260828	solute carrier family 5 (sodium/glucose cotransporter), member 1	Approved symbol	SLC5A1	HGNC:11036	22q12.3
PLOD2	0.373563	0.930227	2.49015	1.31623	0.0215821	0.354541	procollagen-lysine, 2-oxoglutarate 5-dioxygenase 2	Approved symbol	PLOD2	HGNC:9082	3q24
PSORS1C1	0.308766	0.771926	2.50004	1.32195	0.0444836	0.503223	psoriasis susceptibility 1 candidate 1	Approved symbol	PSORS1C1	HGNC:17202	6p21.3
EFHC2	6.24143	15.6326	2.50464	1.32461	1.9088e-11	2.10453e-08	EF-hand domain (C-terminal) containing 2	Approved symbol	EFHC2	HGNC:26233	Xp11
ZNF486	0.341643	0.867102	2.53804	1.34371	0.0212318	0.352059	zinc finger protein 486	Approved symbol	ZNF486	HGNC:20807	19p12
GLT1D1	0.345638	0.877242	2.53804	1.34371	0.0311337	0.426529	glycosyltransferase 1 domain containing 1	Approved symbol	GLT1D1	HGNC:26483	12q24.32
MFI2	0.279564	0.715503	2.55935	1.35578	0.0494249	0.518062	antigen p97 (melanoma associated) identified by monoclonal antibodies 133.2 and 96.5	Approved symbol	MFI2	HGNC:7037	3q28-q29
CHST2	3.2463	8.42608	2.59559	1.37606	0.0068644	0.203701	carbohydrate (N-acetylglucosamine-6-O) sulfotransferase 2	Approved symbol	CHST2	HGNC:1970	3q24
ACR	0.741708	1.94777	2.62606	1.3929	0.00130671	0.0821448	acrosin	Approved symbol	ACR	HGNC:126	22q13.33
FSD1	0.59222	1.56889	2.64918	1.40554	0.00321197	0.139506	fibronectin type III and SPRY domain containing 1	Approved symbol	FSD1	HGNC:13745	19p13.3
GCNT3	0.372965	0.988174	2.64951	1.40572	0.0406506	0.48527	glucosaminyl (N-acetyl) transferase 3, mucin type	Approved symbol	GCNT3	HGNC:4205	15q22
ATP13A4	0.275849	0.735103	2.66487	1.41407	0.0360541	0.460008	ATPase type 13A4	Approved symbol	ATP13A4	HGNC:25422	3q29
NPPA	0.307562	0.827495	2.69049	1.42787	0.0268553	0.398878	natriuretic peptide A	Approved symbol	NPPA	HGNC:7939	1p36.21
FAM177B	0.836466	2.25432	2.69505	1.43031	0.000488796	0.0422043	family with sequence similarity 177, member B	Approved symbol	FAM177B	HGNC:34395	1q41
LOC100131551	1.02183	2.76673	2.70763	1.43703	0.000111436	0.0143893	N/A	Unmatched	Unmatched
CBY3	0.341142	0.925027	2.71156	1.43912	0.0168294	0.320385	chibby homolog 3 (Drosophila)	Approved symbol	CBY3	HGNC:33278	5q35.3
DOK3	0.5	1.35896	2.71792	1.4425	0.0105433	0.25788	docking protein 3	Approved symbol	DOK3	HGNC:24583	5q35
APLN	0.523219	1.42842	2.73007	1.44894	0.00524706	0.176775	apelin	Approved symbol	APLN	HGNC:16665	Xq25
GDPD2	0.281358	0.779475	2.7704	1.47009	0.0187405	0.334505	glycerophosphodiester phosphodiesterase domain containing 2	Approved symbol	GDPD2	HGNC:25974	Xq13.1
TERT	0.279273	0.83264	2.98145	1.57602	0.010319	0.255004	telomerase reverse transcriptase	Approved symbol	TERT	HGNC:11730	5p15.33
GPR19	0.251082	0.750234	2.98801	1.57918	0.0215972	0.354541	G protein-coupled receptor 19	Approved symbol	GPR19	HGNC:4473	12p12.3
TMC5	1.40211	4.23519	3.02059	1.59483	0.000202201	0.0226417	transmembrane channel-like 5	Approved symbol	TMC5	HGNC:22999	16p13.11
PSMB9	0.403625	1.286	3.18612	1.6718	0.00126613	0.081024	proteasome (prosome, macropain) subunit, beta type, 9	Approved symbol	PSMB9	HGNC:9546	6p21.3
NTRK2	1.14035	3.65232	3.2028	1.67933	3.00116e-05	0.00623415	neurotrophic tyrosine kinase, receptor, type 2	Approved symbol	NTRK2	HGNC:8032	9q22.1
ADAM7	0.311572	1.0163	3.26186	1.7057	0.0098967	0.248345	ADAM metallopeptidase domain 7	Approved symbol	ADAM7	HGNC:214	8p21.2
PHLDA1	4.43518	15.5671	3.50991	1.81143	8.9103e-12	1.06426e-08	pleckstrin homology-like domain, family A, member 1	Approved symbol	PHLDA1	HGNC:8933	12q15
CARTPT	0.870493	3.0749	3.53237	1.82063	4.08093e-05	0.00749897	CART prepropeptide	Approved symbol	CARTPT	HGNC:24323	5q13.2
CREB5	0.127044	0.474431	3.73439	1.90087	0.039565	0.480174	cAMP responsive element binding protein 5	Approved symbol	CREB5	HGNC:16844	7p15
ZP1	0.189547	0.718085	3.78844	1.9216	0.00663771	0.198865	zona pellucida glycoprotein 1 (sperm receptor)	Approved symbol	ZP1	HGNC:13187	11q12.2
ROPN1L	0.376008	1.47558	3.92434	1.97245	0.000194367	0.0224667	rhophilin associated tail protein 1-like	Approved symbol	ROPN1L	HGNC:24060	5p15
LAMP3	0.403273	1.61164	3.9964	1.9987	7.8471e-05	0.0112473	lysosomal-associated membrane protein 3	Approved symbol	LAMP3	HGNC:14582	3q26.3-q27
C9orf47	0.923368	3.70136	4.00854	2.00308	2.57256e-08	1.4749e-05	chromosome 9 open reading frame 47	Approved symbol	C9orf47	HGNC:23669	9q22.1
S1PR3	10.4208	41.9974	4.03015	2.01083	6.76683e-30	4.84945e-26	sphingosine-1-phosphate receptor 3	Approved symbol	S1PR3	HGNC:3167	9q22.1-q22.2
SNTB1	0.156636	0.64824	4.13851	2.04911	0.0115576	0.266755	syntrophin, beta 1 (dystrophin-associated protein A1, 59kDa, basic component 1)	Approved symbol	SNTB1	HGNC:11168	8q23-q24
PDE7B	0.316363	1.90561	6.02349	2.5906	3.27827e-06	0.000978905	phosphodiesterase 7B	Approved symbol	PDE7B	HGNC:8792	6q23-q24
PLA2G4D	0.0976754	0.594515	6.08664	2.60565	0.00203906	0.108166	phospholipase A2, group IVD (cytosolic)	Approved symbol	PLA2G4D	HGNC:30038	15q14
SCNN1G	0.714659	6.90716	9.66497	3.27276	4.47399e-23	1.28251e-19	sodium channel, non-voltage-gated 1, gamma subunit	Approved symbol	SCNN1G	HGNC:10602	16p12
HHEX	0.0680684	1.07167	15.744	3.97673	1.22311e-06	0.000472136	hematopoietically expressed homeobox	Approved symbol	HHEX	HGNC:4901	10q23.33
SCUBE2	0.284226	7.35599	25.8808	4.69381	4.61089e-29	2.20293e-25	signal peptide, CUB domain, EGF-like 2	Approved symbol	SCUBE2	HGNC:30425	11p15.4
ATP10B	0.0689727	1.9246	27.9038	4.80239	3.74133e-12	5.36245e-09	ATPase, class V, type 10B	Approved symbol	ATP10B	HGNC:13543	5q34
UTS2	0.0997954	3.09671	31.0306	4.95562	8.357e-17	1.99635e-13	urotensin 2	Approved symbol	UTS2	HGNC:12636	1p36
NANOG	1.47395	492.69	334.266	8.38485	0	0	Nanog homeobox	Approved symbol	NANOG	HGNC:20857	12p13.31

## Sheet: Up>1.5P<0.05
ID	pLVX	NANOGP8	Fold change	log2ratio	pvalue	FDR	Approved name	Match type	Approved symbol	HGNC ID	Location
NANOG	1.47395	492.69	334.266	8.38485	0	0	Nanog homeobox	Approved symbol	NANOG	HGNC:20857	12p13.31
S1PR3	10.4208	41.9974	4.03015	2.01083	6.76683e-30	4.84945e-26	sphingosine-1-phosphate receptor 3	Approved symbol	S1PR3	HGNC:3167	9q22.1-q22.2
SCUBE2	0.284226	7.35599	25.8808	4.69381	4.61089e-29	2.20293e-25	signal peptide, CUB domain, EGF-like 2	Approved symbol	SCUBE2	HGNC:30425	11p15.4
SCNN1G	0.714659	6.90716	9.66497	3.27276	4.47399e-23	1.28251e-19	sodium channel, non-voltage-gated 1, gamma subunit	Approved symbol	SCNN1G	HGNC:10602	16p12
UTS2	0.0997954	3.09671	31.0306	4.95562	8.357e-17	1.99635e-13	urotensin 2	Approved symbol	UTS2	HGNC:12636	1p36
RDX	309.717	615.086	1.98596	0.989836	5.7695e-13	1.03368e-09	radixin	Approved symbol	RDX	HGNC:9944	11q23
MYC	63.3008	135.459	2.13992	1.09756	2.24722e-12	3.57882e-09	v-myc avian myelocytomatosis viral oncogene homolog	Approved symbol	MYC	HGNC:7553	8q24
ATP10B	0.0689727	1.9246	27.9038	4.80239	3.74133e-12	5.36245e-09	ATPase, class V, type 10B	Approved symbol	ATP10B	HGNC:13543	5q34
PHLDA1	4.43518	15.5671	3.50991	1.81143	8.9103e-12	1.06426e-08	pleckstrin homology-like domain, family A, member 1	Approved symbol	PHLDA1	HGNC:8933	12q15
EFHC2	6.24143	15.6326	2.50464	1.32461	1.9088e-11	2.10453e-08	EF-hand domain (C-terminal) containing 2	Approved symbol	EFHC2	HGNC:26233	Xp11
FAM13A	36.2689	86.1725	2.37593	1.24849	2.31879e-11	2.21568e-08	family with sequence similarity 13, member A	Approved symbol	FAM13A	HGNC:19367	4q22.1
FAM111B	38.7226	67.2449	1.73658	0.796249	1.74364e-09	1.47009e-06	family with sequence similarity 111, member B	Approved symbol	FAM111B	HGNC:24200	11q12.1
NAP1L1	654.749	1039.89	1.58823	0.667418	9.27301e-09	5.53792e-06	nucleosome assembly protein 1-like 1	Approved symbol	NAP1L1	HGNC:7637	12q21.1
C9orf47	0.923368	3.70136	4.00854	2.00308	2.57256e-08	1.4749e-05	chromosome 9 open reading frame 47	Approved symbol	C9orf47	HGNC:23669	9q22.1
HK2	18.2487	32.6847	1.79107	0.840821	7.9796e-07	0.000346581	hexokinase 2	Approved symbol	HK2	HGNC:4923	2p13
MYBL2	18.8146	31.5322	1.67594	0.744969	8.63714e-07	0.000364106	v-myb avian myeloblastosis viral oncogene homolog-like 2	Approved symbol	MYBL2	HGNC:7548	20q13.1
HHEX	0.0680684	1.07167	15.744	3.97673	1.22311e-06	0.000472136	hematopoietically expressed homeobox	Approved symbol	HHEX	HGNC:4901	10q23.33
PDE7B	0.316363	1.90561	6.02349	2.5906	3.27827e-06	0.000978905	phosphodiesterase 7B	Approved symbol	PDE7B	HGNC:8792	6q23-q24
RNF43	11.852	22.8292	1.92619	0.945748	3.74535e-06	0.00103235	ring finger protein 43	Approved symbol	RNF43	HGNC:18505	17q23.2
HIST1H3B	53.7026	82.0233	1.52736	0.611041	4.92307e-06	0.00130671	histone cluster 1, H3b	Approved symbol	HIST1H3B	HGNC:4776	6p22.1
HIST1H2AL	24.0487	38.7274	1.61038	0.687397	5.22541e-06	0.00134117	histone cluster 1, H2al	Approved symbol	HIST1H2AL	HGNC:4730	6p22.1
CDCA7	12.6841	20.3356	1.60324	0.680994	1.08589e-05	0.00260828	cell division cycle associated 7	Approved symbol	CDCA7	HGNC:14628	2q31.1
SLC5A1	2.25024	5.5235	2.45463	1.29551	1.09186e-05	0.00260828	solute carrier family 5 (sodium/glucose cotransporter), member 1	Approved symbol	SLC5A1	HGNC:11036	22q12.3
WNT5A	11.5909	25.2336	2.17701	1.12235	2.71879e-05	0.00599514	wingless-type MMTV integration site family, member 5A	Approved symbol	WNT5A	HGNC:12784	3p21-p14
GSG2	10.0171	16.5643	1.65361	0.725617	2.84203e-05	0.00609831	germ cell associated 2 (haspin)	Approved symbol	GSG2	HGNC:19682	17p13
IGF1R	5.22557	10.5738	2.02346	1.01683	2.85067e-05	0.00609831	insulin-like growth factor 1 receptor	Approved symbol	IGF1R	HGNC:5465	15q26.3
NTRK2	1.14035	3.65232	3.2028	1.67933	3.00116e-05	0.00623415	neurotrophic tyrosine kinase, receptor, type 2	Approved symbol	NTRK2	HGNC:8032	9q22.1
SLC29A1	15.9432	24.5539	1.54009	0.623012	3.05586e-05	0.0062571	solute carrier family 29 (equilibrative nucleoside transporter), member 1	Approved symbol	SLC29A1	HGNC:11003	6p21.1
SLC4A7	22.8843	36.9664	1.61536	0.691857	3.41661e-05	0.00680143	solute carrier family 4, sodium bicarbonate cotransporter, member 7	Approved symbol	SLC4A7	HGNC:11033	3p24.1
CARTPT	0.870493	3.0749	3.53237	1.82063	4.08093e-05	0.00749897	CART prepropeptide	Approved symbol	CARTPT	HGNC:24323	5q13.2
HIST1H3I	14.2768	23.5642	1.65052	0.722922	4.60675e-05	0.00795524	histone cluster 1, H3i	Approved symbol	HIST1H3I	HGNC:4771	6p22.1
CENPP	3.6467	7.22908	1.98236	0.98722	5.81284e-05	0.00915554	centromere protein P	Approved symbol	CENPP	HGNC:32933	9q22.31
HIST1H2AI	12.9919	21.0947	1.62368	0.699268	5.94791e-05	0.00916681	histone cluster 1, H2ai	Approved symbol	HIST1H2AI	HGNC:4725	6p22.1
LAMP3	0.403273	1.61164	3.9964	1.9987	7.8471e-05	0.0112473	lysosomal-associated membrane protein 3	Approved symbol	LAMP3	HGNC:14582	3q26.3-q27
EGF	14.378	22.9241	1.59439	0.673004	9.16138e-05	0.0125057	epidermal growth factor	Approved symbol	EGF	HGNC:3229	4q25
MYO1B	28.5954	48.7668	1.70541	0.770116	0.000100845	0.0135783	myosin IB	Approved symbol	MYO1B	HGNC:7596	2q12-q34
LOC100131551	1.02183	2.76673	2.70763	1.43703	0.000111436	0.0143893	N/A	Unmatched	Unmatched
PRSS1	20.3866	35.4221	1.73752	0.797027	0.000117344	0.0149018	protease, serine, 1 (trypsin 1)	Approved symbol	PRSS1	HGNC:9475	7q34
FAM64A	5.79436	10.2798	1.77411	0.827094	0.000119839	0.0150672	family with sequence similarity 64, member A	Approved symbol	FAM64A	HGNC:25483	17p13.2
KIF18B	15.209	23.1719	1.52356	0.607449	0.000134274	0.0167055	kinesin family member 18B	Approved symbol	KIF18B	HGNC:27102	17q21.31
TAGLN2	21.9111	33.4708	1.52757	0.61124	0.000135201	0.0167055	transgelin 2	Approved symbol	TAGLN2	HGNC:11554	1q21-q25
CADPS2	1.72404	3.98552	2.31174	1.20898	0.000138371	0.0169511	Ca++-dependent secretion activator 2	Approved symbol	CADPS2	HGNC:16018	7q31.32
ROPN1L	0.376008	1.47558	3.92434	1.97245	0.000194367	0.0224667	rhophilin associated tail protein 1-like	Approved symbol	ROPN1L	HGNC:24060	5p15
ADAM12	6.85841	11.872	1.73101	0.791615	0.000198949	0.0226312	ADAM metallopeptidase domain 12	Approved symbol	ADAM12	HGNC:190	10q26
TMC5	1.40211	4.23519	3.02059	1.59483	0.000202201	0.0226417	transmembrane channel-like 5	Approved symbol	TMC5	HGNC:22999	16p13.11
EIF1B	16.984	26.5185	1.56138	0.642822	0.00023002	0.0247885	eukaryotic translation initiation factor 1B	Approved symbol	EIF1B	HGNC:30792	3p22.1
CKMT1A	5.67988	10.4921	1.84723	0.885366	0.000266335	0.027267	creatine kinase, mitochondrial 1A	Approved symbol	CKMT1A	HGNC:31736	15q15
GAL	4.24319	7.76835	1.83078	0.872459	0.000272358	0.0274909	galanin/GMAP prepropeptide	Approved symbol	GAL	HGNC:4114	11q13.2
TNFAIP2	10.5604	16.9611	1.6061	0.683562	0.000279447	0.0280092	tumor necrosis factor, alpha-induced protein 2	Approved symbol	TNFAIP2	HGNC:11895	14q32
PPM1L	5.79708	9.73053	1.67852	0.74719	0.000288727	0.0283447	protein phosphatase, Mg2+/Mn2+ dependent, 1L	Approved symbol	PPM1L	HGNC:16381	3q26.1
PLK1	34.9947	53.3594	1.52479	0.608609	0.000421683	0.0380124	polo-like kinase 1	Approved symbol	PLK1	HGNC:9077	16p
MCM5	12.187	18.2825	1.50017	0.585122	0.000433293	0.0388149	minichromosome maintenance complex component 5	Approved symbol	MCM5	HGNC:6948	22q13.1-q13.2
ST6GALNAC4	8.17058	13.2434	1.62087	0.696764	0.000478101	0.0417877	ST6 (alpha-N-acetyl-neuraminyl-2,3-beta-galactosyl-1,3)-N-acetylgalactosaminide alpha-2,6-sialyltransferase 4	Approved symbol	ST6GALNAC4	HGNC:17846	9q34
FERMT1	5.79458	9.51827	1.64262	0.715996	0.00047814	0.0417877	fermitin family member 1	Approved symbol	FERMT1	HGNC:15889	20p12.3
WNT10B	3.71252	6.94187	1.86986	0.902926	0.00048289	0.0419471	wingless-type MMTV integration site family, member 10B	Approved symbol	WNT10B	HGNC:12775	12q13
FAM177B	0.836466	2.25432	2.69505	1.43031	0.000488796	0.0422043	family with sequence similarity 177, member B	Approved symbol	FAM177B	HGNC:34395	1q41
SNHG15	12.7317	19.1853	1.5069	0.591581	0.000562907	0.0459849	small nucleolar RNA host gene 15 (non-protein coding)	Approved symbol	SNHG15	HGNC:27797	7p13
CKMT1B	4.52988	8.2156	1.81365	0.858894	0.000563509	0.0459849	creatine kinase, mitochondrial 1B	Approved symbol	CKMT1B	HGNC:1995	15q15
FAM54A	11.3112	17.2121	1.52169	0.60567	0.000564664	0.0459849	mitochondrial fission regulator 2	Previous symbol	MTFR2	HGNC:21115	6q23.2
ZNF367	6.12082	9.99947	1.63368	0.708127	0.000604127	0.0481053	zinc finger protein 367	Approved symbol	ZNF367	HGNC:18320	9q22
DEK	117.615	178.691	1.51929	0.603393	0.00067888	0.0523139	DEK proto-oncogene	Approved symbol	DEK	HGNC:2768	6p23
ABCC4	31.2426	50.0366	1.60155	0.679472	0.000818807	0.0599863	ATP-binding cassette, sub-family C (CFTR/MRP), member 4	Approved symbol	ABCC4	HGNC:55	13q31
HIST2H2AB	14.1157	21.3024	1.50913	0.59372	0.000845605	0.0612124	histone cluster 2, H2ab	Approved symbol	HIST2H2AB	HGNC:20508	1q21.2
PEAK1	8.95594	14.7519	1.64716	0.719984	0.00113937	0.0768953	pseudopodium-enriched atypical kinase 1	Approved symbol	PEAK1	HGNC:29431	15q24.3
C3orf80	1.05123	2.49365	2.37213	1.24619	0.00115882	0.0768953	chromosome 3 open reading frame 80	Approved symbol	C3orf80	HGNC:40048	3q25.33
OAF	1.15691	2.75249	2.37918	1.25046	0.00117557	0.0776474	OAF homolog (Drosophila)	Approved symbol	OAF	HGNC:28752	11q23.3
NT5DC3	11.728	17.6581	1.50563	0.590368	0.00125454	0.0809971	5'-nucleotidase domain containing 3	Approved symbol	NT5DC3	HGNC:30826	12q22-q23.1
PSMB9	0.403625	1.286	3.18612	1.6718	0.00126613	0.081024	proteasome (prosome, macropain) subunit, beta type, 9	Approved symbol	PSMB9	HGNC:9546	6p21.3
ACR	0.741708	1.94777	2.62606	1.3929	0.00130671	0.0821448	acrosin	Approved symbol	ACR	HGNC:126	22q13.33
STEAP3	3.73656	6.42014	1.71819	0.780892	0.00146278	0.0884642	STEAP family member 3, metalloreductase	Approved symbol	STEAP3	HGNC:24592	2q14.2
VAV3	5.01721	8.20461	1.63529	0.709549	0.001555	0.0913433	vav 3 guanine nucleotide exchange factor	Approved symbol	VAV3	HGNC:12659	1p13.3
PRSS3	2.34854	4.30927	1.83487	0.875676	0.0018442	0.100125	protease, serine, 3	Approved symbol	PRSS3	HGNC:9486	9p13
PYCRL	8.12333	12.4096	1.52765	0.611312	0.00186977	0.10113	pyrroline-5-carboxylate reductase-like	Approved symbol	PYCRL	HGNC:25846	8q24.3
PLA2G4D	0.0976754	0.594515	6.08664	2.60565	0.00203906	0.108166	phospholipase A2, group IVD (cytosolic)	Approved symbol	PLA2G4D	HGNC:30038	15q14
RCN3	1.92968	3.66947	1.9016	0.927213	0.00223884	0.11299	reticulocalbin 3, EF-hand calcium binding domain	Approved symbol	RCN3	HGNC:21145	19q13.33
E2F2	2.94313	5.13985	1.74639	0.804374	0.00243531	0.117526	E2F transcription factor 2	Approved symbol	E2F2	HGNC:3114	1p36
IKZF3	4.96432	8.14762	1.64123	0.714781	0.00251367	0.120095	IKAROS family zinc finger 3 (Aiolos)	Approved symbol	IKZF3	HGNC:13178	17q11.2
ANKRD29	1.04799	2.45611	2.34364	1.22875	0.00271007	0.126115	ankyrin repeat domain 29	Approved symbol	ANKRD29	HGNC:27110	18q11.2
NPM3	5.16836	8.05311	1.55815	0.639838	0.00319546	0.139212	nucleophosmin/nucleoplasmin 3	Approved symbol	NPM3	HGNC:7931	10q24.31
FSD1	0.59222	1.56889	2.64918	1.40554	0.00321197	0.139506	fibronectin type III and SPRY domain containing 1	Approved symbol	FSD1	HGNC:13745	19p13.3
DUSP9	5.67026	8.80111	1.55215	0.63427	0.00335501	0.14297	dual specificity phosphatase 9	Approved symbol	DUSP9	HGNC:3076	Xq28
RUNX2	2.02705	3.79951	1.8744	0.906432	0.00343731	0.14576	runt-related transcription factor 2	Approved symbol	RUNX2	HGNC:10472	6p21
APC2	4.15552	6.95054	1.6726	0.742096	0.00347452	0.146042	adenomatosis polyposis coli 2	Approved symbol	APC2	HGNC:24036	19p13.3
CKLF	4.17296	6.71269	1.60862	0.68582	0.00370321	0.151083	chemokine-like factor	Approved symbol	CKLF	HGNC:13253	16q22.1-q22.3
HIST1H3A	1.56863	3.02428	1.92797	0.947085	0.00423789	0.158043	histone cluster 1, H3a	Approved symbol	HIST1H3A	HGNC:4766	6p22.1
TOX3	16.5754	30.0689	1.81407	0.859233	0.00427828	0.158043	TOX high mobility group box family member 3	Approved symbol	TOX3	HGNC:11972	16q12.1
HEG1	2.37392	4.18174	1.76153	0.816833	0.00441919	0.160355	heart development protein with EGF-like domains 1	Approved symbol	HEG1	HGNC:29227	3q21.2
TIAM1	2.17773	4.54527	2.08716	1.06154	0.00443393	0.160484	T-cell lymphoma invasion and metastasis 1	Approved symbol	TIAM1	HGNC:11805	21q22.1
GMNN	3.72468	6.06282	1.62774	0.70287	0.00487047	0.171099	geminin, DNA replication inhibitor	Approved symbol	GMNN	HGNC:17493	6p21.32
RUNX1	0.702902	1.71873	2.4452	1.28995	0.00506011	0.175322	runt-related transcription factor 1	Approved symbol	RUNX1	HGNC:10471	21q22.3
HIST1H3J	2.97006	5.02229	1.69097	0.757853	0.0051423	0.175906	histone cluster 1, H3j	Approved symbol	HIST1H3J	HGNC:4774	6p22.1
MFSD2A	1.68483	3.70511	2.1991	1.13691	0.00523567	0.176775	major facilitator superfamily domain containing 2A	Approved symbol	MFSD2A	HGNC:25897	1p34.2
APLN	0.523219	1.42842	2.73007	1.44894	0.00524706	0.176775	apelin	Approved symbol	APLN	HGNC:16665	Xq25
SMPD3	3.64132	6.13759	1.68554	0.753212	0.00536609	0.17845	sphingomyelin phosphodiesterase 3, neutral membrane (neutral sphingomyelinase II)	Approved symbol	SMPD3	HGNC:14240	16q22.1
NRARP	5.69246	9.02192	1.58489	0.664382	0.00555028	0.182459	NOTCH-regulated ankyrin repeat protein	Approved symbol	NRARP	HGNC:33843	9q34.3
ARAP2	4.67728	7.24471	1.54891	0.631257	0.00641474	0.196458	ArfGAP with RhoGAP domain, ankyrin repeat and PH domain 2	Approved symbol	ARAP2	HGNC:16924	4p15.1
TFAP4	2.71402	4.57735	1.68656	0.754081	0.00648571	0.197367	transcription factor AP-4 (activating enhancer binding protein 4)	Approved symbol	TFAP4	HGNC:11745	16p13
FJX1	0.921494	1.93987	2.10514	1.07391	0.00652788	0.197393	four jointed box 1 (Drosophila)	Approved symbol	FJX1	HGNC:17166	11p13
SOX8	3.10948	5.342	1.71797	0.780705	0.0065864	0.198743	SRY (sex determining region Y)-box 8	Approved symbol	SOX8	HGNC:11203	16p13.3
ZP1	0.189547	0.718085	3.78844	1.9216	0.00663771	0.198865	zona pellucida glycoprotein 1 (sperm receptor)	Approved symbol	ZP1	HGNC:13187	11q12.2
CHST2	3.2463	8.42608	2.59559	1.37606	0.0068644	0.203701	carbohydrate (N-acetylglucosamine-6-O) sulfotransferase 2	Approved symbol	CHST2	HGNC:1970	3q24
RAPGEF4	5.70176	9.36883	1.64315	0.716462	0.00729736	0.211727	Rap guanine nucleotide exchange factor (GEF) 4	Approved symbol	RAPGEF4	HGNC:16626	2q31-q32
NAV2	3.28551	5.41832	1.64915	0.721726	0.0076605	0.217279	neuron navigator 2	Approved symbol	NAV2	HGNC:15997	11p15.1
SOX7	1.96479	3.43936	1.75049	0.807762	0.0078499	0.219728	SRY (sex determining region Y)-box 7	Approved symbol	SOX7	HGNC:18196	8p22
BIN3	3.10669	5.09767	1.64087	0.714459	0.00807016	0.221986	bridging integrator 3	Approved symbol	BIN3	HGNC:1054	8p21.2
SLC34A3	1.01819	2.09943	2.06193	1.044	0.00841235	0.225794	solute carrier family 34 (type II sodium/phosphate cotransporter), member 3	Approved symbol	SLC34A3	HGNC:20305	9q34.3
HIST1H2AJ	1.38456	2.75463	1.98954	0.992434	0.00864763	0.228512	histone cluster 1, H2aj	Approved symbol	HIST1H2AJ	HGNC:4727	6p22.1
LOC284751	0.76702	1.6973	2.21284	1.1459	0.00878573	0.231481		Unmatched
MFSD7	1.00299	2.21529	2.20868	1.14319	0.00882716	0.231525	major facilitator superfamily domain containing 7	Approved symbol	MFSD7	HGNC:26177	4p16.3
TAF4B	3.7565	5.83694	1.55382	0.63582	0.00939434	0.239589	TAF4b RNA polymerase II, TATA box binding protein (TBP)-associated factor, 105kDa	Approved symbol	TAF4B	HGNC:11538	18q11.1
ADAM7	0.311572	1.0163	3.26186	1.7057	0.0098967	0.248345	ADAM metallopeptidase domain 7	Approved symbol	ADAM7	HGNC:214	8p21.2
NR2F1	0.910435	2.09282	2.2987	1.20082	0.00990424	0.248345	nuclear receptor subfamily 2, group F, member 1	Approved symbol	NR2F1	HGNC:7975	5q14
TERT	0.279273	0.83264	2.98145	1.57602	0.010319	0.255004	telomerase reverse transcriptase	Approved symbol	TERT	HGNC:11730	5p15.33
DOK3	0.5	1.35896	2.71792	1.4425	0.0105433	0.25788	docking protein 3	Approved symbol	DOK3	HGNC:24583	5q35
SFRP1	5.01677	8.34944	1.6643	0.734919	0.0108049	0.2597	secreted frizzled-related protein 1	Approved symbol	SFRP1	HGNC:10776	8p11.21
SNTB1	0.156636	0.64824	4.13851	2.04911	0.0115576	0.266755	syntrophin, beta 1 (dystrophin-associated protein A1, 59kDa, basic component 1)	Approved symbol	SNTB1	HGNC:11168	8q23-q24
KCTD12	1.17365	2.37102	2.0202	1.0145	0.0127692	0.280171	potassium channel tetramerization domain containing 12	Approved symbol	KCTD12	HGNC:14678	13q21
OSBPL3	2.67336	4.52243	1.69167	0.758445	0.0127839	0.280171	oxysterol binding protein-like 3	Approved symbol	OSBPL3	HGNC:16370	7p15.3
RASL11B	1.41743	2.63942	1.86212	0.896945	0.0131916	0.284525	RAS-like, family 11, member B	Approved symbol	RASL11B	HGNC:23804	4q12
C2orf27A	0.585085	1.34235	2.29428	1.19804	0.0138227	0.290925	chromosome 2 open reading frame 27A	Approved symbol	C2orf27A	HGNC:25077	2q21.2
GADD45G	4.11762	6.42453	1.56025	0.641782	0.0145958	0.296739	growth arrest and DNA-damage-inducible, gamma	Approved symbol	GADD45G	HGNC:4097	9q22.1-q22.2
HOXD13	1.07382	2.08851	1.94493	0.95972	0.014989	0.302589	homeobox D13	Approved symbol	HOXD13	HGNC:5136	2q31.1
HLX	1.53373	3.44176	2.24404	1.1661	0.0159755	0.31405	H2.0-like homeobox	Approved symbol	HLX	HGNC:4978	1q41
LINC00536	0.750497	1.75943	2.34435	1.22919	0.0160108	0.31405	long intergenic non-protein coding RNA 536	Approved symbol	LINC00536	HGNC:43645	8q23.3
DDX11L2	2.68004	4.6009	1.71673	0.77966	0.0162398	0.315446	DEAD/H (Asp-Glu-Ala-Asp/His) box helicase 11 like 2	Approved symbol	DDX11L2	HGNC:37103	2q13
PAK3	0.462979	1.10383	2.38419	1.2535	0.0163026	0.315446	p21 protein (Cdc42/Rac)-activated kinase 3	Approved symbol	PAK3	HGNC:8592	Xq22.3
CBY3	0.341142	0.925027	2.71156	1.43912	0.0168294	0.320385	chibby homolog 3 (Drosophila)	Approved symbol	CBY3	HGNC:33278	5q35.3
TIMP3	3.1619	5.48944	1.73612	0.795868	0.0173645	0.324186	TIMP metallopeptidase inhibitor 3	Approved symbol	TIMP3	HGNC:11822	22q12.3
FLJ36000	9.04337	14.0967	1.55879	0.64043	0.0174398	0.324186	N/A	Unmatched	Unmatched
LOC254559	1.40527	2.46852	1.75662	0.812802	0.0175458	0.324914	N/A	Unmatched	Unmatched
GDPD2	0.281358	0.779475	2.7704	1.47009	0.0187405	0.334505	glycerophosphodiester phosphodiesterase domain containing 2	Approved symbol	GDPD2	HGNC:25974	Xq13.1
DPH3P1	2.81099	4.46777	1.5894	0.668478	0.0190528	0.337141	diphthamide biosynthesis 3 pseudogene 1	Approved symbol	DPH3P1	HGNC:16136	20q13.33
MT1G	6.10742	9.53127	1.5606	0.642105	0.0200631	0.3473	metallothionein 1G	Approved symbol	MT1G	HGNC:7399	16q13
NKAIN3	1.64324	2.84512	1.73141	0.791948	0.0203146	0.347936	Na+/K+ transporting ATPase interacting 3	Approved symbol	NKAIN3	HGNC:26829	8q12.3
HPSE	1.69256	2.93727	1.7354	0.795265	0.0203912	0.347936	heparanase	Approved symbol	HPSE	HGNC:5164	4q21.3
SPATA17	1.38217	2.422	1.75231	0.809259	0.0208638	0.351008	spermatogenesis associated 17	Approved symbol	SPATA17	HGNC:25184	1q41
LMO2	3.3521	5.12354	1.52846	0.612075	0.0209297	0.351008	LIM domain only 2 (rhombotin-like 1)	Approved symbol	LMO2	HGNC:6642	11p13
ZNF486	0.341643	0.867102	2.53804	1.34371	0.0212318	0.352059	zinc finger protein 486	Approved symbol	ZNF486	HGNC:20807	19p12
PLOD2	0.373563	0.930227	2.49015	1.31623	0.0215821	0.354541	procollagen-lysine, 2-oxoglutarate 5-dioxygenase 2	Approved symbol	PLOD2	HGNC:9082	3q24
GPR19	0.251082	0.750234	2.98801	1.57918	0.0215972	0.354541	G protein-coupled receptor 19	Approved symbol	GPR19	HGNC:4473	12p12.3
ECE2	2.80318	4.36641	1.55766	0.639382	0.0216782	0.354813	endothelin converting enzyme 2	Approved symbol	ECE2	HGNC:13275	3q27.1
GPR124	3.64033	5.50507	1.51224	0.596691	0.0220153	0.356841	G protein-coupled receptor 124	Approved symbol	GPR124	HGNC:17849	8p11.22
PRSS12	1.48072	2.61303	1.7647	0.819425	0.0223587	0.358923	protease, serine, 12 (neurotrypsin, motopsin)	Approved symbol	PRSS12	HGNC:9477	4q25-q26
PIF1	4.24786	6.48392	1.5264	0.61013	0.0239601	0.372069	PIF1 5'-to-3' DNA helicase	Approved symbol	PIF1	HGNC:26220	15q22.1
ABCG2	1.62557	2.74822	1.69062	0.757555	0.0242197	0.37327	ATP-binding cassette, sub-family G (WHITE), member 2 (Junior blood group)	Approved symbol	ABCG2	HGNC:74	4q22.1
PROCA1	0.616009	1.37319	2.22916	1.1565	0.0259553	0.390015	protein interacting with cyclin A1	Approved symbol	PROCA1	HGNC:28600	17q11.2
SGK2	1.06494	1.92383	1.80651	0.853205	0.0263673	0.393669	serum/glucocorticoid regulated kinase 2	Approved symbol	SGK2	HGNC:13900	20q13.2
DNAI1	0.338083	0.799401	2.36451	1.24154	0.0265781	0.395991	dynein, axonemal, intermediate chain 1	Approved symbol	DNAI1	HGNC:2954	9p13.3
NPPA	0.307562	0.827495	2.69049	1.42787	0.0268553	0.398878	natriuretic peptide A	Approved symbol	NPPA	HGNC:7939	1p36.21
LONRF3	1.47028	2.50539	1.70403	0.768949	0.0280047	0.407064	LON peptidase N-terminal domain and ring finger 3	Approved symbol	LONRF3	HGNC:21152	Xq24
SLC25A19	1.41826	2.49134	1.75662	0.812802	0.0286529	0.411683	solute carrier family 25 (mitochondrial thiamine pyrophosphate carrier), member 19	Approved symbol	SLC25A19	HGNC:14409	17q25.1
LOC100499227	0.342407	0.839333	2.45127	1.29353	0.0300486	0.419773	N/A	Unmatched	Unmatched
GLT1D1	0.345638	0.877242	2.53804	1.34371	0.0311337	0.426529	glycosyltransferase 1 domain containing 1	Approved symbol	GLT1D1	HGNC:26483	12q24.32
NUP62CL	2.74424	4.33965	1.58137	0.661174	0.0318661	0.432106	nucleoporin 62kDa C-terminal like	Approved symbol	NUP62CL	HGNC:25960	Xq22.3
NT5E	1.10867	2.00725	1.81051	0.856398	0.0323715	0.436072	5'-nucleotidase, ecto (CD73)	Approved symbol	NT5E	HGNC:8021	6q14-q21
FANCB	2.53812	3.84543	1.51507	0.599386	0.0334602	0.442308	Fanconi anemia, complementation group B	Approved symbol	FANCB	HGNC:3583	Xp22.2
AMY2B	0.764081	1.45454	1.90364	0.928762	0.0340657	0.447037	amylase, alpha 2B (pancreatic)	Approved symbol	AMY2B	HGNC:478	1p21
HIST1H2BE	0.831892	1.61635	1.94298	0.958267	0.0341485	0.447396	histone cluster 1, H2be	Approved symbol	HIST1H2BE	HGNC:4753	6p22.1
FAM41C	2.48839	3.89278	1.56438	0.645589	0.0342464	0.448269	family with sequence similarity 41, member C	Approved symbol	FAM41C	HGNC:27635	1p36.33
LOC100289019	2.71969	4.21262	1.54893	0.631273	0.0343324	0.448574	N/A	Unmatched	Unmatched
SLPI	4.56691	6.92154	1.51559	0.599875	0.0354752	0.458904	secretory leukocyte peptidase inhibitor	Approved symbol	SLPI	HGNC:11092	20q13.12
ATP13A4	0.275849	0.735103	2.66487	1.41407	0.0360541	0.460008	ATPase type 13A4	Approved symbol	ATP13A4	HGNC:25422	3q29
INHBC	1.26833	2.22801	1.75664	0.81282	0.0362155	0.460008	inhibin, beta C	Approved symbol	INHBC	HGNC:6068	12q13
JMJD4	2.11655	3.31819	1.56773	0.64868	0.0363344	0.460008	jumonji domain containing 4	Approved symbol	JMJD4	HGNC:25724	1q42.13
DFNB59	1.33945	2.25247	1.68165	0.749875	0.0367702	0.462305	deafness, autosomal recessive 59	Approved symbol	DFNB59	HGNC:29502	2q31.2
KDELC1	2.96926	4.57857	1.54199	0.624794	0.0383836	0.472699	KDEL (Lys-Asp-Glu-Leu) containing 1	Approved symbol	KDELC1	HGNC:19350	13q33
CREB5	0.127044	0.474431	3.73439	1.90087	0.039565	0.480174	cAMP responsive element binding protein 5	Approved symbol	CREB5	HGNC:16844	7p15
LRRC31	2.85399	4.52121	1.58417	0.663729	0.0399251	0.483316	leucine rich repeat containing 31	Approved symbol	LRRC31	HGNC:26261	3q26.2
GCNT3	0.372965	0.988174	2.64951	1.40572	0.0406506	0.48527	glucosaminyl (N-acetyl) transferase 3, mucin type	Approved symbol	GCNT3	HGNC:4205	15q22
TNS3	0.677368	1.34451	1.9849	0.989066	0.0413393	0.487266	tensin 3	Approved symbol	TNS3	HGNC:21616	7p12.3
GBP2	1.4008	2.46645	1.76075	0.816188	0.0414152	0.48736	guanylate binding protein 2, interferon-inducible	Approved symbol	GBP2	HGNC:4183	1p22.2
PLEKHH2	3.51407	5.42271	1.54314	0.625872	0.043246	0.493515	pleckstrin homology domain containing, family H (with MyTH4 domain) member 2	Approved symbol	PLEKHH2	HGNC:30506	2p22
PSORS1C1	0.308766	0.771926	2.50004	1.32195	0.0444836	0.503223	psoriasis susceptibility 1 candidate 1	Approved symbol	PSORS1C1	HGNC:17202	6p21.3
MIR17HG	1.86565	3.01978	1.61862	0.694767	0.0449009	0.504361	miR-17-92 cluster host gene (non-protein coding)	Approved symbol	MIR17HG	HGNC:23564	13q31.3
NKAIN1	0.688123	1.48041	2.15137	1.10525	0.0454969	0.507082	Na+/K+ transporting ATPase interacting 1	Approved symbol	NKAIN1	HGNC:25743	1p35.2
TMSB15A	1.6961	2.76366	1.62942	0.704359	0.0472624	0.512141	thymosin beta 15a	Approved symbol	TMSB15A	HGNC:30744	Xq21.33-q22.3
PLEKHG7	0.496619	1.08133	2.17738	1.12259	0.047473	0.513005	pleckstrin homology domain containing, family G (with RhoGef domain) member 7	Approved symbol	PLEKHG7	HGNC:33829	12q22
FOLR1	0.48422	1.05433	2.17738	1.12259	0.0482099	0.514358	folate receptor 1 (adult)	Approved symbol	FOLR1	HGNC:3791	11q13.3-q14.1
LOC541471	0.868922	1.62852	1.87419	0.906267	0.0484033	0.514358	N/A	Unmatched	Unmatched
MFI2	0.279564	0.715503	2.55935	1.35578	0.0494249	0.518062	antigen p97 (melanoma associated) identified by monoclonal antibodies 133.2 and 96.5	Approved symbol	MFI2	HGNC:7037	3q28-q29
SCN5A	0.800291	1.46542	1.83111	0.872721	0.0499241	0.518966	sodium channel, voltage-gated, type V, alpha subunit	Approved symbol	SCN5A	HGNC:10593	3p21

## Sheet: Down<0.67P<0.05
ID	pLVX	NANOGP8	Fold change	log2ratio	pvalue	FDR	Approved name	Match type	Approved symbol	HGNC ID	Location
FLJ37505	0.544815	0.0947789	0.173965	-2.52313	0.00510183	0.175906	N/A	Unmatched	Unmatched
NAP1L5	1.33303	0.248234	0.186217	-2.42494	0.00019381	0.0224667	nucleosome assembly protein 1-like 5	Approved symbol	NAP1L5	HGNC:19968	4q21-q22
DNM3OS	0.799568	0.156153	0.195297	-2.35626	0.00215114	0.110156	DNM3 opposite strand/antisense RNA	Approved symbol	DNM3OS	HGNC:41228	1q24.3
CDH26	3.48511	0.769713	0.220857	-2.17881	0.0120941	0.272474	cadherin 26	Approved symbol	CDH26	HGNC:15902	20q13.33
LOC728640	0.547026	0.124417	0.227443	-2.13642	0.0140955	0.294375	N/A	Unmatched	Unmatched
PCDHGB8P	0.786056	0.182738	0.232474	-2.10486	0.00352714	0.146961	protocadherin gamma subfamily B, 8 pseudogene	Approved symbol	PCDHGB8P	HGNC:8715	5q31.3
TSSK1B	0.396608	0.0950384	0.239628	-2.06113	0.0362579	0.460008	testis-specific serine kinase 1B	Approved symbol	TSSK1B	HGNC:14968	5q22.2
GFRAL	0.991778	0.240236	0.242228	-2.04556	0.00118265	0.0777565	GDNF family receptor alpha like	Approved symbol	GFRAL	HGNC:32789	6p12.1
MBOAT4	0.594188	0.150431	0.253171	-1.98182	0.0181409	0.327886	membrane bound O-acyltransferase domain containing 4	Approved symbol	MBOAT4	HGNC:32311	8p12
C11orf92	61.2829	15.5657	0.253997	-1.97712	0.0495906	0.518062	colorectal cancer associated 1	Previous symbol	COLCA1	HGNC:33789	11q23.1
MB21D2	1.18038	0.300905	0.254923	-1.97187	0.00060141	0.0481053	Mab-21 domain containing 2	Approved symbol	MB21D2	HGNC:30438	3q28-q29
TGM6	0.462618	0.118172	0.255441	-1.96894	0.0497297	0.518565	transglutaminase 6	Approved symbol	TGM6	HGNC:16255	20p13
PKD1L3	1.21238	0.330779	0.272834	-1.8739	0.00128424	0.0810882	polycystic kidney disease 1-like 3	Approved symbol	PKD1L3	HGNC:21716	16q22.2
C9orf84	1.80342	0.49962	0.277041	-1.85183	0.00288694	0.130865	chromosome 9 open reading frame 84	Approved symbol	C9orf84	HGNC:26535	9q32
EVI2A	0.997117	0.279192	0.28	-1.8365	0.00808958	0.221986	ecotropic viral integration site 2A	Approved symbol	EVI2A	HGNC:3499	17q11.2
LOC348120	0.549083	0.154249	0.28092	-1.83177	0.0293493	0.415675	N/A	Unmatched	Unmatched
TAS2R50	0.64518	0.185284	0.287182	-1.79996	0.0164123	0.316605	taste receptor, type 2, member 50	Approved symbol	TAS2R50	HGNC:18882	12p13.2
C8B	1.36534	0.399058	0.292276	-1.77459	0.00148002	0.0891306	complement component 8, beta polypeptide	Approved symbol	C8B	HGNC:1353	1p32.2
LOC219731	0.609665	0.183732	0.301366	-1.73041	0.0214893	0.354374	N/A	Unmatched	Unmatched
OR8D1	0.996542	0.309187	0.31026	-1.68845	0.00811887	0.222076	olfactory receptor, family 8, subfamily D, member 1	Approved symbol	OR8D1	HGNC:8481	11q25
OLFML1	1.32137	0.415347	0.31433	-1.66965	0.00818449	0.222793	olfactomedin-like 1	Approved symbol	OLFML1	HGNC:24473	11p15
USP17L2	4.27917	1.39703	0.326472	-1.61497	8.00409e-05	0.0113587	ubiquitin specific peptidase 17-like family member 2	Approved symbol	USP17L2	HGNC:34434	8p23.1
NRG3	1.76031	0.596056	0.338608	-1.56231	0.0172144	0.324186	neuregulin 3	Approved symbol	NRG3	HGNC:7999	10q22-q23
UGT2B17	133.619	45.5154	0.340634	-1.5537	1.28333e-25	4.59851e-22	UDP glucuronosyltransferase 2 family, polypeptide B17	Approved symbol	UGT2B17	HGNC:12547	4q13
RASA4P	1.3216	0.454844	0.344162	-1.53884	0.00170932	0.095459	N/A	Unmatched	Unmatched
MID1	36.4177	12.5353	0.34421	-1.53864	4.03497e-05	0.00749897	midline 1	Approved symbol	MID1	HGNC:7095	Xp22
PCDHB7	1.57501	0.555709	0.35283	-1.50295	0.00384027	0.151083	protocadherin beta 7	Approved symbol	PCDHB7	HGNC:8692	5q31
GPR21	0.777068	0.277905	0.357633	-1.48345	0.0404896	0.485012	G protein-coupled receptor 21	Approved symbol	GPR21	HGNC:4476	9q33
SMCR5	1.57624	0.566788	0.359583	-1.4756	0.00303897	0.1352	Smith-Magenis syndrome chromosome region, candidate 5 (non-protein coding)	Approved symbol	SMCR5	HGNC:17918	17p11.2
LINC00161	2.39471	0.873859	0.364912	-1.45438	0.044131	0.501162	long intergenic non-protein coding RNA 161	Approved symbol	LINC00161	HGNC:17138	21q21.3
NEU4	0.7236	0.269456	0.372382	-1.42514	0.0339015	0.446527	sialidase 4	Approved symbol	NEU4	HGNC:21328	2q37.3
OR8G2	0.724018	0.269612	0.372382	-1.42514	0.0419218	0.490903	olfactory receptor, family 8, subfamily G, member 2	Approved symbol	OR8G2	HGNC:8485	11q24.2
OMG	3.56376	1.34002	0.376013	-1.41115	0.0104157	0.256069	oligodendrocyte myelin glycoprotein	Approved symbol	OMG	HGNC:8135	17q11-q12
EVI2B	3.11375	1.1711	0.376106	-1.41079	0.00751597	0.215289	ecotropic viral integration site 2B	Approved symbol	EVI2B	HGNC:3500	17q11.2
PRH2	1.06071	0.400547	0.37762	-1.40499	0.0465661	0.509694	proline-rich protein HaeIII subfamily 2	Approved symbol	PRH2	HGNC:9367	12p13.2
FLJ40292	1.22582	0.483049	0.394061	-1.34351	0.0206973	0.350631	N/A	Unmatched	Unmatched
TRIM43	0.894386	0.353549	0.395297	-1.33899	0.0429908	0.49332	tripartite motif containing 43	Approved symbol	TRIM43	HGNC:19015	2q11
TAS2R30	1.62901	0.646612	0.396937	-1.33302	0.0194553	0.340902	taste receptor, type 2, member 30	Approved symbol	TAS2R30	HGNC:19112	12p13.2
HCG11	1.13338	0.452901	0.399602	-1.32337	0.0171201	0.323716	HLA complex group 11 (non-protein coding)	Approved symbol	HCG11	HGNC:17707	6p22.2
RLN2	3.41149	1.37893	0.404203	-1.30685	0.00062689	0.0496421	relaxin 2	Approved symbol	RLN2	HGNC:10027	9p24.1
ANGPTL1	1.42925	0.58061	0.406235	-1.29961	0.0197287	0.343587	angiopoietin-like 1	Approved symbol	ANGPTL1	HGNC:489	1q25.2
FILIP1L	1.71977	0.706324	0.410707	-1.28382	0.0181966	0.328312	filamin A interacting protein 1-like	Approved symbol	FILIP1L	HGNC:24589	3q12.1
GPR18	2.14342	0.883566	0.412222	-1.27851	0.010661	0.25899	G protein-coupled receptor 18	Approved symbol	GPR18	HGNC:4472	13q32
SDK2	17.9275	7.39668	0.412588	-1.27723	0.000367905	0.0338025	sidekick cell adhesion molecule 2	Approved symbol	SDK2	HGNC:19308	17q21.31
RND3	4.66977	1.93219	0.413766	-1.27311	0.000281812	0.0280501	Rho family GTPase 3	Approved symbol	RND3	HGNC:671	2q23.3
GUCY1A2	2.69492	1.11834	0.414979	-1.26889	0.00385002	0.151083	guanylate cyclase 1, soluble, alpha 2	Approved symbol	GUCY1A2	HGNC:4684	11q21-q22
LOC100505967	0.793116	0.33181	0.418362	-1.25717	0.0432467	0.493515	N/A	Unmatched	Unmatched
TDH	1.61528	0.688325	0.426134	-1.23062	0.00541508	0.179367	L-threonine dehydrogenase (pseudogene)	Approved symbol	TDH	HGNC:15547	8p23.1
LOC100507424	1.30129	0.5653	0.434415	-1.20285	0.0171396	0.323716	N/A	Unmatched	Unmatched
GRIA3	2.78046	1.21016	0.435238	-1.20012	0.0116079	0.267056	glutamate receptor, ionotropic, AMPA 3	Approved symbol	GRIA3	HGNC:4573	Xq25
PLD1	59.1066	26.0252	0.44031	-1.18341	4.75757e-07	0.000213095	phospholipase D1, phosphatidylcholine-specific	Approved symbol	PLD1	HGNC:9067	3q26
SCN3A	0.943601	0.42	0.445104	-1.16779	0.0274262	0.403593	sodium channel, voltage-gated, type III, alpha subunit	Approved symbol	SCN3A	HGNC:10590	2q24
C12orf56	0.993684	0.444851	0.447678	-1.15947	0.0476543	0.513005	chromosome 12 open reading frame 56	Approved symbol	C12orf56	HGNC:26967	12q14.2
LOC100130872	2.81631	1.26122	0.447827	-1.15899	0.00347095	0.146042	N/A	Unmatched
HLA-DRB6	1.67579	0.761237	0.454255	-1.13843	0.0137839	0.290925	major histocompatibility complex, class II, DR beta 6 (pseudogene)	Approved symbol	HLA-DRB6	HGNC:4954	6p21.3
PKIA	1.95848	0.898117	0.458579	-1.12476	0.0356533	0.459549	protein kinase (cAMP-dependent, catalytic) inhibitor alpha	Approved symbol	PKIA	HGNC:9017	8q21.13
AIFM2	1.47106	0.677783	0.460746	-1.11796	0.021361	0.352737	apoptosis-inducing factor, mitochondrion-associated, 2	Approved symbol	AIFM2	HGNC:21411	10q22.2
SPON2	129.026	59.6407	0.462239	-1.11329	5.6421e-05	0.00898536	spondin 2, extracellular matrix protein	Approved symbol	SPON2	HGNC:11253	4p16.3
UNC5C	1.70817	0.793512	0.464541	-1.10612	0.0180924	0.327886	unc-5 homolog C (C. elegans)	Approved symbol	UNC5C	HGNC:12569	4q21-q23
LOC646329	2.32695	1.08104	0.464574	-1.10602	0.00907321	0.234477	N/A	Unmatched	Unmatched
DAB1	151.045	70.4057	0.466124	-1.10121	1.12384e-06	0.000447444	Dab, reelin signal transducer, homolog 1 (Drosophila)	Approved symbol	DAB1	HGNC:2661	1p32-p31
LOC100505933	1.22751	0.572996	0.466797	-1.09913	0.0259297	0.390015	N/A	Unmatched	Unmatched
FGL2	1.24022	0.578932	0.466797	-1.09913	0.0466149	0.509694	fibrinogen-like 2	Approved symbol	FGL2	HGNC:3696	7q11.23
ADAMTS1	78.1357	36.6254	0.468741	-1.09314	0.0255002	0.386766	ADAM metallopeptidase with thrombospondin type 1 motif, 1	Approved symbol	ADAMTS1	HGNC:217	21q21.3
BHMT2	4.40567	2.093	0.475069	-1.07379	0.00212697	0.110156	betaine--homocysteine S-methyltransferase 2	Approved symbol	BHMT2	HGNC:1048	5q13
HMGN2P46	5.8669	2.79366	0.476173	-1.07044	0.00180327	0.0994088	high mobility group nucleosomal binding domain 2 pseudogene 46	Approved symbol	HMGN2P46	HGNC:26817	15q15.1
FIGN	4.84391	2.30817	0.47651	-1.06942	0.000186664	0.02193	fidgetin	Approved symbol	FIGN	HGNC:13285	2q24
CD274	9.3567	4.4602	0.476685	-1.06889	0.0015985	0.092233	CD274 molecule	Approved symbol	CD274	HGNC:17635	9p24.1
LRRN3	1.01099	0.482271	0.477028	-1.06785	0.0450841	0.504996	leucine rich repeat neuronal 3	Approved symbol	LRRN3	HGNC:17200	7q31.1
DOK7	1.07417	0.513073	0.477645	-1.06599	0.0461738	0.509694	docking protein 7	Approved symbol	DOK7	HGNC:26594	4p16.2
BASP1	4.27458	2.05968	0.481844	-1.05336	0.000306948	0.0293807	brain abundant, membrane attached signal protein 1	Approved symbol	BASP1	HGNC:957	5p15.1
KLHL32	2.4152	1.16736	0.483339	-1.04889	0.00389503	0.151294	kelch-like family member 32	Approved symbol	KLHL32	HGNC:21221	6q16.3
PMCHL2	11.8248	5.75785	0.486931	-1.03821	0.00694335	0.203933	pro-melanin-concentrating hormone-like 2, pseudogene	Approved symbol	PMCHL2	HGNC:9111	5q13.2
MTMR7	4.81592	2.35358	0.488709	-1.03295	0.00633344	0.196063	myotubularin related protein 7	Approved symbol	MTMR7	HGNC:7454	8p22
MUC6	2.21465	1.0844	0.48965	-1.03018	0.0213616	0.352737	mucin 6, oligomeric mucus/gel-forming	Approved symbol	MUC6	HGNC:7517	11p15.5
AXDND1	1.71197	0.839118	0.490148	-1.02871	0.0174838	0.324186	axonemal dynein light chain domain containing 1	Approved symbol	AXDND1	HGNC:26564	1q25.2
CNGB3	1.42485	0.699081	0.490634	-1.02728	0.0331562	0.441151	cyclic nucleotide gated channel beta 3	Approved symbol	CNGB3	HGNC:2153	8q21.3
PCDHGA1	1.26172	0.619372	0.490893	-1.02652	0.0409066	0.485953	protocadherin gamma subfamily A, 1	Approved symbol	PCDHGA1	HGNC:8696	5q31
CDH18	8.8362	4.34428	0.491646	-1.02431	6.01215e-05	0.00916725	cadherin 18, type 2	Approved symbol	CDH18	HGNC:1757	5p14.3
DOCK10	2.34909	1.1648	0.495853	-1.01202	0.00641096	0.196458	dedicator of cytokinesis 10	Approved symbol	DOCK10	HGNC:23479	2q36.3
RLN1	6.42038	3.19847	0.498175	-1.00528	0.00260608	0.122875	relaxin 1	Approved symbol	RLN1	HGNC:10026	9p24.1
LOC728431	1.79008	0.891943	0.498269	-1.005	0.0159273	0.31358	N/A	Unmatched	Unmatched
SLC4A4	127.634	64.2118	0.503094	-0.991099	1.36655e-07	6.99527e-05	solute carrier family 4 (sodium bicarbonate cotransporter), member 4	Approved symbol	SLC4A4	HGNC:11030	4q13.3
BRDT	3.80941	1.93665	0.508387	-0.976001	0.00285809	0.130704	bromodomain, testis-specific	Approved symbol	BRDT	HGNC:1105	1p22.1
SLC5A4	3.78058	1.92455	0.509063	-0.974084	0.027392	0.403504	solute carrier family 5 (glucose activated ion channel), member 4	Approved symbol	SLC5A4	HGNC:11039	22q12.3
UTRN	564.27	287.672	0.509813	-0.971961	4.34967e-12	5.66762e-09	utrophin	Approved symbol	UTRN	HGNC:12635	6q24
INPP4B	2.39608	1.23268	0.514458	-0.958876	0.0138899	0.291912	inositol polyphosphate-4-phosphatase, type II, 105kDa	Approved symbol	INPP4B	HGNC:6075	4q31.1
COL10A1	2.78821	1.44053	0.516651	-0.952738	0.0258694	0.390015	collagen, type X, alpha 1	Approved symbol	COL10A1	HGNC:2185	6q21-q22
DSEL	142.415	73.7348	0.517746	-0.949685	1.94499e-14	3.9825e-11	dermatan sulfate epimerase-like	Approved symbol	DSEL	HGNC:18144	18q22.1
CACNA1G	1.89035	0.98541	0.521284	-0.939859	0.0281807	0.408017	calcium channel, voltage-dependent, T type, alpha 1G subunit	Approved symbol	CACNA1G	HGNC:1394	17q22
MAPK10	8.52692	4.5093	0.528831	-0.91912	0.000107545	0.0140132	mitogen-activated protein kinase 10	Approved symbol	MAPK10	HGNC:6872	4q22-q23
LINC00485	2.97379	1.58906	0.534354	-0.904131	0.0113027	0.263418	long intergenic non-protein coding RNA 485	Approved symbol	LINC00485	HGNC:27476	12q23.2
SYCP3	14.4953	7.74864	0.53456	-0.903575	4.04602e-05	0.00749897	synaptonemal complex protein 3	Approved symbol	SYCP3	HGNC:18130	12q23.2
ODAM	2.58436	1.38452	0.535731	-0.900418	0.0105858	0.258477	odontogenic, ameloblast asssociated	Approved symbol	ODAM	HGNC:26043	4q13.3
PCDHGB7	4.09469	2.1966	0.53645	-0.898485	0.00645193	0.196757	protocadherin gamma subfamily B, 7	Approved symbol	PCDHGB7	HGNC:8714	5q31
SND1-IT1	4.39574	2.35967	0.536808	-0.897522	0.0140807	0.294375	SND1 intronic transcript 1 (non-protein coding)	Approved symbol	SND1-IT1	HGNC:24158	7q32.1
HOXA-AS5	3.06064	1.64312	0.536854	-0.897397	0.017672	0.325309		Unmatched	Unmatched
PDE10A	92.3347	49.9015	0.540441	-0.887792	4.94949e-10	4.43382e-07	phosphodiesterase 10A	Approved symbol	PDE10A	HGNC:8772	6q26
LOC100272216	18.8988	10.3295	0.546568	-0.871528	0.000778027	0.0590024	N/A	Unmatched	Unmatched
LHX4	2.07318	1.13392	0.546945	-0.870532	0.0281551	0.408017	LIM homeobox 4	Approved symbol	LHX4	HGNC:21734	1q25.3
CCBP2	2.26865	1.24308	0.547936	-0.86792	0.0173655	0.324186	atypical chemokine receptor 2	Previous symbol	ACKR2	HGNC:1565	3p21.3
LIPG	2.31247	1.26708	0.547936	-0.86792	0.0207642	0.350959	lipase, endothelial	Approved symbol	LIPG	HGNC:6623	18q21.1
CYR61	22.6177	12.3967	0.548096	-0.867499	0.00233431	0.11438	cysteine-rich, angiogenic inducer, 61	Approved symbol	CYR61	HGNC:2654	1p22.3
JAG1	40.4436	22.2134	0.549244	-0.864481	6.35573e-08	3.50372e-05	jagged 1	Approved symbol	JAG1	HGNC:6188	20p12.1-p11.23
FAM3B	2.90581	1.59833	0.550045	-0.862379	0.0119663	0.271811	family with sequence similarity 3, member B	Approved symbol	FAM3B	HGNC:1253	21q22.3
CD200	26.8592	14.8187	0.551717	-0.857999	5.28905e-05	0.00861454	CD200 molecule	Approved symbol	CD200	HGNC:7203	3q13.2
EFNB2	10.7367	5.93322	0.552609	-0.855668	0.00441609	0.160355	ephrin-B2	Approved symbol	EFNB2	HGNC:3227	13q33
LOC100505687	2.3163	1.28218	0.553548	-0.85322	0.0199973	0.346999	N/A	Unmatched	Unmatched
PPARG	9.05027	5.033	0.556116	-0.846541	0.00164066	0.0929472	peroxisome proliferator-activated receptor gamma	Approved symbol	PPARG	HGNC:9236	3p25
CDKN2B	9.49004	5.27789	0.55615	-0.846454	0.000117485	0.0149018	cyclin-dependent kinase inhibitor 2B (p15, inhibits CDK4)	Approved symbol	CDKN2B	HGNC:1788	9p21
PLCH2	2.1746	1.21594	0.559155	-0.83868	0.0365488	0.460733	phospholipase C, eta 2	Approved symbol	PLCH2	HGNC:29037	1p36.32
ST7-OT3	4.89543	2.73733	0.559161	-0.838664	0.00593312	0.189929	ST7 overlapping transcript 3	Approved symbol	ST7-OT3	HGNC:16045	7q31.3
UPK1A	1.71108	0.957421	0.559542	-0.837682	0.0374063	0.467024	uroplakin 1A	Approved symbol	UPK1A	HGNC:12577	19q13.1
FRY	23.1992	13.0299	0.561653	-0.83225	4.53506e-06	0.00122643	furry homolog (Drosophila)	Approved symbol	FRY	HGNC:20367	13q13.1
ERAP2	2.63814	1.48276	0.562047	-0.831236	0.0215349	0.354374	endoplasmic reticulum aminopeptidase 2	Approved symbol	ERAP2	HGNC:29499	5q15
C1orf95	2.41278	1.35703	0.562435	-0.830241	0.030303	0.420458	chromosome 1 open reading frame 95	Approved symbol	C1orf95	HGNC:30491	1q42.12
SLC15A2	1.99328	1.12313	0.563457	-0.827622	0.0413246	0.487266	solute carrier family 15 (oligopeptide transporter), member 2	Approved symbol	SLC15A2	HGNC:10921	3q21.1
TNC	3.33957	1.88216	0.563594	-0.827272	0.0175709	0.32496	tenascin C	Approved symbol	TNC	HGNC:5318	9q33.1
TMEM229B	5.73839	3.24507	0.565501	-0.822398	0.00416757	0.158026	transmembrane protein 229B	Approved symbol	TMEM229B	HGNC:20130	14q23.3-q24.1
XYLT1	2.10879	1.19617	0.56723	-0.817995	0.0424205	0.492717	xylosyltransferase I	Approved symbol	XYLT1	HGNC:15516	16p12
SI	20.2345	11.5237	0.569509	-0.812209	0.000557813	0.0459849	sucrase-isomaltase (alpha-glucosidase)	Approved symbol	SI	HGNC:10856	3q25.2-q26.2
BMP6	11.811	6.73109	0.569899	-0.811222	0.00227895	0.113672	bone morphogenetic protein 6	Approved symbol	BMP6	HGNC:1073	6p24-p23
FOLH1B	4.06853	2.31915	0.570021	-0.810913	0.02121	0.352059	folate hydrolase 1B	Approved symbol	FOLH1B	HGNC:13636	11q14.3
XIST	3.48835	1.99661	0.572366	-0.804991	0.0430384	0.49332	X inactive specific transcript (non-protein coding)	Approved symbol	XIST	HGNC:12810	Xq13.2
PCDHB14	4.75866	2.72423	0.572479	-0.804706	0.00605515	0.191592	protocadherin beta 14	Approved symbol	PCDHB14	HGNC:8685	5q31
ARHGAP20	9.25434	5.30486	0.573229	-0.802817	0.00617954	0.194662	Rho GTPase activating protein 20	Approved symbol	ARHGAP20	HGNC:18357	11q23.2
CYP3A5	4.82468	2.78647	0.577544	-0.791997	0.00930455	0.237722	cytochrome P450, family 3, subfamily A, polypeptide 5	Approved symbol	CYP3A5	HGNC:2638	7q21.1
ATP1B1	989.201	573.059	0.579315	-0.787581	5.0547e-05	0.0084243	ATPase, Na+/K+ transporting, beta 1 polypeptide	Approved symbol	ATP1B1	HGNC:804	1q24.2
COLEC12	31.7442	18.4247	0.58041	-0.784855	3.60752e-05	0.00698738	collectin sub-family member 12	Approved symbol	COLEC12	HGNC:16016	18p11.32
SLC30A4	424.131	246.258	0.580617	-0.78434	3.53543e-09	2.53367e-06	solute carrier family 30 (zinc transporter), member 4	Approved symbol	SLC30A4	HGNC:11015	15q21.1
LINC00087	3.10084	1.80068	0.580708	-0.784115	0.0145597	0.296427	long intergenic non-protein coding RNA 87	Approved symbol	LINC00087	HGNC:34500	Xq26.3
MANEA	278.118	161.899	0.582122	-0.780607	2.29147e-11	2.21568e-08	mannosidase, endo-alpha	Approved symbol	MANEA	HGNC:21072	6q16.2
PCDHGB3	3.63622	2.12015	0.583065	-0.778271	0.0109922	0.260744	protocadherin gamma subfamily B, 3	Approved symbol	PCDHGB3	HGNC:8710	5q31
MBNL2	2.79931	1.63613	0.584474	-0.77479	0.019428	0.340902	muscleblind-like splicing regulator 2	Approved symbol	MBNL2	HGNC:16746	13q31.1
AKR1C2	3.64001	2.12839	0.584721	-0.77418	0.0400356	0.483429	aldo-keto reductase family 1, member C2	Approved symbol	AKR1C2	HGNC:385	10p15-p14
CCDC3	4.23863	2.47887	0.584827	-0.773917	0.033076	0.441151	coiled-coil domain containing 3	Approved symbol	CCDC3	HGNC:23813	10p14
SLC22A3	128.219	75.3074	0.587333	-0.767749	6.10617e-09	3.97817e-06	solute carrier family 22 (organic cation transporter), member 3	Approved symbol	SLC22A3	HGNC:10967	6q25.3
OAZ3	4.31274	2.53398	0.587557	-0.7672	0.0171423	0.323716	ornithine decarboxylase antizyme 3	Approved symbol	OAZ3	HGNC:8097	1q21.3
FZD4	83.7494	49.4991	0.591038	-0.758677	2.79571e-06	0.000852573	frizzled class receptor 4	Approved symbol	FZD4	HGNC:4042	11q14-q21
ARHGAP28	21.4126	12.661	0.591288	-0.758067	0.00595603	0.190129	Rho GTPase activating protein 28	Approved symbol	ARHGAP28	HGNC:25509	18p11.23
RDH11	261.957	155.169	0.592344	-0.755492	5.11107e-09	3.48843e-06	retinol dehydrogenase 11 (all-trans/9-cis/11-cis)	Approved symbol	RDH11	HGNC:17964	14q24.1
C7orf49	26.2284	15.5726	0.593731	-0.752119	6.47329e-05	0.00956512	chromosome 7 open reading frame 49	Approved symbol	C7orf49	HGNC:22432	7q33
C1QTNF3-AMACR	6.1722	3.66523	0.593829	-0.751879	0.0131513	0.284403	C1QTNF3-AMACR readthrough (NMD candidate)	Approved symbol	C1QTNF3-AMACR	HGNC:49198	5p13.2
GLIPR1L2	3.94736	2.35029	0.595408	-0.748048	0.0250406	0.381411	GLI pathogenesis-related 1 like 2	Approved symbol	GLIPR1L2	HGNC:28592	12q21.1
PCDHGA6	4.63274	2.76894	0.597689	-0.742533	0.00844105	0.226141	protocadherin gamma subfamily A, 6	Approved symbol	PCDHGA6	HGNC:8704	5q31
FSIP2	5.02168	3.00251	0.597909	-0.742001	0.0109838	0.260744	fibrous sheath interacting protein 2	Approved symbol	FSIP2	HGNC:21675	2q32.1
NRXN1	20.8818	12.517	0.599422	-0.738357	1.26683e-05	0.00297664	neurexin 1	Approved symbol	NRXN1	HGNC:8008	2p16.3
FLJ43663	5.33124	3.19743	0.599753	-0.737559	0.0108917	0.2597	N/A	Unmatched	Unmatched
LINC00470	8.38425	5.03308	0.600302	-0.73624	0.00558745	0.182842	long intergenic non-protein coding RNA 470	Approved symbol	LINC00470	HGNC:1225	18p11.32
BCHE	129.444	77.7948	0.600993	-0.734581	3.33099e-09	2.51279e-06	butyrylcholinesterase	Approved symbol	BCHE	HGNC:983	3q26.1-q26.2
AHNAK	308.144	185.321	0.60141	-0.733579	1.97372e-05	0.00449038	AHNAK nucleoprotein	Approved symbol	AHNAK	HGNC:347	11q12-q13
CG030	8.49068	5.10872	0.601686	-0.732917	0.0220334	0.356841	N/A	Unmatched	Unmatched
WNK3	119.322	71.9173	0.602717	-0.730446	6.52555e-09	4.06656e-06	WNK lysine deficient protein kinase 3	Approved symbol	WNK3	HGNC:14543	Xp11.22
PCDHB13	4.87298	2.93817	0.602951	-0.729888	0.0231136	0.365268	protocadherin beta 13	Approved symbol	PCDHB13	HGNC:8684	5q31
CAPN5	33.4103	20.1645	0.603541	-0.728476	0.0126026	0.280051	calpain 5	Approved symbol	CAPN5	HGNC:1482	11q14
HS3ST1	22.4534	13.5562	0.603751	-0.727974	9.12644e-05	0.0125057	heparan sulfate (glucosamine) 3-O-sulfotransferase 1	Approved symbol	HS3ST1	HGNC:5194	4p16
TNFSF4	6.54481	3.95783	0.604727	-0.725643	0.0103564	0.25514	tumor necrosis factor (ligand) superfamily, member 4	Approved symbol	TNFSF4	HGNC:11934	1q25
SHC4	3.20883	1.94133	0.604995	-0.725004	0.0244836	0.376124	SHC (Src homology 2 domain containing) family, member 4	Approved symbol	SHC4	HGNC:16743	15q21.1-q21.2
POM121L10P	8.28127	5.01559	0.605655	-0.723431	0.0232157	0.366062	POM121 transmembrane nucleoporin-like 10, pseudogene	Approved symbol	POM121L10P	HGNC:35448	22q11.23
EPHB1	4.86529	2.95898	0.608182	-0.717425	0.00687944	0.203725	EPH receptor B1	Approved symbol	EPHB1	HGNC:3392	3q21-q23
UBE2E3	38.9539	23.7076	0.608606	-0.716419	2.17568e-06	0.000692979	ubiquitin-conjugating enzyme E2E 3	Approved symbol	UBE2E3	HGNC:12479	2q31.3
MCTP1	20.4844	12.4777	0.60913	-0.715179	0.00464442	0.165593	multiple C2 domains, transmembrane 1	Approved symbol	MCTP1	HGNC:26183	5q15
C5orf4	13.3899	8.15794	0.609261	-0.714868	0.000198527	0.0226312	fatty acid hydroxylase domain containing 2	Previous symbol	FAXDC2	HGNC:1334	5q31-q32
ASRGL1	2.11106	1.2867	0.609505	-0.714291	0.0492769	0.517805	asparaginase like 1	Approved symbol	ASRGL1	HGNC:16448	11q12.3
GCLC	116.915	71.3866	0.610583	-0.71174	1.7473e-06	0.000596288	glutamate-cysteine ligase, catalytic subunit	Approved symbol	GCLC	HGNC:4311	6p12
HERC3	102.488	62.6861	0.611645	-0.709234	1.68192e-06	0.000596288	HECT and RLD domain containing E3 ubiquitin protein ligase 3	Approved symbol	HERC3	HGNC:4876	4q21
LUZP2	207.254	126.789	0.611757	-0.708969	1.98638e-09	1.58171e-06	leucine zipper protein 2	Approved symbol	LUZP2	HGNC:23206	11p14.3
SULF2	7.70996	4.71942	0.61212	-0.708114	0.0420547	0.491131	sulfatase 2	Approved symbol	SULF2	HGNC:20392	20q13.12-q13.13
NKX3-2	3.54675	2.1809	0.614901	-0.701575	0.0322381	0.435093	NK3 homeobox 2	Approved symbol	NKX3-2	HGNC:951	4p16.3
DDC	444.616	273.816	0.615849	-0.699352	1.07544e-07	5.70899e-05	dopa decarboxylase (aromatic L-amino acid decarboxylase)	Approved symbol	DDC	HGNC:2719	7p12.1
SRGAP3	22.05	13.6792	0.620372	-0.688795	0.00994556	0.248345	SLIT-ROBO Rho GTPase activating protein 3	Approved symbol	SRGAP3	HGNC:19744	3p25.3
BCAM	9.24166	5.73888	0.620979	-0.687383	0.00210287	0.109959	basal cell adhesion molecule (Lutheran blood group)	Approved symbol	BCAM	HGNC:6722	19q12-q13
SEPP1	16.1073	10.0075	0.6213	-0.686639	0.0249613	0.380607	selenoprotein P, plasma, 1	Approved symbol	SEPP1	HGNC:10751	5q31
EPHA6	15.9866	9.93782	0.621633	-0.685865	0.0113862	0.26484	EPH receptor A6	Approved symbol	EPHA6	HGNC:19296	3q12.1
TACSTD2	3.4703	2.16051	0.622573	-0.683685	0.0217012	0.354813	tumor-associated calcium signal transducer 2	Approved symbol	TACSTD2	HGNC:11530	1p32
APOD	49.4721	30.867	0.623928	-0.680548	0.000816169	0.0599863	apolipoprotein D	Approved symbol	APOD	HGNC:612	3q29
ZNF844	8.18645	5.12126	0.625577	-0.676741	0.00586494	0.189329	zinc finger protein 844	Approved symbol	ZNF844	HGNC:25932	19p13.2
ZNF671	4.77215	2.98786	0.626104	-0.675525	0.0179232	0.326475	zinc finger protein 671	Approved symbol	ZNF671	HGNC:26279	19q13.43
IYD	28.0962	17.5912	0.626106	-0.675522	6.36758e-06	0.00160117	iodotyrosine deiodinase	Approved symbol	IYD	HGNC:21071	6q25.1
CCDC64	4.07519	2.55492	0.626947	-0.673585	0.036277	0.460008	coiled-coil domain containing 64	Approved symbol	CCDC64	HGNC:28095	12q24.23
ACPP	57.7674	36.3218	0.628759	-0.669421	4.54573e-07	0.000210174	acid phosphatase, prostate	Approved symbol	ACPP	HGNC:125	3q22.1
CAP2	68.5178	43.1088	0.629163	-0.668495	0.00304678	0.1352	CAP, adenylate cyclase-associated protein, 2 (yeast)	Approved symbol	CAP2	HGNC:20039	6p22.3
GSG1	3.93915	2.48467	0.630762	-0.664833	0.0437851	0.498468	germ cell associated 1	Approved symbol	GSG1	HGNC:19716	12p13.31
LOC729513	4.39611	2.77323	0.630837	-0.664661	0.0207203	0.350631		Unmatched
SLC44A3	11.5633	7.30735	0.631941	-0.662138	0.000462469	0.0409171	solute carrier family 44, member 3	Approved symbol	SLC44A3	HGNC:28689	1p22.1
ARID5B	98.3504	62.399	0.634456	-0.656409	0.0466488	0.509694	AT rich interactive domain 5B (MRF1-like)	Approved symbol	ARID5B	HGNC:17362	10q11.22
RNF138P1	8.78747	5.58849	0.635961	-0.652991	0.012677	0.280096	ring finger protein 138, E3 ubiquitin protein ligase pseudogene 1	Approved symbol	RNF138P1	HGNC:30342	5q11.2
C8orf84	4.0083	2.54968	0.636101	-0.652672	0.0291186	0.413634	somatomedin B and thrombospondin, type 1 domain containing	Previous symbol	SBSPON	HGNC:30362	8q21.11
IL18BP	7.41936	4.7388	0.638707	-0.646773	0.00909278	0.234477	interleukin 18 binding protein	Approved symbol	IL18BP	HGNC:5987	11q13
PKNOX2	6.61533	4.22793	0.63911	-0.645863	0.0459197	0.509024	PBX/knotted 1 homeobox 2	Approved symbol	PKNOX2	HGNC:16714	11q24.2
ASZ1	7.32866	4.69015	0.639973	-0.643916	0.00472999	0.168226	ankyrin repeat, SAM and basic leucine zipper domain containing 1	Approved symbol	ASZ1	HGNC:1350	7q31.2
LHX9	7.52937	4.83246	0.641814	-0.639772	0.0239061	0.372036	LIM homeobox 9	Approved symbol	LHX9	HGNC:14222	1q31.1
LOC91948	6.68144	4.28966	0.642025	-0.639298	0.0223986	0.359105	N/A	Unmatched	Unmatched
TTC3P1	23.4346	15.0589	0.642591	-0.638028	7.34253e-05	0.0106304	tetratricopeptide repeat domain 3 pseudogene 1	Approved symbol	TTC3P1	HGNC:23318	Xq13.2
CDK8	164.366	105.652	0.642783	-0.637595	1.65353e-07	8.17242e-05	cyclin-dependent kinase 8	Approved symbol	CDK8	HGNC:1779	13q12
PDE5A	5.85677	3.77223	0.64408	-0.634688	0.026742	0.39802	phosphodiesterase 5A, cGMP-specific	Approved symbol	PDE5A	HGNC:8784	4q27
AHR	4.19546	2.70229	0.644099	-0.634646	0.0289685	0.412728	aryl hydrocarbon receptor	Approved symbol	AHR	HGNC:348	7p15
TMEM140	24.4621	15.7854	0.645298	-0.631962	0.000104664	0.0137628	transmembrane protein 140	Approved symbol	TMEM140	HGNC:21870	7q33
C9orf46	51.8133	33.5293	0.647118	-0.627899	2.02515e-06	0.000659692	plasminogen receptor, C-terminal lysine transmembrane protein	Previous symbol	PLGRKT	HGNC:23633	9p24.1
SUSD2	21.2841	13.7789	0.647382	-0.62731	6.16802e-05	0.00930592	sushi domain containing 2	Approved symbol	SUSD2	HGNC:30667	22q11-q12
AMOTL1	9.03687	5.8509	0.647447	-0.627166	0.0344334	0.449485	angiomotin like 1	Approved symbol	AMOTL1	HGNC:17811	11q21
CATSPER3	4.12836	2.67845	0.648792	-0.624172	0.0422626	0.49248	cation channel, sperm associated 3	Approved symbol	CATSPER3	HGNC:20819	5q31.2
ST7-OT4	26.3174	17.133	0.651014	-0.61924	0.000361935	0.0334685	ST7 overlapping transcript 4	Approved symbol	ST7-OT4	HGNC:18835	7q31.2
IL1RAPL1	4.19101	2.72907	0.651171	-0.618891	0.0339279	0.446527	interleukin 1 receptor accessory protein-like 1	Approved symbol	IL1RAPL1	HGNC:5996	Xp22.1-p21.3
LRRN1	711.383	463.874	0.652073	-0.616894	0.0050222	0.174994	leucine rich repeat neuronal 1	Approved symbol	LRRN1	HGNC:20980	3p26.2
PEBP4	7.21984	4.70922	0.652261	-0.61648	0.00994169	0.248345	phosphatidylethanolamine-binding protein 4	Approved symbol	PEBP4	HGNC:28319	8p21.3
GREB1	16.453	10.7456	0.653111	-0.614601	0.000285144	0.0281859	growth regulation by estrogen in breast cancer 1	Approved symbol	GREB1	HGNC:24885	2p25.1
FN1	694.093	453.415	0.653248	-0.614296	1.70285e-06	0.000596288	fibronectin 1	Approved symbol	FN1	HGNC:3778	2q34
LOC100506990	47.5836	31.1793	0.655253	-0.609875	0.00215961	0.110156	N/A	Unmatched	Unmatched
TMEM38B	213.804	140.108	0.655311	-0.609749	1.25174e-06	0.000472136	transmembrane protein 38B	Approved symbol	TMEM38B	HGNC:25535	9q31.3
ZNF117	23.0931	15.134	0.655347	-0.60967	0.000931784	0.0657895	zinc finger protein 117	Approved symbol	ZNF117	HGNC:12897	7q11.2
CSMD1	260.254	170.567	0.655386	-0.609584	2.85569e-07	0.000136436	CUB and Sushi multiple domains 1	Approved symbol	CSMD1	HGNC:14026	8p23.2
LOC100506433	36.6917	24.0522	0.65552	-0.609287	0.000355248	0.0330634	N/A	Unmatched	Unmatched
FDPSL2A	7.88839	5.17437	0.655947	-0.608348	0.0108569	0.2597	farnesyl diphosphate synthase pseudogene 2	Previous symbol	FDPSP2	HGNC:3633	7q11.23
PROX2	4.98668	3.27664	0.657079	-0.605861	0.0377578	0.469388	prospero homeobox 2	Approved symbol	PROX2	HGNC:26715	14q24.3
LOC100335030	6.18151	4.06368	0.657393	-0.605172	0.0208496	0.351008		Unmatched
REXO1L1	10.4741	6.88584	0.657418	-0.605117	0.0125077	0.279307	REX1, RNA exonuclease 1 homolog (S. cerevisiae)-like 1, pseudogene	Previous symbol	REXO1L1P	HGNC:24660	8q21.2
DDAH2	6.86282	4.51621	0.65807	-0.603688	0.0259147	0.390015	dimethylarginine dimethylaminohydrolase 2	Approved symbol	DDAH2	HGNC:2716	6p21
TMEM47	25.206	16.5906	0.658201	-0.6034	0.000103931	0.0137628	transmembrane protein 47	Approved symbol	TMEM47	HGNC:18515	Xp11.4
SERPINI1	4.74456	3.13883	0.661565	-0.596046	0.026091	0.391174	serpin peptidase inhibitor, clade I (neuroserpin), member 1	Approved symbol	SERPINI1	HGNC:8943	3q26.1
LOC641298	6.19782	4.1043	0.662218	-0.594623	0.0272503	0.402243	N/A	Unmatched	Unmatched
KCNQ1OT1	67.5081	44.7469	0.662838	-0.593273	0.0265293	0.395675	KCNQ1 opposite strand/antisense transcript 1 (non-protein coding)	Approved symbol	KCNQ1OT1	HGNC:6295	11p15.5
RAI2	3.90349	2.59148	0.663887	-0.59099	0.038442	0.472699	retinoic acid induced 2	Approved symbol	RAI2	HGNC:9835	Xp22
STEAP2	1995.33	1327.22	0.665161	-0.588225	1.91527e-06	0.000638408	STEAP family member 2, metalloreductase	Approved symbol	STEAP2	HGNC:17885	7q21.13
GUSBP1	154.018	102.451	0.665184	-0.588175	1.03988e-06	0.000425844	glucuronidase, beta pseudogene 1	Approved symbol	GUSBP1	HGNC:13670	5p14.3
MAP3K8	7.51376	4.99885	0.665294	-0.587937	0.0141402	0.294375	mitogen-activated protein kinase kinase kinase 8	Approved symbol	MAP3K8	HGNC:6860	10p11.2
SEMA3C	40.8448	27.1826	0.66551	-0.587467	0.00030748	0.0293807	sema domain, immunoglobulin domain (Ig), short basic domain, secreted, (semaphorin) 3C	Approved symbol	SEMA3C	HGNC:10725	7q21-q31
TMEM144	135.62	90.3042	0.66586	-0.586708	0.0142851	0.294827	transmembrane protein 144	Approved symbol	TMEM144	HGNC:25633	4q32.1
LOC286367	4.5187	3.0116	0.666474	-0.58538	0.026181	0.391704	N/A	Unmatched	Unmatched
ZBTB43	163.387	108.921	0.666642	-0.585016	1.7202e-06	0.000596288	zinc finger and BTB domain containing 43	Approved symbol	ZBTB43	HGNC:17908	9q33.3
PREX1	24.8791	16.5878	0.666737	-0.58481	0.000648178	0.0507669	phosphatidylinositol-3,4,5-trisphosphate-dependent Rac exchange factor 1	Approved symbol	PREX1	HGNC:32594	20q13.13
AXIN2	8.15929	5.44061	0.6668	-0.584674	0.012653	0.280096	axin 2	Approved symbol	AXIN2	HGNC:904	17q24.1
FAM49A	4.3919	2.92853	0.666803	-0.584667	0.0475231	0.513005	family with sequence similarity 49, member A	Approved symbol	FAM49A	HGNC:25373	2p24.3
LOC100190938	6.67841	4.45665	0.667322	-0.583544	0.0289288	0.412574	N/A	Unmatched	Unmatched
KIAA0825	5.43641	3.629	0.667536	-0.583083	0.0310466	0.425829	KIAA0825	Approved symbol	KIAA0825	HGNC:28532	5q15
RTN1	11.1662	7.45448	0.667596	-0.582952	0.00372386	0.151083	reticulon 1	Approved symbol	RTN1	HGNC:10467	14q21-q22
HOXA10	24.7016	16.507	0.668259	-0.58152	0.000240529	0.0253493	homeobox A10	Approved symbol	HOXA10	HGNC:5100	7p15.2
ZMIZ1	346.728	231.733	0.668343	-0.581339	9.06182e-06	0.00223936	zinc finger, MIZ-type containing 1	Approved symbol	ZMIZ1	HGNC:16493	10q22.3
LOC284412	61.8722	41.3912	0.668979	-0.579967	0.00860783	0.228105	N/A	Unmatched	Unmatched
