# Supplementary material for: NANOG reprograms prostate cancer cells to castration resistance via dynamically repressing and engaging the AR/FOXA1 signaling axis
Source: Cell Discov. 2016 Nov 15;2:16041–. doi: 10.1038/celldisc.2016.41 (PMC5109294; doi:10.1038/celldisc.2016.41)
Supplement: Supplementary Table S6 [file celldisc201641-s6.xls]

## Sheet: Up>1.5 and Down<0.67 P<0.05
Table S6. Differentially expressed genes (DEGs) in NANOGP8 overexpressing LNCaP cells in the absence of androgen (AI) d22 as determined by RNA-Seq analysis.
Presented are fold changes derived from normalized read counts using 76 nucleotide paired end NextGen sequencing of transcripts from LNCaP-NP8 cells vs LNCaP-PLVX under AI conditions at d22.
Threshold >1.5X up and <1.5X down (<0.67) P<0.05.
ID	PLVX	NANOGP8	Fold change	log2ratio	pvalue	FDR	Approved name	Match type	Approved symbol	HGNC ID	Location
UTS2	0.00913936	3.81112	417.001	8.70391	3.06467e-17	8.82381e-14	urotensin 2	Approved symbol	UTS2	HGNC:12636	1p36
NANOG	1.40113	348.999	249.084	7.96049	1.43156e-130	2.06087e-126	Nanog homeobox	Approved symbol	NANOG	HGNC:20857	12p13.31
SNPH	0.00898588	0.454818	50.6147	5.66149	0.00231825	0.139638	syntaphilin	Approved symbol	SNPH	HGNC:15931	20p13
SCUBE2	0.846068	15.5246	18.3491	4.19764	5.94478e-26	4.27905e-22	signal peptide, CUB domain, EGF-like 2	Approved symbol	SCUBE2	HGNC:30425	11p15.4
ATP10B	0.201443	2.90834	14.4375	3.85175	1.10093e-09	1.58489e-06	ATPase, class V, type 10B	Approved symbol	ATP10B	HGNC:13543	5q34
NTRK2	5.16108	65.4235	12.6763	3.66406	9.50281e-13	1.71003e-09	neurotrophic tyrosine kinase, receptor, type 2	Approved symbol	NTRK2	HGNC:8032	9q22.1
RNASE1	0.0850332	1.04433	12.2815	3.61841	7.31524e-05	0.0163301	ribonuclease, RNase A family, 1 (pancreatic)	Approved symbol	RNASE1	HGNC:10044	14q11.2
KRT75	0.121297	0.99561	8.20805	3.03704	0.000878784	0.0751284	keratin 75	Approved symbol	KRT75	HGNC:24431	12q13.13
PRSS2	0.121129	0.92628	7.64704	2.9349	0.000807384	0.0711	protease, serine, 2 (trypsin 2)	Approved symbol	PRSS2	HGNC:9483	7q34
CXCR4	0.0840495	0.622927	7.41143	2.88975	0.00452962	0.211015	chemokine (C-X-C motif) receptor 4	Approved symbol	CXCR4	HGNC:2561	2q21
S1PR3	17.5897	112.093	6.37265	2.67189	8.10131e-21	3.88755e-17	sphingosine-1-phosphate receptor 3	Approved symbol	S1PR3	HGNC:3167	9q22.1-q22.2
TMC5	1.20522	6.35185	5.27028	2.39788	2.93221e-09	3.83747e-06	transmembrane channel-like 5	Approved symbol	TMC5	HGNC:22999	16p13.11
HIST1H2AJ	0.201484	1.05727	5.2474	2.3916	0.00223761	0.137223	histone cluster 1, H2aj	Approved symbol	HIST1H2AJ	HGNC:4727	6p22.1
SCNN1G	1.46281	6.78092	4.63556	2.21274	6.79163e-07	0.000425097	sodium channel, non-voltage-gated 1, gamma subunit	Approved symbol	SCNN1G	HGNC:10602	16p12
C9orf47	2.41202	11.1709	4.63136	2.21143	4.74765e-09	5.25747e-06	chromosome 9 open reading frame 47	Approved symbol	C9orf47	HGNC:23669	9q22.1
HIST1H2BM	0.54613	2.51749	4.60969	2.20467	0.000413394	0.0465938	histone cluster 1, H2bm	Approved symbol	HIST1H2BM	HGNC:4750	6p22.1
CCDC85A	0.533111	2.35545	4.41831	2.1435	0.000289182	0.0385122	coiled-coil domain containing 85A	Approved symbol	CCDC85A	HGNC:29400	2p16.1
PGR	3.09308	12.3546	3.99427	1.99793	3.84898e-06	0.00191069	progesterone receptor	Approved symbol	PGR	HGNC:8910	11q22-q23
STAB2	0.544739	2.16358	3.97178	1.98978	0.000891368	0.0751284	stabilin 2	Approved symbol	STAB2	HGNC:18629	12q23.3
H19	0.195467	0.754541	3.86021	1.94868	0.0199139	0.498574	H19, imprinted maternally expressed transcript (non-protein coding)	Approved symbol	H19	HGNC:4713	11p15.5
CCND2	3.57817	13.5448	3.78538	1.92044	0.000414282	0.0465938	cyclin D2	Approved symbol	CCND2	HGNC:1583	12p13
CADPS2	1.15817	4.35762	3.7625	1.91169	2.61382e-06	0.00144725	Ca++-dependent secretion activator 2	Approved symbol	CADPS2	HGNC:16018	7q31.32
PDE7B	1.3257	4.92943	3.71836	1.89466	2.60585e-05	0.00781539	phosphodiesterase 7B	Approved symbol	PDE7B	HGNC:8792	6q23-q24
TFF1	0.238574	0.877521	3.67819	1.879	0.00966452	0.325832	trefoil factor 1	Approved symbol	TFF1	HGNC:11755	21q22.3
HIST1H3I	2.07407	7.51123	3.62148	1.85658	0.000200283	0.0298166	histone cluster 1, H3i	Approved symbol	HIST1H3I	HGNC:4771	6p22.1
MND1	1.65315	5.94588	3.5967	1.84667	0.000129688	0.0230492	meiotic nuclear divisions 1 homolog (S. cerevisiae)	Approved symbol	MND1	HGNC:24839	4q31.3
CPA6	0.390752	1.3957	3.57183	1.83666	0.00660197	0.258871	carboxypeptidase A6	Approved symbol	CPA6	HGNC:17245	8q12.3
LOC647946	0.240724	0.850377	3.53259	1.82072	0.029959	0.624564	N/A	Unmatched	Unmatched
FOLR1	0.574574	2.02957	3.53231	1.82061	0.000851353	0.0733896	folate receptor 1 (adult)	Approved symbol	FOLR1	HGNC:3791	11q13.3-q14.1
ACR	0.198308	0.696738	3.51341	1.81287	0.0302409	0.625788	acrosin	Approved symbol	ACR	HGNC:126	22q13.33
SLC5A1	1.60708	5.50371	3.42467	1.77597	1.29003e-05	0.00516601	solute carrier family 5 (sodium/glucose cotransporter), member 1	Approved symbol	SLC5A1	HGNC:11036	22q12.3
ADAM12	3.44953	11.6303	3.37157	1.75342	2.10086e-05	0.00657478	ADAM metallopeptidase domain 12	Approved symbol	ADAM12	HGNC:190	10q26
ZNF367	1.51436	5.08123	3.35537	1.74647	0.000380681	0.0447864	zinc finger protein 367	Approved symbol	ZNF367	HGNC:18320	9q22
RLTPR	0.385487	1.2743	3.30569	1.72495	0.0219996	0.528724	RGD motif, leucine rich repeats, tropomodulin domain and proline-rich containing	Approved symbol	RLTPR	HGNC:27089	16q22.1
ADORA1	0.274447	0.904438	3.29549	1.72049	0.0151331	0.436708	adenosine A1 receptor	Approved symbol	ADORA1	HGNC:262	1q32.1
NAGS	0.276531	0.911306	3.29549	1.72049	0.0247778	0.563362	N-acetylglutamate synthase	Approved symbol	NAGS	HGNC:17996	17q21.31
LOC285847	0.3221	1.03916	3.22622	1.68984	0.0237319	0.553727	N/A	Unmatched	Unmatched
LOC339524	0.432064	1.37102	3.17318	1.66593	0.00791872	0.287873	N/A	Unmatched	Unmatched
HIST1H3A	0.390954	1.22301	3.12826	1.64536	0.0143983	0.423389	histone cluster 1, H3a	Approved symbol	HIST1H3A	HGNC:4766	6p22.1
KCNJ12	0.620921	1.91929	3.09104	1.62809	0.00354167	0.177942	potassium inwardly-rectifying channel, subfamily J, member 12	Approved symbol	KCNJ12	HGNC:6258	17p11.1
UHRF1	3.65465	11.1525	3.05158	1.60956	0.000148752	0.0252417	ubiquitin-like with PHD and ring finger domains 1	Approved symbol	UHRF1	HGNC:12556	19p13.3
UGT2B11	2.28094	6.93367	3.03983	1.60399	0.00183213	0.122452	UDP glucuronosyltransferase 2 family, polypeptide B11	Approved symbol	UGT2B11	HGNC:12545	4q13.3
TIAM1	1.08301	3.28357	3.03189	1.60022	0.00146773	0.105122	T-cell lymphoma invasion and metastasis 1	Approved symbol	TIAM1	HGNC:11805	21q22.1
BARX2	0.768732	2.32053	3.01865	1.5939	0.00219848	0.135834	BARX homeobox 2	Approved symbol	BARX2	HGNC:956	11q24.3
FAM13A	32.0558	96.1955	3.00088	1.58538	1.69531e-17	6.10142e-14	family with sequence similarity 13, member A	Approved symbol	FAM13A	HGNC:19367	4q22.1
HIST1H1B	3.13849	9.36791	2.98485	1.57766	0.000266541	0.035861	histone cluster 1, H1b	Approved symbol	HIST1H1B	HGNC:4719	6p22.1
CKS2	19.1693	57.0794	2.97764	1.57417	2.41315e-10	3.85997e-07	CDC28 protein kinase regulatory subunit 2	Approved symbol	CKS2	HGNC:2000	9q22
NMU	1.35037	3.94984	2.92501	1.54844	0.00775382	0.286951	neuromedin U	Approved symbol	NMU	HGNC:7859	4q12
MYBL2	4.45888	12.8844	2.88959	1.53086	0.000111923	0.0206569	v-myb avian myeloblastosis viral oncogene homolog-like 2	Approved symbol	MYBL2	HGNC:7548	20q13.1
CDC45	2.05707	5.80348	2.82124	1.49633	0.00115664	0.090989	cell division cycle 45	Approved symbol	CDC45	HGNC:1739	22q11.21
HIST1H3B	11.0794	31.1855	2.81474	1.493	5.49866e-05	0.0138875	histone cluster 1, H3b	Approved symbol	HIST1H3B	HGNC:4776	6p22.1
BIRC5	11.3432	31.8855	2.81099	1.49108	6.21141e-05	0.0149032	baculoviral IAP repeat containing 5	Approved symbol	BIRC5	HGNC:593	17q25.3
ESCO2	7.15576	20.088	2.80725	1.48916	0.000104089	0.0199796	establishment of sister chromatid cohesion N-acetyltransferase 2	Approved symbol	ESCO2	HGNC:27230	8p21.1
CKAP2L	5.82459	16.351	2.80723	1.48915	7.36129e-05	0.0163301	cytoskeleton associated protein 2-like	Approved symbol	CKAP2L	HGNC:26877	2q13
NR2F1	1.57968	4.42771	2.80292	1.48693	0.00301282	0.162163	nuclear receptor subfamily 2, group F, member 1	Approved symbol	NR2F1	HGNC:7975	5q14
C6orf97	0.348668	0.96883	2.77866	1.47439	0.0303186	0.626208	coiled-coil domain containing 170	Previous symbol	CCDC170	HGNC:21177	6q25.1
PAPPA	2.54562	7.06396	2.77494	1.47246	0.0045738	0.211015	pregnancy-associated plasma protein A, pappalysin 1	Approved symbol	PAPPA	HGNC:8602	9q33.1
LOC100302650	0.389388	1.07993	2.7734	1.47166	0.034331	0.667403	N/A	Unmatched	Unmatched
CD36	0.458286	1.26737	2.76545	1.46752	0.0289298	0.612461	CD36 molecule (thrombospondin receptor)	Approved symbol	CD36	HGNC:1663	7q11.2
NUF2	6.85553	18.7348	2.7328	1.45038	5.07399e-05	0.0130438	NUF2, NDC80 kinetochore complex component	Approved symbol	NUF2	HGNC:14621	1q23.3
HIST1H2AL	5.18209	14.1391	2.72846	1.44809	0.000717955	0.0666114	histone cluster 1, H2al	Approved symbol	HIST1H2AL	HGNC:4730	6p22.1
KIFC1	2.28241	6.20298	2.71773	1.4424	0.00239602	0.141947	kinesin family member C1	Approved symbol	KIFC1	HGNC:6389	6p21.32
UBE2C	8.19005	22.2293	2.71419	1.44052	6.1507e-05	0.0149032	ubiquitin-conjugating enzyme E2C	Approved symbol	UBE2C	HGNC:15937	20q13.12
LOXL3	0.557615	1.5033	2.69595	1.43079	0.0362871	0.681082	lysyl oxidase-like 3	Approved symbol	LOXL3	HGNC:13869	2p13
GTSE1	3.95996	10.6661	2.6935	1.42948	0.00104087	0.0846575	G-2 and S-phase expressed 1	Approved symbol	GTSE1	HGNC:13698	22q13.2-q13.3
C18orf56	0.400002	1.07388	2.68469	1.42475	0.0449261	0.759104	TYMS opposite strand	Previous symbol	TYMSOS	HGNC:29553	18p11.32
EFNA2	0.349887	0.937819	2.68035	1.42242	0.0300129	0.624564	ephrin-A2	Approved symbol	EFNA2	HGNC:3222	19p13
FOXF2	0.344917	0.924497	2.68035	1.42242	0.0452226	0.759655	forkhead box F2	Approved symbol	FOXF2	HGNC:3810	6p25.3
CENPA	2.2148	5.91352	2.67	1.41684	0.000611393	0.0597503	centromere protein A	Approved symbol	CENPA	HGNC:1851	2p23.3
SHCBP1	4.9145	13.0513	2.65568	1.40908	0.000622572	0.0597503	SHC SH2-domain binding protein 1	Approved symbol	SHCBP1	HGNC:29547	16q11
HOXD13	1.22433	3.18246	2.59935	1.37815	0.00208788	0.131254	homeobox D13	Approved symbol	HOXD13	HGNC:5136	2q31.1
PBK	6.9269	17.8943	2.5833	1.36922	0.000220246	0.032027	PDZ binding kinase	Approved symbol	PBK	HGNC:18282	8p21.2
TNFAIP2	4.61126	11.8581	2.57156	1.36264	3.62254e-05	0.0106429	tumor necrosis factor, alpha-induced protein 2	Approved symbol	TNFAIP2	HGNC:11895	14q32
SNTB1	0.755524	1.94159	2.56986	1.36169	0.012388	0.390235	syntrophin, beta 1 (dystrophin-associated protein A1, 59kDa, basic component 1)	Approved symbol	SNTB1	HGNC:11168	8q23-q24
PTTG1	16.546	42.3759	2.5611	1.35676	0.00022773	0.0321411	pituitary tumor-transforming 1	Approved symbol	PTTG1	HGNC:9690	5q35.1
DNASE1L3	1.16755	2.99013	2.56102	1.35672	0.00211126	0.132147	deoxyribonuclease I-like 3	Approved symbol	DNASE1L3	HGNC:2959	3p14.3
FAM111B	23.4173	59.6305	2.54643	1.34848	1.33706e-07	9.62419e-05	family with sequence similarity 111, member B	Approved symbol	FAM111B	HGNC:24200	11q12.1
DDR2	11.6748	29.6973	2.54371	1.34694	3.47846e-06	0.00178843	discoidin domain receptor tyrosine kinase 2	Approved symbol	DDR2	HGNC:2731	1q12-q23
MYLK	199.301	506.375	2.54076	1.34526	4.32405e-06	0.00207497	myosin light chain kinase	Approved symbol	MYLK	HGNC:7590	3q21
KIF18B	4.31491	10.9517	2.5381	1.34375	0.00289642	0.159629	kinesin family member 18B	Approved symbol	KIF18B	HGNC:27102	17q21.31
TOP2A	64.1001	162.669	2.53774	1.34354	0.000173831	0.0276493	topoisomerase (DNA) II alpha 170kDa	Approved symbol	TOP2A	HGNC:11989	17q21-q22
RRM2	31.6933	80.322	2.53436	1.34162	1.1856e-05	0.00501998	ribonucleotide reductase M2	Approved symbol	RRM2	HGNC:10452	2p25-p24
NUSAP1	26.8104	67.9266	2.53359	1.34118	3.97256e-05	0.0112528	nucleolar and spindle associated protein 1	Approved symbol	NUSAP1	HGNC:18538	15q14
CKMT1A	2.0789	5.26586	2.53301	1.34085	0.000470733	0.0501317	creatine kinase, mitochondrial 1A	Approved symbol	CKMT1A	HGNC:31736	15q15
NUDT4	0.629126	1.59276	2.5317	1.3401	0.015332	0.439681	nudix (nucleoside diphosphate linked moiety X)-type motif 4	Approved symbol	NUDT4	HGNC:8051	12q21
CEP55	6.0679	15.3384	2.52779	1.33788	0.000327075	0.0413033	centrosomal protein 55kDa	Approved symbol	CEP55	HGNC:1161	10q24.1
ERVMER34-1	3.59311	9.07458	2.52555	1.3366	5.96442e-05	0.0148041	endogenous retrovirus group MER34, member 1	Approved symbol	ERVMER34-1	HGNC:42970	4q12
OAF	0.776775	1.96134	2.52498	1.33627	0.0118981	0.37728	OAF homolog (Drosophila)	Approved symbol	OAF	HGNC:28752	11q23.3
HLX	1.52641	3.83346	2.51143	1.32851	0.00957176	0.324381	H2.0-like homeobox	Approved symbol	HLX	HGNC:4978	1q41
NDC80	6.42567	16.1151	2.50792	1.32649	0.000320155	0.0407872	NDC80 kinetochore complex component	Approved symbol	NDC80	HGNC:16909	18p11.31
FAM72D	2.27178	5.68672	2.5032	1.32377	0.000590713	0.0590549	family with sequence similarity 72, member D	Approved symbol	FAM72D	HGNC:33593	1q21.1
KIF15	5.24947	13.1336	2.50189	1.32302	0.00186043	0.122857	kinesin family member 15	Approved symbol	KIF15	HGNC:17273	3p21.31
FAM83D	6.29547	15.746	2.50116	1.3226	0.000341272	0.0416352	family with sequence similarity 83, member D	Approved symbol	FAM83D	HGNC:16122	20q11.23
TRIM47	0.65721	1.63659	2.49021	1.31627	0.01576	0.445836	tripartite motif containing 47	Approved symbol	TRIM47	HGNC:19020	17q25
HPSE	1.22644	3.04974	2.48666	1.31421	0.00493736	0.218702	heparanase	Approved symbol	HPSE	HGNC:5164	4q21.3
TK1	13.8834	34.4694	2.48277	1.31195	2.42762e-06	0.00139792	thymidine kinase 1, soluble	Approved symbol	TK1	HGNC:11830	17q23.2-q25.3
GAL	1.36048	3.37555	2.48115	1.31101	0.0039089	0.190754	galanin/GMAP prepropeptide	Approved symbol	GAL	HGNC:4114	11q13.2
KIF20A	15.7842	38.9088	2.46505	1.30162	0.000338479	0.0416352	kinesin family member 20A	Approved symbol	KIF20A	HGNC:9787	5q31
CDCA7	6.73693	16.4204	2.43737	1.28533	1.95398e-05	0.00654176	cell division cycle associated 7	Approved symbol	CDCA7	HGNC:14628	2q31.1
E2F7	3.27601	7.98083	2.43615	1.2846	0.00398987	0.193395	E2F transcription factor 7	Approved symbol	E2F7	HGNC:23820	12q21.1
CERCAM	0.724282	1.75289	2.42017	1.27511	0.0178151	0.47002	cerebral endothelial cell adhesion molecule	Approved symbol	CERCAM	HGNC:23723	9q34.13
ARMCX4	0.627782	1.51913	2.41983	1.2749	0.0306011	0.628435	armadillo repeat containing, X-linked 4	Approved symbol	ARMCX4	HGNC:28615	Xq22
NCAPG	15.9887	38.6875	2.41968	1.27482	0.000335876	0.0416352	non-SMC condensin I complex, subunit G	Approved symbol	NCAPG	HGNC:24304	4p15.32
FAM64A	2.07301	4.99591	2.40998	1.26902	0.00598177	0.243948	family with sequence similarity 64, member A	Approved symbol	FAM64A	HGNC:25483	17p13.2
SOX7	1.02618	2.47267	2.4096	1.26879	0.0114757	0.367938	SRY (sex determining region Y)-box 7	Approved symbol	SOX7	HGNC:18196	8p22
GSG2	3.67499	8.84114	2.40576	1.26649	0.00106287	0.0855596	germ cell associated 2 (haspin)	Approved symbol	GSG2	HGNC:19682	17p13
HIST1H2AI	3.51198	8.42493	2.39891	1.26238	0.00422952	0.200951	histone cluster 1, H2ai	Approved symbol	HIST1H2AI	HGNC:4725	6p22.1
ASF1B	4.08959	9.80866	2.39845	1.2621	0.00204596	0.130326	anti-silencing function 1B histone chaperone	Approved symbol	ASF1B	HGNC:20996	19p13.12
CKMT1B	2.01145	4.80046	2.38657	1.25494	0.000890013	0.0751284	creatine kinase, mitochondrial 1B	Approved symbol	CKMT1B	HGNC:1995	15q15
CA8	0.659152	1.57196	2.38483	1.25389	0.035597	0.678949	carbonic anhydrase VIII	Approved symbol	CA8	HGNC:1382	8q12.1
TMEM37	0.851744	2.02679	2.37958	1.25071	0.0106256	0.349628	transmembrane protein 37	Approved symbol	TMEM37	HGNC:18216	2q14.2
DIAPH3	2.70482	6.43147	2.37778	1.24962	0.0055891	0.232545	diaphanous-related formin 3	Approved symbol	DIAPH3	HGNC:15480	13q21.2
NCAPH	8.88679	21.1027	2.37461	1.24769	0.00161755	0.11304	non-SMC condensin I complex, subunit H	Approved symbol	NCAPH	HGNC:1112	2q11.2
HMMR	30.1667	71.6051	2.37365	1.24711	0.000477146	0.0501386	hyaluronan-mediated motility receptor (RHAMM)	Approved symbol	HMMR	HGNC:5012	5q34
E2F8	4.05595	9.59399	2.36541	1.24209	0.00321235	0.168778	E2F transcription factor 8	Approved symbol	E2F8	HGNC:24727	11p15
MCM10	5.34353	12.6058	2.35908	1.23822	0.00253087	0.148712	minichromosome maintenance complex component 10	Approved symbol	MCM10	HGNC:18043	10p13
FXYD6	1.26841	2.9899	2.35719	1.23707	0.00356169	0.178035	FXYD domain containing ion transport regulator 6	Approved symbol	FXYD6	HGNC:4030	11q23.3
NEK2	7.77589	18.3213	2.35617	1.23645	0.00116823	0.0910871	NIMA-related kinase 2	Approved symbol	NEK2	HGNC:7745	1q32.3
MELK	11.6451	27.4151	2.35422	1.23525	0.000892398	0.0751284	maternal embryonic leucine zipper kinase	Approved symbol	MELK	HGNC:16870	9p13.1
HIST1H4C	5.96936	14.0506	2.35378	1.23498	0.00588688	0.241446	histone cluster 1, H4c	Approved symbol	HIST1H4C	HGNC:4787	6p22.1
NEIL3	2.8794	6.72261	2.33473	1.22325	0.0137504	0.410687	nei endonuclease VIII-like 3 (E. coli)	Approved symbol	NEIL3	HGNC:24573	4q34
TNS3	0.911251	2.12605	2.33312	1.22226	0.0137806	0.410735	tensin 3	Approved symbol	TNS3	HGNC:21616	7p12.3
GINS4	5.96771	13.8903	2.32757	1.21883	0.000606199	0.0597503	GINS complex subunit 4 (Sld5 homolog)	Approved symbol	GINS4	HGNC:28226	8p11.21
C15orf42	7.4601	17.3391	2.32425	1.21676	0.00134982	0.0986399	TOPBP1-interacting checkpoint and replication regulator	Previous symbol	TICRR	HGNC:28704	15q26.1
AURKB	2.67588	6.20659	2.31946	1.21379	0.00407494	0.195543	aurora kinase B	Approved symbol	AURKB	HGNC:11390	17p13.1
APOBEC3B	3.05078	7.04086	2.30789	1.20657	0.00557023	0.232432	apolipoprotein B mRNA editing enzyme, catalytic polypeptide-like 3B	Approved symbol	APOBEC3B	HGNC:17352	22q13.1-q13.2
TTK	5.31404	12.2507	2.30535	1.20499	0.00308964	0.164735	TTK protein kinase	Approved symbol	TTK	HGNC:12401	6q14.1
DHRS2	2.49005	5.71272	2.29422	1.198	0.016211	0.452201	dehydrogenase/reductase (SDR family) member 2	Approved symbol	DHRS2	HGNC:18349	14q11.2
CENPK	1.33877	3.06356	2.28834	1.1943	0.02458	0.560782	centromere protein K	Approved symbol	CENPK	HGNC:29479	5q12.3
NAV2	3.68926	8.41722	2.28155	1.19001	0.00327387	0.17103	neuron navigator 2	Approved symbol	NAV2	HGNC:15997	11p15.1
SFRP1	3.93563	8.97684	2.28092	1.18961	0.000450926	0.0499349	secreted frizzled-related protein 1	Approved symbol	SFRP1	HGNC:10776	8p11.21
DOK1	0.570303	1.30064	2.28061	1.18942	0.0466975	0.768293	docking protein 1, 62kDa (downstream of tyrosine kinase 1)	Approved symbol	DOK1	HGNC:2990	2p13
KIF2C	6.35995	14.4294	2.26878	1.18192	0.000409255	0.0465938	kinesin family member 2C	Approved symbol	KIF2C	HGNC:6393	1p34.1
CDKN3	6.84735	15.5184	2.26633	1.18036	0.0020033	0.129325	cyclin-dependent kinase inhibitor 3	Approved symbol	CDKN3	HGNC:1791	14q22
FAM54A	3.92991	8.89408	2.26318	1.17835	0.00484075	0.215751	mitochondrial fission regulator 2	Previous symbol	MTFR2	HGNC:21115	6q23.2
WNT10A	0.991677	2.24032	2.25912	1.17576	0.0133255	0.404713	wingless-type MMTV integration site family, member 10A	Approved symbol	WNT10A	HGNC:13829	2q35
TROAP	6.40994	14.4524	2.25469	1.17293	0.00354747	0.177942	trophinin associated protein	Approved symbol	TROAP	HGNC:12327	12q13.12
CDC20	11.6986	26.3004	2.24817	1.16875	0.000674635	0.063895	cell division cycle 20	Approved symbol	CDC20	HGNC:1723	1p34.1
LINGO1	2.8503	6.39281	2.24286	1.16534	0.0171541	0.461589	leucine rich repeat and Ig domain containing 1	Approved symbol	LINGO1	HGNC:21205	15q24
CDCA5	9.13261	20.3872	2.23236	1.15857	0.00133186	0.0986399	cell division cycle associated 5	Approved symbol	CDCA5	HGNC:14626	11q13.1
CCNB2	12.7844	28.5157	2.2305	1.15737	0.00130066	0.0978105	cyclin B2	Approved symbol	CCNB2	HGNC:1580	15q21.3
MLF1IP	11.9053	26.4877	2.22487	1.15372	0.000334412	0.0416352	centromere protein U	Previous symbol	CENPU	HGNC:21348	4q35.1
LAMP3	1.31636	2.9268	2.2234	1.15277	0.0101613	0.339402	lysosomal-associated membrane protein 3	Approved symbol	LAMP3	HGNC:14582	3q26.3-q27
SCNN1B	0.575496	1.27818	2.221	1.15121	0.04938	0.792481	sodium channel, non-voltage-gated 1, beta subunit	Approved symbol	SCNN1B	HGNC:10600	16p12.2-p12.1
TPX2	44.098	97.7909	2.21758	1.14899	0.00023936	0.0334547	TPX2, microtubule-associated	Approved symbol	TPX2	HGNC:1249	20q11.2
FAM81A	0.849695	1.8831	2.21621	1.14809	0.0302304	0.625788	family with sequence similarity 81, member A	Approved symbol	FAM81A	HGNC:28379	15q22.2
CDC6	16.442	36.4139	2.21468	1.1471	0.000224009	0.0321411	cell division cycle 6	Approved symbol	CDC6	HGNC:1744	17q21.3
FOXM1	13.0396	28.7562	2.2053	1.14097	0.000387597	0.0449988	forkhead box M1	Approved symbol	FOXM1	HGNC:3818	12p13
PRR11	21.1405	46.5541	2.20213	1.1389	0.000197248	0.0298166	proline rich 11	Approved symbol	PRR11	HGNC:25619	17q23.2
RASL11B	0.898855	1.97659	2.19901	1.13685	0.0425208	0.735733	RAS-like, family 11, member B	Approved symbol	RASL11B	HGNC:23804	4q12
CENPF	91.1854	200.43	2.19805	1.13622	0.00125225	0.094881	centromere protein F, 350/400kDa	Approved symbol	CENPF	HGNC:1857	1q41
DLGAP5	17.9874	39.4284	2.192	1.13225	0.00274143	0.15503	discs, large (Drosophila) homolog-associated protein 5	Approved symbol	DLGAP5	HGNC:16864	14q22.3
PHLDA1	3.79578	8.29788	2.18608	1.12835	0.00758775	0.282988	pleckstrin homology-like domain, family A, member 1	Approved symbol	PHLDA1	HGNC:8933	12q15
DEPDC1B	5.57225	12.1569	2.18169	1.12545	0.00675921	0.261501	DEP domain containing 1B	Approved symbol	DEPDC1B	HGNC:24902	5q12
ARHGAP11A	23.4247	51.0579	2.17966	1.1241	0.000133021	0.0233533	Rho GTPase activating protein 11A	Approved symbol	ARHGAP11A	HGNC:15783	15q13.3
TOX3	14.3207	31.2061	2.17908	1.12372	0.000441946	0.0493198	TOX high mobility group box family member 3	Approved symbol	TOX3	HGNC:11972	16q12.1
LMO2	1.91488	4.16339	2.17423	1.12051	0.00571584	0.235853	LIM domain only 2 (rhombotin-like 1)	Approved symbol	LMO2	HGNC:6642	11p13
MFSD2A	2.22007	4.82173	2.17188	1.11895	0.0280708	0.598676	major facilitator superfamily domain containing 2A	Approved symbol	MFSD2A	HGNC:25897	1p34.2
DEPDC1	11.7254	25.4618	2.17152	1.1187	0.00195942	0.127637	DEP domain containing 1	Approved symbol	DEPDC1	HGNC:22949	1p31.2
GUCY1B2	3.33077	7.22202	2.16827	1.11655	0.000595651	0.0591379	guanylate cyclase 1, soluble, beta 2 (pseudogene)	Approved symbol	GUCY1B2	HGNC:4686	13q14.3
HIST2H2AB	4.67346	10.1221	2.16587	1.11494	0.00474674	0.214392	histone cluster 2, H2ab	Approved symbol	HIST2H2AB	HGNC:20508	1q21.2
SKA3	8.71242	18.8536	2.16399	1.11369	0.000726452	0.0666114	spindle and kinetochore associated complex subunit 3	Approved symbol	SKA3	HGNC:20262	13q11
TMEM74B	1.07708	2.33021	2.16345	1.11333	0.0437362	0.746888	transmembrane protein 74B	Approved symbol	TMEM74B	HGNC:15893	20p13
SPARCL1	2.59776	5.61047	2.15974	1.11085	0.0022857	0.13884	SPARC-like 1 (hevin)	Approved symbol	SPARCL1	HGNC:11220	4q22-q25
KIF14	7.07387	15.2438	2.15495	1.10765	0.00384915	0.189121	kinesin family member 14	Approved symbol	KIF14	HGNC:19181	1q32.1
CENPP	2.37355	5.11375	2.15447	1.10734	0.00852657	0.300119	centromere protein P	Approved symbol	CENPP	HGNC:32933	9q22.31
COL17A1	1.42792	3.07397	2.15277	1.10619	0.0305838	0.628435	collagen, type XVII, alpha 1	Approved symbol	COL17A1	HGNC:2194	10q24.3
KIF11	19.6045	42.1987	2.1525	1.10601	0.000114637	0.02089	kinesin family member 11	Approved symbol	KIF11	HGNC:6388	10q24.1
SGPP2	0.818682	1.75975	2.1495	1.104	0.0352032	0.67758	sphingosine-1-phosphate phosphatase 2	Approved symbol	SGPP2	HGNC:19953	2q36.3
ANLN	28.0625	60.2402	2.14664	1.10208	0.00117054	0.0910871	anillin, actin binding protein	Approved symbol	ANLN	HGNC:14082	7p15-p14
CARTPT	2.69587	5.77364	2.14166	1.09873	0.0394078	0.702993	CART prepropeptide	Approved symbol	CARTPT	HGNC:24323	5q13.2
RAPGEF4	6.18319	13.1511	2.12691	1.08876	0.000226895	0.0321411	Rap guanine nucleotide exchange factor (GEF) 4	Approved symbol	RAPGEF4	HGNC:16626	2q31-q32
PREX2	1.73663	3.67016	2.11338	1.07955	0.0094966	0.323199	phosphatidylinositol-3,4,5-trisphosphate-dependent Rac exchange factor 2	Approved symbol	PREX2	HGNC:22950	8q13.1
CDK1	18.9315	39.9556	2.11054	1.07761	0.000101094	0.0199364	cyclin-dependent kinase 1	Approved symbol	CDK1	HGNC:1722	10q21.2
BLM	1.93511	4.07865	2.10771	1.07568	0.0180716	0.472798	Bloom syndrome, RecQ helicase-like	Approved symbol	BLM	HGNC:1058	15q26.1
KIF24	4.92117	10.3722	2.10766	1.07564	0.00169249	0.116024	kinesin family member 24	Approved symbol	KIF24	HGNC:19916	9p13.3
DTL	14.5891	30.4913	2.09001	1.06351	0.0052708	0.226503	denticleless E3 ubiquitin protein ligase homolog (Drosophila)	Approved symbol	DTL	HGNC:30288	1q32
BUB1	15.1485	31.5813	2.08479	1.0599	0.000826255	0.0720895	BUB1 mitotic checkpoint serine/threonine kinase	Approved symbol	BUB1	HGNC:1148	2q13
ZWINT	8.12329	16.8744	2.07728	1.0547	0.00177674	0.119523	ZW10 interacting kinetochore protein	Approved symbol	ZWINT	HGNC:13195	10q21-q22
GPSM2	6.01484	12.4871	2.07604	1.05384	0.00255496	0.14928	G-protein signaling modulator 2	Approved symbol	GPSM2	HGNC:29501	1p13.3
MAD2L1	6.71135	13.8375	2.06181	1.04391	0.00124874	0.094881	MAD2 mitotic arrest deficient-like 1 (yeast)	Approved symbol	MAD2L1	HGNC:6763	4q27
ESPL1	5.96783	12.3024	2.06146	1.04367	0.00724828	0.272444	extra spindle pole bodies homolog 1 (S. cerevisiae)	Approved symbol	ESPL1	HGNC:16856	12q13.13
KIF23	10.9857	22.5923	2.05652	1.0402	0.00213185	0.132857	kinesin family member 23	Approved symbol	KIF23	HGNC:6392	15q23
CENPM	2.04048	4.19567	2.05622	1.03999	0.0249546	0.563965	centromere protein M	Approved symbol	CENPM	HGNC:18352	22q13.2
ASPM	16.9199	34.7867	2.05596	1.03981	0.00971251	0.326685	asp (abnormal spindle) homolog, microcephaly associated (Drosophila)	Approved symbol	ASPM	HGNC:19048	1q31
HJURP	13.4791	27.6531	2.05155	1.03672	0.0118413	0.376394	Holliday junction recognition protein	Approved symbol	HJURP	HGNC:25444	2q37.1
GAS2L3	10.9632	22.2169	2.02649	1.01898	0.00174409	0.118434	growth arrest-specific 2 like 3	Approved symbol	GAS2L3	HGNC:27475	12q23.1
CDC25C	3.0278	6.13331	2.02567	1.0184	0.0218424	0.526219	cell division cycle 25C	Approved symbol	CDC25C	HGNC:1727	5q31
CIT	17.1574	34.7119	2.02314	1.0166	0.00191558	0.125921	citron rho-interacting serine/threonine kinase	Approved symbol	CIT	HGNC:1985	12q24.23
HIST1H2AG	4.04628	8.18078	2.02181	1.01564	0.024548	0.560782	histone cluster 1, H2ag	Approved symbol	HIST1H2AG	HGNC:4737	6p22.1
KIF4A	17.6909	35.7406	2.02029	1.01456	0.0026263	0.151233	kinesin family member 4A	Approved symbol	KIF4A	HGNC:13339	Xq13.1
CENPH	4.63717	9.36178	2.01886	1.01354	0.00234331	0.14056	centromere protein H	Approved symbol	CENPH	HGNC:17268	5p15.2
MKI67	79.7178	160.34	2.01135	1.00816	0.00857575	0.300782	marker of proliferation Ki-67	Approved symbol	MKI67	HGNC:7107	10q26.2
MNS1	5.26531	10.4979	1.99379	0.995515	0.000809975	0.0711	meiosis-specific nuclear structural 1	Approved symbol	MNS1	HGNC:29636	15q21.3
ORC1	3.71248	7.38018	1.98794	0.991274	0.0112682	0.364541	origin recognition complex, subunit 1	Approved symbol	ORC1	HGNC:8487	1p32
SLPI	6.22483	12.3421	1.98272	0.987483	0.0499291	0.795692	secretory leukocyte peptidase inhibitor	Approved symbol	SLPI	HGNC:11092	20q13.12
CENPE	23.3523	46.2278	1.97958	0.985194	0.00401749	0.193888	centromere protein E, 312kDa	Approved symbol	CENPE	HGNC:1856	4q24-q25
SYT13	3.68965	7.27493	1.97171	0.979451	0.00464144	0.212121	synaptotagmin XIII	Approved symbol	SYT13	HGNC:14962	11p12-p11
CCNA2	9.58953	18.8326	1.96387	0.973699	0.00766233	0.285031	cyclin A2	Approved symbol	CCNA2	HGNC:1578	4q27
RACGAP1	35.1444	68.767	1.9567	0.96842	0.000508742	0.0523132	Rac GTPase activating protein 1	Approved symbol	RACGAP1	HGNC:9804	12q13
RAD51AP1	10.7053	20.9173	1.95391	0.966364	0.000617892	0.0597503	RAD51 associated protein 1	Approved symbol	RAD51AP1	HGNC:16956	12p13.2-p13.1
PLK1	12.7755	24.9475	1.95276	0.965514	0.00957866	0.324381	polo-like kinase 1	Approved symbol	PLK1	HGNC:9077	16p
IQCD	1.23162	2.40334	1.95136	0.964479	0.0267417	0.586533	IQ motif containing D	Approved symbol	IQCD	HGNC:25168	12q24.21
LOC100128361	1.6219	3.14802	1.94094	0.956754	0.0232353	0.548631	N/A	Unmatched	Unmatched
CDCA3	7.9487	15.4096	1.93863	0.955036	0.0375658	0.688037	cell division cycle associated 3	Approved symbol	CDCA3	HGNC:14624	12p13.31
IQGAP3	4.17146	8.07386	1.9355	0.952706	0.0359071	0.678949	IQ motif containing GTPase activating protein 3	Approved symbol	IQGAP3	HGNC:20669	1q21.3
SGOL1	7.37544	14.2128	1.92705	0.946394	0.0171511	0.461589	shugoshin-like 1 (S. pombe)	Approved symbol	SGOL1	HGNC:25088	3p24.3
IGFBP5	2.37003	4.56611	1.92661	0.946061	0.0354759	0.678235	insulin-like growth factor binding protein 5	Approved symbol	IGFBP5	HGNC:5474	2q35
AURKA	19.1888	36.9382	1.92499	0.94485	0.000737588	0.0667818	aurora kinase A	Approved symbol	AURKA	HGNC:11393	20q13
EIF1B	17.994	34.6312	1.92459	0.944552	6.89123e-05	0.016001	eukaryotic translation initiation factor 1B	Approved symbol	EIF1B	HGNC:30792	3p22.1
BUB1B	19.6528	37.7931	1.92304	0.94339	0.00239393	0.141947	BUB1 mitotic checkpoint serine/threonine kinase B	Approved symbol	BUB1B	HGNC:1149	15q15
CDCA4	7.27311	13.9682	1.92053	0.941506	0.000731765	0.066674	cell division cycle associated 4	Approved symbol	CDCA4	HGNC:14625	14q32.33
IL27RA	1.26991	2.43819	1.91998	0.941089	0.03774	0.690092	interleukin 27 receptor, alpha	Approved symbol	IL27RA	HGNC:17290	19p13.11
DENND5A	71.4062	136.374	1.90983	0.933445	1.76624e-05	0.00635671	DENN/MADD domain containing 5A	Approved symbol	DENND5A	HGNC:19344	11p15.3
KIAA0101	6.0846	11.6112	1.90829	0.932279	0.0136692	0.410046	KIAA0101	Approved symbol	KIAA0101	HGNC:28961	15q22
WDR96	1.45088	2.76604	1.90645	0.930887	0.0297125	0.620815	cilia and flagella associated protein 43	Previous symbol	CFAP43	HGNC:26684	10q25.1
PRIM1	9.34543	17.7427	1.89854	0.924893	0.000931335	0.0775	primase, DNA, polypeptide 1 (49kDa)	Approved symbol	PRIM1	HGNC:9369	12q13.3
CASC5	20.8318	39.3079	1.88691	0.916028	0.00606705	0.245959	cancer susceptibility candidate 5	Approved symbol	CASC5	HGNC:24054	15q14
PRC1	27.0669	51.0476	1.88598	0.915313	0.00237876	0.141947	protein regulator of cytokinesis 1	Approved symbol	PRC1	HGNC:9341	15q26.1
RNF43	17.3936	32.7555	1.88319	0.913182	0.000107372	0.0200743	ring finger protein 43	Approved symbol	RNF43	HGNC:18505	17q23.2
CNTNAP2	2.00309	3.77051	1.88235	0.912532	0.0233158	0.548631	contactin associated protein-like 2	Approved symbol	CNTNAP2	HGNC:13830	7q35
CDCA8	9.14508	17.1696	1.87747	0.908789	0.00912693	0.312836	cell division cycle associated 8	Approved symbol	CDCA8	HGNC:14629	1p34.3
FKBP1A	95.5491	178.985	1.87323	0.905525	0.00111572	0.0887398	FK506 binding protein 1A, 12kDa	Approved symbol	FKBP1A	HGNC:3711	20p13
CTSL2	3.19165	5.96437	1.86874	0.902068	0.0103122	0.343083	cathepsin V	Previous symbol	CTSV	HGNC:2538	9q22.33
UNC5B	6.39451	11.9209	1.86424	0.898584	0.00467564	0.213008	unc-5 homolog B (C. elegans)	Approved symbol	UNC5B	HGNC:12568	10q22.2
CENPI	3.7565	6.99521	1.86216	0.896979	0.0272662	0.590262	centromere protein I	Approved symbol	CENPI	HGNC:3968	Xq22.1
NXT1	1.4851	2.75911	1.85786	0.893643	0.0382952	0.695389	nuclear transport factor 2-like export factor 1	Approved symbol	NXT1	HGNC:15913	20p12-p11.2
TACC3	20.104	37.2975	1.85522	0.891593	0.002647	0.151818	transforming, acidic coiled-coil containing protein 3	Approved symbol	TACC3	HGNC:11524	4p16.3
FAM72B	1.61286	2.99174	1.85493	0.891361	0.0406668	0.716573	family with sequence similarity 72, member B	Approved symbol	FAM72B	HGNC:24805	1p12
MARC1	57.935	107.036	1.84752	0.885589	0.000508651	0.0523132	mitochondrial amidoxime reducing component 1	Approved symbol	MARC1	HGNC:26189	1q41
RMI2	4.35543	8.04398	1.84689	0.885095	0.0106887	0.350512	RecQ mediated genome instability 2	Approved symbol	RMI2	HGNC:28349	16p13.13
LOC100128191	3.34981	6.18216	1.84553	0.884031	0.0152537	0.438576	N/A	Unmatched	Unmatched
VAV3	13.6841	25.0491	1.83052	0.872257	0.00641944	0.256072	vav 3 guanine nucleotide exchange factor	Approved symbol	VAV3	HGNC:12659	1p13.3
MCM5	5.75514	10.5169	1.82739	0.869784	0.00876508	0.304737	minichromosome maintenance complex component 5	Approved symbol	MCM5	HGNC:6948	22q13.1-q13.2
FLJ36000	6.90914	12.6131	1.82557	0.868346	0.00497965	0.219664	N/A	Unmatched	Unmatched
RNASEH2A	10.8696	19.8075	1.82229	0.86575	0.00246791	0.145606	ribonuclease H2, subunit A	Approved symbol	RNASEH2A	HGNC:18518	19p13.13
RDX	289.049	526.161	1.82032	0.864193	1.08417e-06	0.00065032	radixin	Approved symbol	RDX	HGNC:9944	11q23
ERCC6L	9.58053	17.3956	1.81572	0.860544	0.00503217	0.220425	excision repair cross-complementation group 6-like	Approved symbol	ERCC6L	HGNC:20794	Xq13.1
CTTNBP2	2.84271	5.1565	1.81394	0.859124	0.0194541	0.490641	cortactin binding protein 2	Approved symbol	CTTNBP2	HGNC:15679	7q31
GINS2	5.90825	10.6549	1.8034	0.850717	0.00444097	0.208248	GINS complex subunit 2 (Psf2 homolog)	Approved symbol	GINS2	HGNC:24575	16q24.1
MPP6	7.32106	13.1859	1.80109	0.848873	0.00225005	0.137253	membrane protein, palmitoylated 6 (MAGUK p55 subfamily member 6)	Approved symbol	MPP6	HGNC:18167	7p15
TCP11L1	18.6069	33.4816	1.79941	0.847527	0.000149038	0.0252417	t-complex 11, testis-specific-like 1	Approved symbol	TCP11L1	HGNC:25655	11p13
FA2H	2.06581	3.71059	1.79619	0.84494	0.0277736	0.594982	fatty acid 2-hydroxylase	Approved symbol	FA2H	HGNC:21197	16q23
RFC3	18.9131	33.9638	1.79579	0.844615	0.000347299	0.0420145	replication factor C (activator 1) 3, 38kDa	Approved symbol	RFC3	HGNC:9971	13q13.2
TMPO	25.5334	45.6004	1.78591	0.836662	0.000200904	0.0298166	thymopoietin	Approved symbol	TMPO	HGNC:11875	12q22
MYBL1	5.41006	9.64347	1.78251	0.833908	0.0166734	0.457012	v-myb avian myeloblastosis viral oncogene homolog-like 1	Approved symbol	MYBL1	HGNC:7547	8q22
GLYATL2	38.7767	69.0201	1.77994	0.831825	0.000189178	0.0294512	glycine-N-acyltransferase-like 2	Approved symbol	GLYATL2	HGNC:24178	11q12.1
CCNB1	41.3375	73.5012	1.77808	0.830317	0.000460888	0.0501317	cyclin B1	Approved symbol	CCNB1	HGNC:1579	5q12
PLK4	10.4433	18.5679	1.77797	0.830234	0.0132537	0.403628	polo-like kinase 4	Approved symbol	PLK4	HGNC:11397	4q27-q28
HERC5	2.49691	4.42565	1.77245	0.825744	0.0407528	0.716881	HECT and RLD domain containing E3 ubiquitin protein ligase 5	Approved symbol	HERC5	HGNC:24368	4q22.1-q23
CAMK2N1	267.961	474.104	1.7693	0.823181	0.0177021	0.469818	calcium/calmodulin-dependent protein kinase II inhibitor 1	Approved symbol	CAMK2N1	HGNC:24190	1p36.12
LMNB1	24.1301	42.4382	1.75872	0.814528	0.00143368	0.103715	lamin B1	Approved symbol	LMNB1	HGNC:6637	5q23.2
SOX8	1.92902	3.39201	1.75841	0.814274	0.047119	0.770407	SRY (sex determining region Y)-box 8	Approved symbol	SOX8	HGNC:11203	16p13.3
UG0898H09	3.64542	6.40131	1.75599	0.812282	0.0342853	0.667403	N/A	Unmatched	Unmatched
HIST1H2BF	22.3455	39.2244	1.75536	0.811769	0.0141803	0.419519	histone cluster 1, H2bf	Approved symbol	HIST1H2BF	HGNC:4752	6p22.1
LFNG	2.27022	3.97722	1.75191	0.808928	0.0368996	0.682991	LFNG O-fucosylpeptide 3-beta-N-acetylglucosaminyltransferase	Approved symbol	LFNG	HGNC:6560	7p22.3
C11orf82	5.56275	9.74456	1.75175	0.808799	0.017295	0.46402	DNA damage-induced apoptosis suppressor	Previous symbol	DDIAS	HGNC:26351	11q14.1
RNASEH2B	8.48132	14.8151	1.74679	0.80471	0.00348228	0.176517	ribonuclease H2, subunit B	Approved symbol	RNASEH2B	HGNC:25671	13q14.3
CKS1B	15.3558	26.8145	1.74621	0.804229	0.000847085	0.0733896	CDC28 protein kinase regulatory subunit 1B	Approved symbol	CKS1B	HGNC:19083	1q21.2
RTKN2	9.78029	16.9354	1.73158	0.792092	0.00923187	0.315682	rhotekin 2	Approved symbol	RTKN2	HGNC:19364	10q21.3
TIMP3	3.23376	5.59444	1.73001	0.79078	0.0208231	0.511551	TIMP metallopeptidase inhibitor 3	Approved symbol	TIMP3	HGNC:11822	22q12.3
GINS3	2.88167	4.98366	1.72943	0.790299	0.035775	0.678949	GINS complex subunit 3 (Psf3 homolog)	Approved symbol	GINS3	HGNC:25851	16q21
EXO1	5.23498	9.0022	1.71962	0.782094	0.0327536	0.649478	exonuclease 1	Approved symbol	EXO1	HGNC:3511	1q42-q43
RCCD1	4.42828	7.61024	1.71855	0.781194	0.0356423	0.678949	RCC1 domain containing 1	Approved symbol	RCCD1	HGNC:30457	15q26.1
ASPH	324.392	557.359	1.71817	0.780869	0.00343515	0.174743	aspartate beta-hydroxylase	Approved symbol	ASPH	HGNC:757	8q12.1
CLSPN	9.8687	16.9558	1.71814	0.780845	0.0290489	0.613179	claspin	Approved symbol	CLSPN	HGNC:19715	1p34.3
PPP1R14B	9.35205	16.0456	1.71573	0.778822	0.00133875	0.0986399	protein phosphatase 1, regulatory (inhibitor) subunit 14B	Approved symbol	PPP1R14B	HGNC:9057	11q13
NEURL1B	8.02655	13.7638	1.71478	0.778023	0.0165639	0.455934	neuralized E3 ubiquitin protein ligase 1B	Approved symbol	NEURL1B	HGNC:35422	5q35.1
H2AFX	17.3803	29.7919	1.71412	0.777464	0.00207168	0.130806	H2A histone family, member X	Approved symbol	H2AFX	HGNC:4739	11q23.3
HIST1H2BC	40.2413	68.7149	1.70757	0.771948	0.003014	0.162163	histone cluster 1, H2bc	Approved symbol	HIST1H2BC	HGNC:4757	6p22.1
GINS1	18.4178	31.3457	1.70192	0.767165	0.00783309	0.287873	GINS complex subunit 1 (Psf1 homolog)	Approved symbol	GINS1	HGNC:28980	20p11.21
WNT5A	9.91969	16.7408	1.68763	0.754997	0.00754204	0.282014	wingless-type MMTV integration site family, member 5A	Approved symbol	WNT5A	HGNC:12784	3p21-p14
ZNF354C	4.24175	7.14366	1.68413	0.752005	0.0264318	0.583607	zinc finger protein 354C	Approved symbol	ZNF354C	HGNC:16736	5q35
TMEM173	2.31169	3.88331	1.67986	0.748342	0.0404742	0.714777	transmembrane protein 173	Approved symbol	TMEM173	HGNC:27962	5q31.2
HIST1H1E	91.7219	153.823	1.67706	0.745937	0.00491714	0.218479	histone cluster 1, H1e	Approved symbol	HIST1H1E	HGNC:4718	6p22.1
DEPTOR	64.3892	107.782	1.67391	0.743223	0.000805038	0.0711	DEP domain containing MTOR-interacting protein	Approved symbol	DEPTOR	HGNC:22953	8q24.12
SPAG5	28.4282	47.5401	1.67229	0.741824	0.0134131	0.40566	sperm associated antigen 5	Approved symbol	SPAG5	HGNC:13452	17q11.2
WDR67	12.215	20.392	1.66943	0.739354	0.00274608	0.15503	TBC1 domain family, member 31	Previous symbol	TBC1D31	HGNC:30888	8q24.13
HMGB2	48.7644	81.1189	1.66349	0.734209	7.37329e-05	0.0163301	high mobility group box 2	Approved symbol	HMGB2	HGNC:5000	4q31
UAP1	229.212	379.739	1.65671	0.728322	0.00842269	0.299641	UDP-N-acetylglucosamine pyrophosphorylase 1	Approved symbol	UAP1	HGNC:12457	1q23.2
STIL	24.1833	40.0036	1.65418	0.726119	0.00196861	0.127658	SCL/TAL1 interrupting locus	Approved symbol	STIL	HGNC:10879	1p32
NT5DC2	9.05597	14.9329	1.64896	0.721553	0.00821018	0.295484	5'-nucleotidase domain containing 2	Approved symbol	NT5DC2	HGNC:25717	3p21.1
NUDT1	3.74052	6.15835	1.64639	0.719306	0.0404099	0.714669	nudix (nucleoside diphosphate linked moiety X)-type motif 1	Approved symbol	NUDT1	HGNC:8048	7p22
DNAH5	9.97651	16.3537	1.63922	0.713012	0.0112638	0.364541	dynein, axonemal, heavy chain 5	Approved symbol	DNAH5	HGNC:2950	5p15.2
WDR76	11.885	19.4806	1.63909	0.712896	0.0106375	0.349628	WD repeat domain 76	Approved symbol	WDR76	HGNC:25773	15q15.3
PAX1	6.83147	11.1905	1.63808	0.712004	0.0154321	0.440794	paired box 1	Approved symbol	PAX1	HGNC:8615	20p11.22
C1orf115	22.3587	36.5547	1.63492	0.709219	0.00894583	0.307481	chromosome 1 open reading frame 115	Approved symbol	C1orf115	HGNC:25873	1q41
MYC	52.8796	86.3825	1.63357	0.708028	8.9454e-05	0.0186635	v-myc avian myelocytomatosis viral oncogene homolog	Approved symbol	MYC	HGNC:7553	8q24
DBF4	6.73778	11.0025	1.63296	0.707487	0.0185574	0.47888	DBF4 zinc finger	Approved symbol	DBF4	HGNC:17364	7q21.3
MCM7	23.2682	37.8731	1.62768	0.702816	0.00112736	0.089173	minichromosome maintenance complex component 7	Approved symbol	MCM7	HGNC:6950	7q21.3-q22.1
WDR34	8.75431	14.2301	1.62549	0.700876	0.0055423	0.232416	WD repeat domain 34	Approved symbol	WDR34	HGNC:28296	9q34.11
ATAD5	18.4546	29.8874	1.61951	0.69556	0.00814106	0.293832	ATPase family, AAA domain containing 5	Approved symbol	ATAD5	HGNC:25752	17q11.2
PLEKHH2	4.21922	6.80341	1.61248	0.689282	0.0358227	0.678949	pleckstrin homology domain containing, family H (with MyTH4 domain) member 2	Approved symbol	PLEKHH2	HGNC:30506	2p22
HAUS4	8.53535	13.753	1.6113	0.688226	0.00858719	0.300782	HAUS augmin-like complex, subunit 4	Approved symbol	HAUS4	HGNC:20163	14q11.1
BRCA1	24.2131	38.9084	1.60691	0.684292	0.0151373	0.436708	breast cancer 1, early onset	Approved symbol	BRCA1	HGNC:1100	17q21.31
LRRC8C	6.6296	10.645	1.60568	0.683187	0.026477	0.583711	leucine rich repeat containing 8 family, member C	Approved symbol	LRRC8C	HGNC:25075	1p22.2
MCM4	36.0616	57.6528	1.59873	0.676929	0.000576276	0.0580145	minichromosome maintenance complex component 4	Approved symbol	MCM4	HGNC:6947	8q12-q13
UBE2T	18.4687	29.5076	1.59771	0.676003	0.00479338	0.21497	ubiquitin-conjugating enzyme E2T (putative)	Approved symbol	UBE2T	HGNC:25009	1q32.1
CAMKK1	7.32042	11.6825	1.59588	0.67435	0.017721	0.469818	calcium/calmodulin-dependent protein kinase kinase 1, alpha	Approved symbol	CAMKK1	HGNC:1469	17p13.3
MEST	39.2889	62.616	1.59373	0.672411	0.000148929	0.0252417	mesoderm specific transcript	Approved symbol	MEST	HGNC:7028	7q32
EFHC2	14.5261	23.1262	1.59204	0.670874	0.00680825	0.261501	EF-hand domain (C-terminal) containing 2	Approved symbol	EFHC2	HGNC:26233	Xp11
FOSL2	36.1662	57.4032	1.58721	0.666489	0.00666853	0.260163	FOS-like antigen 2	Approved symbol	FOSL2	HGNC:3798	2p23.3
UBE2S	17.4064	27.592	1.58516	0.664633	0.0114171	0.367697	ubiquitin-conjugating enzyme E2S	Approved symbol	UBE2S	HGNC:17895	19q13.43
BCL2L12	4.47249	7.07748	1.58245	0.662157	0.0328473	0.649546	BCL2-like 12 (proline rich)	Approved symbol	BCL2L12	HGNC:13787	19q13.3
SGOL2	12.5724	19.8903	1.58206	0.661808	0.0134465	0.405818	shugoshin-like 2 (S. pombe)	Approved symbol	SGOL2	HGNC:30812	2q33.2
FANCI	22.8317	36.07	1.57982	0.65976	0.029541	0.619105	Fanconi anemia, complementation group I	Approved symbol	FANCI	HGNC:25568	15q26.1
SHC3	8.96555	14.1233	1.57528	0.655612	0.0200516	0.500329	SHC (Src homology 2 domain containing) transforming protein 3	Approved symbol	SHC3	HGNC:18181	9q22.1
ACSL5	7.11933	11.189	1.57163	0.652263	0.0236322	0.553727	acyl-CoA synthetase long-chain family member 5	Approved symbol	ACSL5	HGNC:16526	10q25.1-q25.2
FHOD3	15.1868	23.8076	1.56765	0.648607	0.00648449	0.256458	formin homology 2 domain containing 3	Approved symbol	FHOD3	HGNC:26178	18q12
TEX9	5.26526	8.25195	1.56725	0.648232	0.029326	0.618121	testis expressed 9	Approved symbol	TEX9	HGNC:29585	15q21.3
DTX4	6.24806	9.77789	1.56495	0.646114	0.0245103	0.560782	deltex 4, E3 ubiquitin ligase	Approved symbol	DTX4	HGNC:29151	11q12.2
H1FX	6.00671	9.39649	1.56433	0.645547	0.0240381	0.556277	H1 histone family, member X	Approved symbol	H1FX	HGNC:4722	3q21.3
LRRC6	5.14907	8.0416	1.56176	0.64317	0.0422819	0.733352	leucine rich repeat containing 6	Approved symbol	LRRC6	HGNC:16725	8q24
ACSM3	7.66406	11.9526	1.55957	0.641147	0.0173411	0.46402	acyl-CoA synthetase medium-chain family member 3	Approved symbol	ACSM3	HGNC:10522	16p13.11
CCDC99	31.1387	48.5183	1.55813	0.63982	0.00274011	0.15503	spindle apparatus coiled-coil protein 1	Previous symbol	SPDL1	HGNC:26010	5q35.1
STMN1	29.1739	45.3993	1.55616	0.637991	0.00157431	0.111097	stathmin 1	Approved symbol	STMN1	HGNC:6510	1p36.11
KALRN	53.3553	82.9108	1.55394	0.635927	0.000928347	0.0775	kalirin, RhoGEF kinase	Approved symbol	KALRN	HGNC:4814	3q21.2
ZWILCH	16.4995	25.5839	1.55059	0.632814	0.0138362	0.41119	zwilch kinetochore protein	Approved symbol	ZWILCH	HGNC:25468	15q22.31
SMC4	97.4736	150.963	1.54876	0.631112	0.00357998	0.17833	structural maintenance of chromosomes 4	Approved symbol	SMC4	HGNC:14013	3q26.1
TCTN2	12.2097	18.8717	1.54563	0.628192	0.00814387	0.293832	tectonic family member 2	Approved symbol	TCTN2	HGNC:25774	12q24.31
LINC00294	31.9874	49.4371	1.54552	0.62809	0.00335105	0.172909	long intergenic non-protein coding RNA 294	Approved symbol	LINC00294	HGNC:27456	11p13
HIST2H2AC	30.5744	47.2438	1.54521	0.627799	0.0203298	0.50373	histone cluster 2, H2ac	Approved symbol	HIST2H2AC	HGNC:4738	1q21.2
PITPNM3	6.20278	9.57932	1.54436	0.627008	0.0300655	0.624565	PITPNM family member 3	Approved symbol	PITPNM3	HGNC:21043	17p13
KIAA1524	12.5606	19.389	1.54364	0.626333	0.0399178	0.706834	KIAA1524	Approved symbol	KIAA1524	HGNC:29302	3q13.13
ECT2	55.2763	85.2592	1.54242	0.625193	0.00462193	0.211902	epithelial cell transforming 2	Approved symbol	ECT2	HGNC:3155	3q26.1-q26.2
GRHL1	7.52474	11.5824	1.53924	0.622218	0.0237841	0.554038	grainyhead-like 1 (Drosophila)	Approved symbol	GRHL1	HGNC:17923	2p25.2
LBR	31.1791	47.8705	1.53534	0.618558	0.00152643	0.108248	lamin B receptor	Approved symbol	LBR	HGNC:6518	1q42.1
FANCD2	18.7129	28.7005	1.53373	0.617041	0.01324	0.403628	Fanconi anemia, complementation group D2	Approved symbol	FANCD2	HGNC:3585	3p25.3
TRAK2	88.2381	135.245	1.53273	0.616104	0.000370937	0.0445001	trafficking protein, kinesin binding 2	Approved symbol	TRAK2	HGNC:13206	2q33.1
IGF1R	7.51778	11.5153	1.53175	0.615179	0.0322436	0.644759	insulin-like growth factor 1 receptor	Approved symbol	IGF1R	HGNC:5465	15q26.3
HK2	14.6243	22.3899	1.53101	0.61448	0.00959894	0.324381	hexokinase 2	Approved symbol	HK2	HGNC:4923	2p13
EHF	591.038	904.47	1.53031	0.613822	0.00170248	0.116156	ets homologous factor	Approved symbol	EHF	HGNC:3246	11p12
PRIM2	8.17388	12.5079	1.53023	0.613748	0.0248105	0.563362	primase, DNA, polypeptide 2 (58kDa)	Approved symbol	PRIM2	HGNC:9370	6p12-p11.1
CDC25B	13.2866	20.3307	1.53017	0.61369	0.0204215	0.504504	cell division cycle 25B	Approved symbol	CDC25B	HGNC:1726	20p13
ST6GALNAC4	6.73176	10.2891	1.52845	0.612069	0.0330462	0.649909	ST6 (alpha-N-acetyl-neuraminyl-2,3-beta-galactosyl-1,3)-N-acetylgalactosaminide alpha-2,6-sialyltransferase 4	Approved symbol	ST6GALNAC4	HGNC:17846	9q34
KIF20B	29.088	44.2855	1.52247	0.606413	0.00661744	0.258871	kinesin family member 20B	Approved symbol	KIF20B	HGNC:7212	10q23.31
ACD	9.37354	14.2193	1.51696	0.601181	0.0249218	0.563965	adrenocortical dysplasia homolog (mouse)	Approved symbol	ACD	HGNC:25070	16q22
LPHN3	19.3712	29.3764	1.5165	0.600744	0.0176504	0.469677	latrophilin 3	Approved symbol	LPHN3	HGNC:20974	4q13.1
FEN1	18.0871	27.3984	1.5148	0.599127	0.0128315	0.397608	flap structure-specific endonuclease 1	Approved symbol	FEN1	HGNC:3650	11q12
NEDD9	22.5881	34.2112	1.51457	0.598906	0.0190895	0.488006	neural precursor cell expressed, developmentally down-regulated 9	Approved symbol	NEDD9	HGNC:7733	6p25-p24
LMO4	86.9554	131.342	1.51045	0.594977	0.00510144	0.221228	LIM domain only 4	Approved symbol	LMO4	HGNC:6644	1p22.3
TRIP13	14.3531	21.6758	1.51017	0.594715	0.0173207	0.46402	thyroid hormone receptor interactor 13	Approved symbol	TRIP13	HGNC:12307	5p15
NT5DC3	13.7567	20.7386	1.50753	0.592183	0.0170489	0.461346	5'-nucleotidase domain containing 3	Approved symbol	NT5DC3	HGNC:30826	12q22-q23.1
VGLL4	64.6746	97.3976	1.50596	0.590688	0.00283967	0.159206	vestigial-like family member 4	Approved symbol	VGLL4	HGNC:28966	3p25.2
CAB39L	44.6694	29.912	0.669631	-0.578562	0.00549121	0.232416	calcium binding protein 39-like	Approved symbol	CAB39L	HGNC:20290	13q14.11
ZFHX2	19.938	13.3482	0.669488	-0.578869	0.0257012	0.575419	zinc finger homeobox 2	Approved symbol	ZFHX2	HGNC:20152	14q11.2
SEC31B	10.3028	6.88885	0.668639	-0.5807	0.0468912	0.769721	SEC31 homolog B (S. cerevisiae)	Approved symbol	SEC31B	HGNC:23197	10q24.32
PRR15L	18.3115	12.22	0.667341	-0.583504	0.0178818	0.470616	proline rich 15-like	Approved symbol	PRR15L	HGNC:28149	17q21.32
ARID5B	224.015	149.478	0.667269	-0.58366	0.0223939	0.53552	AT rich interactive domain 5B (MRF1-like)	Approved symbol	ARID5B	HGNC:17362	10q11.22
IGF2R	880.007	586.996	0.667036	-0.584164	0.0185618	0.47888	insulin-like growth factor 2 receptor	Approved symbol	IGF2R	HGNC:5467	6q25.3
VPS13A	402.175	268.133	0.666707	-0.584875	0.0110352	0.359547	vacuolar protein sorting 13 homolog A (S. cerevisiae)	Approved symbol	VPS13A	HGNC:1908	9q21
SLC44A3	18.6148	12.4084	0.666587	-0.585134	0.012984	0.400251	solute carrier family 44, member 3	Approved symbol	SLC44A3	HGNC:28689	1p22.1
PCLO	82.6787	55.0899	0.666312	-0.585729	0.00289807	0.159629	piccolo presynaptic cytomatrix protein	Approved symbol	PCLO	HGNC:13406	7q11.23-q21.3
JAK2	42.0143	27.9916	0.666241	-0.585884	0.00441106	0.207522	Janus kinase 2	Approved symbol	JAK2	HGNC:6192	9p24
GCNT2	33.357	22.2	0.665527	-0.58743	0.00310827	0.165117	glucosaminyl (N-acetyl) transferase 2, I-branching enzyme (I blood group)	Approved symbol	GCNT2	HGNC:4204	6p24.2
THSD4	9.62784	6.40653	0.665417	-0.58767	0.0374132	0.68699	thrombospondin, type I, domain containing 4	Approved symbol	THSD4	HGNC:25835	15q23
LCP1	114.857	76.427	0.66541	-0.587685	0.00287443	0.159629	lymphocyte cytosolic protein 1 (L-plastin)	Approved symbol	LCP1	HGNC:6528	13q14.3
CLMN	106.094	70.5564	0.665039	-0.588488	0.00106385	0.0855596	calmin (calponin-like, transmembrane)	Approved symbol	CLMN	HGNC:19972	14q32.13
UBE2E3	38.3603	25.4507	0.663464	-0.59191	0.00458791	0.211015	ubiquitin-conjugating enzyme E2E 3	Approved symbol	UBE2E3	HGNC:12479	2q31.3
SNAP91	12.3258	8.14487	0.660797	-0.597721	0.0484995	0.781858	synaptosomal-associated protein, 91kDa	Approved symbol	SNAP91	HGNC:14986	6q15
CNTN3	27.1345	17.8957	0.659517	-0.600519	0.013853	0.41119	contactin 3 (plasmacytoma associated)	Approved symbol	CNTN3	HGNC:2173	3p12.3
TNFSF15	56.2611	36.9216	0.656255	-0.607671	0.0149238	0.433152	tumor necrosis factor (ligand) superfamily, member 15	Approved symbol	TNFSF15	HGNC:11931	9q32
PYROXD2	13.0637	8.57244	0.656204	-0.607783	0.0203178	0.50373	pyridine nucleotide-disulphide oxidoreductase domain 2	Approved symbol	PYROXD2	HGNC:23517	10q24.2
IL1R1	119.995	78.4163	0.653498	-0.613745	0.00301888	0.162163	interleukin 1 receptor, type I	Approved symbol	IL1R1	HGNC:5993	2q12
EDA	24.6699	16.0677	0.651307	-0.61859	0.00611168	0.245959	ectodysplasin A	Approved symbol	EDA	HGNC:3157	Xq12-q13.1
ARHGAP29	199.201	129.642	0.650806	-0.6197	0.00435144	0.206064	Rho GTPase activating protein 29	Approved symbol	ARHGAP29	HGNC:30207	1p22.1
TNFRSF21	62.2864	40.4651	0.649662	-0.622238	0.00342941	0.174743	tumor necrosis factor receptor superfamily, member 21	Approved symbol	TNFRSF21	HGNC:13469	6p21.1
MIR22HG	8.34867	5.4145	0.648547	-0.624717	0.0330959	0.649998	MIR22 host gene (non-protein coding)	Approved symbol	MIR22HG	HGNC:28219	17p13.3
PDLIM5	106.346	68.9219	0.648091	-0.625733	0.00144842	0.104257	PDZ and LIM domain 5	Approved symbol	PDLIM5	HGNC:17468	4q22
CAP2	125.51	80.9457	0.644934	-0.632777	0.00120424	0.0932057	CAP, adenylate cyclase-associated protein, 2 (yeast)	Approved symbol	CAP2	HGNC:20039	6p22.3
LOC284412	64.9008	41.7763	0.643695	-0.635551	0.00746137	0.279724	N/A	Unmatched	Unmatched
JDP2	14.7735	9.50343	0.643276	-0.636489	0.0103241	0.343083	Jun dimerization protein 2	Approved symbol	JDP2	HGNC:17546	14q24.2
ZDHHC14	23.9127	15.3789	0.643125	-0.636829	0.00284218	0.159206	zinc finger, DHHC-type containing 14	Approved symbol	ZDHHC14	HGNC:20341	6q25.3
KIF5C	103.634	66.6454	0.643084	-0.636922	0.00642136	0.256072	kinesin family member 5C	Approved symbol	KIF5C	HGNC:6325	2q23
FAT1	675.255	433.935	0.642623	-0.637955	0.00366725	0.181422	FAT atypical cadherin 1	Approved symbol	FAT1	HGNC:3595	4q35.2
SFXN5	17.1242	11.0043	0.642616	-0.637971	0.00878481	0.304737	sideroflexin 5	Approved symbol	SFXN5	HGNC:16073	2p13
LUZP2	245.671	157.785	0.642263	-0.638763	0.000471122	0.0501317	leucine zipper protein 2	Approved symbol	LUZP2	HGNC:23206	11p14.3
MYCBP2	136.261	87.4658	0.641899	-0.639581	0.00847904	0.299912	MYC binding protein 2, E3 ubiquitin protein ligase	Approved symbol	MYCBP2	HGNC:23386	13q22
DUSP27	8.265	5.29605	0.64078	-0.6421	0.0384019	0.695389	dual specificity phosphatase 27 (putative)	Approved symbol	DUSP27	HGNC:25034	1q22-q24
FRAS1	291.966	186.976	0.640402	-0.64295	0.00882606	0.305433	Fraser extracellular matrix complex subunit 1	Approved symbol	FRAS1	HGNC:19185	4q21.21
GUSBP1	190.925	122.235	0.640224	-0.643352	0.000261676	0.0355386	glucuronidase, beta pseudogene 1	Approved symbol	GUSBP1	HGNC:13670	5p14.3
PTCH1	58.7991	37.6333	0.640033	-0.643782	0.000291597	0.0385122	patched 1	Approved symbol	PTCH1	HGNC:9585	9q22.1-q31
RAMP1	29.5922	18.9257	0.63955	-0.644871	0.0170194	0.461346	receptor (G protein-coupled) activity modifying protein 1	Approved symbol	RAMP1	HGNC:9843	2q36-q37.1
ARG2	75.1498	47.9732	0.638368	-0.647541	0.000174777	0.0276493	arginase 2	Approved symbol	ARG2	HGNC:664	14q24.1
BCAS1	8.40596	5.36454	0.638183	-0.647959	0.0390907	0.698752	breast carcinoma amplified sequence 1	Approved symbol	BCAS1	HGNC:974	20q13.2
CDK17	34.1158	21.7594	0.637811	-0.6488	0.00679865	0.261501	cyclin-dependent kinase 17	Approved symbol	CDK17	HGNC:8750	12q23.1
WNK3	179.748	114.113	0.634851	-0.655511	0.000154288	0.0258271	WNK lysine deficient protein kinase 3	Approved symbol	WNK3	HGNC:14543	Xp11.22
EXPH5	329.852	209.109	0.633948	-0.657564	0.00551218	0.232416	exophilin 5	Approved symbol	EXPH5	HGNC:30578	11q22.3
SLC30A4	506.259	320.44	0.632957	-0.659822	0.000491586	0.0512817	solute carrier family 30 (zinc transporter), member 4	Approved symbol	SLC30A4	HGNC:11015	15q21.1
HS6ST2	19.6234	12.3503	0.629363	-0.668035	0.0184642	0.47888	heparan sulfate 6-O-sulfotransferase 2	Approved symbol	HS6ST2	HGNC:19133	Xq26.2
DNASE2B	14.0636	8.84383	0.628845	-0.669223	0.0103952	0.34402	deoxyribonuclease II beta	Approved symbol	DNASE2B	HGNC:28875	1p22.3
APOL4	13.5104	8.49058	0.628446	-0.67014	0.0439205	0.74826	apolipoprotein L, 4	Approved symbol	APOL4	HGNC:14867	22q11.2-q13.2
RAB27B	20.266	12.7231	0.627807	-0.671606	0.026626	0.585202	RAB27B, member RAS oncogene family	Approved symbol	RAB27B	HGNC:9767	18q21.2
SLC22A23	53.2383	33.3948	0.627271	-0.672839	0.000243096	0.0336501	solute carrier family 22, member 23	Approved symbol	SLC22A23	HGNC:21106	6p25.2
NOSTRIN	26.277	16.4809	0.627198	-0.673008	0.00847509	0.299912	nitric oxide synthase trafficking	Approved symbol	NOSTRIN	HGNC:20203	2q31.1
RET	7.53305	4.7243	0.627143	-0.673134	0.0285031	0.606101	ret proto-oncogene	Approved symbol	RET	HGNC:9967	10q11.2
BIRC3	21.0826	13.2044	0.626321	-0.675027	0.00457154	0.211015	baculoviral IAP repeat containing 3	Approved symbol	BIRC3	HGNC:591	11q22
DENND1B	308.29	192.545	0.624558	-0.679092	0.000219613	0.032027	DENN/MADD domain containing 1B	Approved symbol	DENND1B	HGNC:28404	1q31.3
FGFRL1	198.015	123.588	0.624136	-0.680069	0.000102854	0.0199796	fibroblast growth factor receptor-like 1	Approved symbol	FGFRL1	HGNC:3693	4p16
OSR2	55.8002	34.7838	0.623364	-0.681852	0.011409	0.367697	odd-skipped related transciption factor 2	Approved symbol	OSR2	HGNC:15830	8q22.2
TYRP1	17.1407	10.6623	0.622048	-0.684902	0.0276649	0.594425	tyrosinase-related protein 1	Approved symbol	TYRP1	HGNC:12450	9p23
SLC9A7	107.798	66.9571	0.621137	-0.687016	0.000190258	0.0294512	solute carrier family 9, subfamily A (NHE7, cation proton antiporter 7), member 7	Approved symbol	SLC9A7	HGNC:17123	Xp11.3
MATN2	182.23	113.16	0.620974	-0.687395	0.000374246	0.044526	matrilin 2	Approved symbol	MATN2	HGNC:6908	8q22.1-q22.2
GNAO1	7.87942	4.88747	0.620283	-0.689001	0.0324677	0.645586	guanine nucleotide binding protein (G protein), alpha activating activity polypeptide O	Approved symbol	GNAO1	HGNC:4389	16q13
LTN1	94.6051	58.6284	0.619717	-0.690319	0.00204213	0.130326	listerin E3 ubiquitin protein ligase 1	Approved symbol	LTN1	HGNC:13082	21q21.3
CYP39A1	17.2081	10.5834	0.615023	-0.701288	0.00554851	0.232416	cytochrome P450, family 39, subfamily A, polypeptide 1	Approved symbol	CYP39A1	HGNC:17449	6p21.1-p11.2
SI	35.6347	21.8796	0.613996	-0.703699	0.00262234	0.151233	sucrase-isomaltase (alpha-glucosidase)	Approved symbol	SI	HGNC:10856	3q25.2-q26.2
PCDHB14	23.6792	14.5361	0.613875	-0.703984	0.00420927	0.200651	protocadherin beta 14	Approved symbol	PCDHB14	HGNC:8685	5q31
SEMA3C	114.809	70.4373	0.613515	-0.70483	4.73634e-05	0.0126267	sema domain, immunoglobulin domain (Ig), short basic domain, secreted, (semaphorin) 3C	Approved symbol	SEMA3C	HGNC:10725	7q21-q31
PLEKHH1	101.829	62.453	0.61331	-0.705311	0.00262534	0.151233	pleckstrin homology domain containing, family H (with MyTH4 domain) member 1	Approved symbol	PLEKHH1	HGNC:17733	14q24.1
SYDE2	12.1092	7.41613	0.612439	-0.707362	0.00784973	0.287873	synapse defective 1, Rho GTPase, homolog 2 (C. elegans)	Approved symbol	SYDE2	HGNC:25841	1p22.3
PIK3IP1	19.6763	11.9969	0.609712	-0.7138	0.00475069	0.214392	phosphoinositide-3-kinase interacting protein 1	Approved symbol	PIK3IP1	HGNC:24942	22q12.2
ENDOD1	362.26	220.116	0.607618	-0.718764	0.00164873	0.114159	endonuclease domain containing 1	Approved symbol	ENDOD1	HGNC:29129	11q21
ARL4A	10.2332	6.19976	0.60585	-0.722968	0.0179972	0.471927	ADP-ribosylation factor-like 4A	Approved symbol	ARL4A	HGNC:695	7p21.3
PCDHGB3	8.92196	5.38265	0.603303	-0.729045	0.0353946	0.67758	protocadherin gamma subfamily B, 3	Approved symbol	PCDHGB3	HGNC:8710	5q31
FAM135A	50.4568	30.2542	0.599606	-0.737913	0.0012124	0.0933355	family with sequence similarity 135, member A	Approved symbol	FAM135A	HGNC:21084	6q13
QSOX1	230.573	138.238	0.599542	-0.738068	9.94376e-05	0.0199186	quiescin Q6 sulfhydryl oxidase 1	Approved symbol	QSOX1	HGNC:9756	1q24
MAGEA10	4.84496	2.90313	0.599205	-0.738879	0.0458094	0.762517	melanoma antigen family A, 10	Approved symbol	MAGEA10	HGNC:6797	Xq28
CMAS	194.092	116.14	0.598376	-0.740875	0.000165567	0.0270852	cytidine monophosphate N-acetylneuraminic acid synthetase	Approved symbol	CMAS	HGNC:18290	12p12.1
PCDHGB2	9.52567	5.69013	0.597347	-0.743358	0.0434038	0.744745	protocadherin gamma subfamily B, 2	Approved symbol	PCDHGB2	HGNC:8709	5q31
LOC100506688	11.4236	6.81985	0.596999	-0.744201	0.0353778	0.67758	N/A	Unmatched	Unmatched
IYD	39.0913	23.306	0.596194	-0.746147	9.96205e-05	0.0199186	iodotyrosine deiodinase	Approved symbol	IYD	HGNC:21071	6q25.1
USP43	14.0942	8.38711	0.595073	-0.748861	0.00678886	0.261501	ubiquitin specific peptidase 43	Approved symbol	USP43	HGNC:20072	17p12
STON2	114.657	68.198	0.5948	-0.749524	0.0032063	0.168778	stonin 2	Approved symbol	STON2	HGNC:30652	14q31.1
DACH1	8.5471	5.06782	0.592928	-0.75407	0.0396708	0.705935	dachshund family transcription factor 1	Approved symbol	DACH1	HGNC:2663	13q22
ZNF844	12.904	7.62677	0.591038	-0.758678	0.0184848	0.47888	zinc finger protein 844	Approved symbol	ZNF844	HGNC:25932	19p13.2
THBS1	58.5849	34.5491	0.589728	-0.761879	0.0426948	0.737856	thrombospondin 1	Approved symbol	THBS1	HGNC:11785	15q15
ARHGAP6	84.0999	49.4392	0.587863	-0.766449	0.000105826	0.0200457	Rho GTPase activating protein 6	Approved symbol	ARHGAP6	HGNC:676	Xp22.3
SRGAP3	32.5137	19.112	0.587813	-0.766572	0.00474049	0.214392	SLIT-ROBO Rho GTPase activating protein 3	Approved symbol	SRGAP3	HGNC:19744	3p25.3
COLEC12	58.9416	34.5988	0.587002	-0.768563	1.67969e-05	0.00635671	collectin sub-family member 12	Approved symbol	COLEC12	HGNC:16016	18p11.32
SHC4	4.65968	2.73414	0.586767	-0.769141	0.0316641	0.639678	SHC (Src homology 2 domain containing) family, member 4	Approved symbol	SHC4	HGNC:16743	15q21.1-q21.2
IFI6	50.0022	29.2993	0.58596	-0.771126	0.00388502	0.190234	interferon, alpha-inducible protein 6	Approved symbol	IFI6	HGNC:4054	1p35
SOD3	28.9001	16.8613	0.583432	-0.777363	0.0344155	0.667403	superoxide dismutase 3, extracellular	Approved symbol	SOD3	HGNC:11181	4p15.2
MANEA	382.259	222.703	0.582597	-0.77943	0.000472539	0.0501317	mannosidase, endo-alpha	Approved symbol	MANEA	HGNC:21072	6q16.2
MAN1A1	7.59248	4.42242	0.582474	-0.779735	0.0423323	0.733352	mannosidase, alpha, class 1A, member 1	Approved symbol	MAN1A1	HGNC:6821	6q22
KLHL1	21.2139	12.3558	0.582437	-0.779827	0.00134682	0.0986399	kelch-like family member 1	Approved symbol	KLHL1	HGNC:6352	13q21
RAB3B	107.254	62.388	0.581682	-0.781696	3.98646e-05	0.0112528	RAB3B, member RAS oncogene family	Approved symbol	RAB3B	HGNC:9778	1p32-p31
RHOU	31.5373	18.3403	0.581541	-0.782046	0.000316018	0.0406196	ras homolog family member U	Approved symbol	RHOU	HGNC:17794	1q42.11-q42.3
ATP8A1	46.408	26.9047	0.579743	-0.786515	0.000467693	0.0501317	ATPase, aminophospholipid transporter (APLT), class I, type 8A, member 1	Approved symbol	ATP8A1	HGNC:13531	4p13
MAPK10	16.2186	9.38111	0.578418	-0.789816	0.00169202	0.116024	mitogen-activated protein kinase 10	Approved symbol	MAPK10	HGNC:6872	4q22-q23
ASZ1	16.1823	9.357	0.578223	-0.790301	0.00202076	0.12987	ankyrin repeat, SAM and basic leucine zipper domain containing 1	Approved symbol	ASZ1	HGNC:1350	7q31.2
TNIK	9.72265	5.57027	0.572917	-0.803602	0.00571484	0.235853	TRAF2 and NCK interacting kinase	Approved symbol	TNIK	HGNC:30765	3q26.31
IFIT2	23.5759	13.476	0.571602	-0.806917	0.012748	0.397229	interferon-induced protein with tetratricopeptide repeats 2	Approved symbol	IFIT2	HGNC:5409	10q23.31
ZIC2	22.0098	12.5791	0.571524	-0.807115	0.00148692	0.105969	Zic family member 2	Approved symbol	ZIC2	HGNC:12873	13q32
SAMD5	22.9212	13.0282	0.56839	-0.815047	0.00072328	0.0666114	sterile alpha motif domain containing 5	Approved symbol	SAMD5	HGNC:21180	6q24.3
FAM198B	471.195	267.259	0.567193	-0.818087	0.000382656	0.0447864	family with sequence similarity 198, member B	Approved symbol	FAM198B	HGNC:25312	4q32.1
RAI2	8.53039	4.83361	0.566634	-0.819511	0.0206322	0.508597	retinoic acid induced 2	Approved symbol	RAI2	HGNC:9835	Xp22
GPR137C	3.5891	2.02844	0.565166	-0.823253	0.0483564	0.780425	G protein-coupled receptor 137C	Approved symbol	GPR137C	HGNC:25445	14q22.1
HERC3	125.519	70.9273	0.565072	-0.823494	5.17727e-06	0.00240426	HECT and RLD domain containing E3 ubiquitin protein ligase 3	Approved symbol	HERC3	HGNC:4876	4q21
TMEM144	394.493	222.802	0.564781	-0.824237	0.000314544	0.0406196	transmembrane protein 144	Approved symbol	TMEM144	HGNC:25633	4q32.1
PCDHB13	26.0063	14.6823	0.564566	-0.824785	0.00224003	0.137223	protocadherin beta 13	Approved symbol	PCDHB13	HGNC:8684	5q31
HSPB8	14.54	8.17585	0.5623	-0.830589	0.0363781	0.681269	heat shock 22kDa protein 8	Approved symbol	HSPB8	HGNC:30171	12q24.23
NRXN1	23.0436	12.8864	0.559217	-0.838519	0.000194124	0.0297299	neurexin 1	Approved symbol	NRXN1	HGNC:8008	2p16.3
S100A10	56.9813	31.8266	0.558545	-0.840256	0.000397504	0.0457797	S100 calcium binding protein A10	Approved symbol	S100A10	HGNC:10487	1q21
SLC4A4	75.6937	42.1605	0.556988	-0.844281	0.000785779	0.0702613	solute carrier family 4 (sodium bicarbonate cotransporter), member 4	Approved symbol	SLC4A4	HGNC:11030	4q13.3
NCAM1	4.53364	2.52223	0.556337	-0.845969	0.0330254	0.649909	neural cell adhesion molecule 1	Approved symbol	NCAM1	HGNC:7656	11q23.2
ACER3	140.181	77.6884	0.5542	-0.851522	6.74895e-06	0.00303618	alkaline ceramidase 3	Approved symbol	ACER3	HGNC:16066	11q13.5
CDKN2B	16.6428	9.21691	0.553806	-0.852546	0.00318792	0.168725	cyclin-dependent kinase inhibitor 2B (p15, inhibits CDK4)	Approved symbol	CDKN2B	HGNC:1788	9p21
LHX9	7.57851	4.19527	0.553575	-0.853149	0.00878371	0.304737	LIM homeobox 9	Approved symbol	LHX9	HGNC:14222	1q31.1
SUSD2	55.7501	30.8541	0.553437	-0.85351	1.72868e-05	0.00635671	sushi domain containing 2	Approved symbol	SUSD2	HGNC:30667	22q11-q12
CSMD1	492.262	271.925	0.5524	-0.856216	2.94243e-06	0.00156886	CUB and Sushi multiple domains 1	Approved symbol	CSMD1	HGNC:14026	8p23.2
GUSBP3	11.0956	6.12915	0.552393	-0.856234	0.0497676	0.795176	glucuronidase, beta pseudogene 3	Approved symbol	GUSBP3	HGNC:37301	5q13.2
ABCC6	5.00778	2.76064	0.551269	-0.859171	0.0124221	0.390456	ATP-binding cassette, sub-family C (CFTR/MRP), member 6	Approved symbol	ABCC6	HGNC:57	16p13.11
TNFRSF12A	7.24692	3.98698	0.550162	-0.862071	0.0117143	0.373922	tumor necrosis factor receptor superfamily, member 12A	Approved symbol	TNFRSF12A	HGNC:18152	16p13.3
AKR1C2	5.94091	3.2619	0.549058	-0.86497	0.0160723	0.450149	aldo-keto reductase family 1, member C2	Approved symbol	AKR1C2	HGNC:385	10p15-p14
FAM49A	4.54136	2.4925	0.548845	-0.865528	0.0182942	0.476244	family with sequence similarity 49, member A	Approved symbol	FAM49A	HGNC:25373	2p24.3
ZC3H12A	12.5003	6.85847	0.548663	-0.866009	0.00550298	0.232416	zinc finger CCCH-type containing 12A	Approved symbol	ZC3H12A	HGNC:26259	1p34.3
DAB1	229.506	125.517	0.546901	-0.870649	0.000252279	0.0345886	Dab, reelin signal transducer, homolog 1 (Drosophila)	Approved symbol	DAB1	HGNC:2661	1p32-p31
FZD4	141.328	76.9939	0.544788	-0.876233	2.07594e-05	0.00657478	frizzled class receptor 4	Approved symbol	FZD4	HGNC:4042	11q14-q21
PCDHGA4	8.83633	4.81262	0.54464	-0.876626	0.0215374	0.523738	protocadherin gamma subfamily A, 4	Approved symbol	PCDHGA4	HGNC:8702	5q31
PCDHGA5	5.45716	2.9711	0.54444	-0.877155	0.0254566	0.57083	protocadherin gamma subfamily A, 5	Approved symbol	PCDHGA5	HGNC:8703	5q31
CALD1	534.565	290.795	0.543984	-0.878363	0.000525889	0.0536929	caldesmon 1	Approved symbol	CALD1	HGNC:1441	7q33
ID2	35.9173	19.4493	0.541503	-0.884959	0.000751914	0.0676534	inhibitor of DNA binding 2, dominant negative helix-loop-helix protein	Approved symbol	ID2	HGNC:5361	2p25
GNAI1	7.04515	3.80967	0.540751	-0.886965	0.0244455	0.560782	guanine nucleotide binding protein (G protein), alpha inhibiting activity polypeptide 1	Approved symbol	GNAI1	HGNC:4384	7q21-q22
BST2	8.34997	4.51348	0.540539	-0.88753	0.0164993	0.45534	bone marrow stromal cell antigen 2	Approved symbol	BST2	HGNC:1119	19p13.2
LOC100507489	2.8657	1.54526	0.539228	-0.891033	0.0339334	0.661931		Unmatched
BMP6	26.4905	14.2494	0.537907	-0.894571	0.0018458	0.122452	bone morphogenetic protein 6	Approved symbol	BMP6	HGNC:1073	6p24-p23
NFIB	59.8984	32.209	0.537727	-0.895055	0.00300384	0.162163	nuclear factor I/B	Approved symbol	NFIB	HGNC:7785	9p24.1
NLRP4	2.90824	1.56188	0.537053	-0.896865	0.0447388	0.756826	NLR family, pyrin domain containing 4	Approved symbol	NLRP4	HGNC:22943	19q13.43
AGBL3	7.34567	3.9371	0.535976	-0.899759	0.0211952	0.517163	ATP/GTP binding protein-like 3	Approved symbol	AGBL3	HGNC:27981	7q33
ODZ2	64.6981	34.644	0.535472	-0.901118	4.13031e-07	0.000280012	teneurin transmembrane protein 2	Previous symbol	TENM2	HGNC:29943	5q35
GPR158	8.25275	4.41759	0.535286	-0.901617	0.00451484	0.211015	G protein-coupled receptor 158	Approved symbol	GPR158	HGNC:23689	10p12.31
HMGN2P46	7.25557	3.88264	0.535125	-0.902053	0.00515007	0.222644	high mobility group nucleosomal binding domain 2 pseudogene 46	Approved symbol	HMGN2P46	HGNC:26817	15q15.1
AHNAK	481.6	257.147	0.533943	-0.905243	0.00571775	0.235853	AHNAK nucleoprotein	Approved symbol	AHNAK	HGNC:347	11q12-q13
PCDH15	4.67771	2.47682	0.529495	-0.917311	0.011844	0.376394	protocadherin-related 15	Approved symbol	PCDH15	HGNC:14674	10q21.1
AZGP1	8.62508	4.55073	0.527617	-0.922438	0.00498958	0.219664	alpha-2-glycoprotein 1, zinc-binding	Approved symbol	AZGP1	HGNC:910	7q22.1
RGS2	4.00992	2.09502	0.52246	-0.936606	0.0290404	0.613179	regulator of G-protein signaling 2	Approved symbol	RGS2	HGNC:9998	1q31
BCHE	166.964	87.1881	0.522197	-0.937334	6.86434e-05	0.016001	butyrylcholinesterase	Approved symbol	BCHE	HGNC:983	3q26.1-q26.2
IFI44	11.1409	5.79623	0.520264	-0.942686	0.00122534	0.0938298	interferon-induced protein 44	Approved symbol	IFI44	HGNC:16938	1p31.1
LCN2	5.89571	3.06409	0.519715	-0.944207	0.0200535	0.500329	lipocalin 2	Approved symbol	LCN2	HGNC:6526	9q34
PPARG	15.1608	7.86319	0.518652	-0.947162	0.00193622	0.126699	peroxisome proliferator-activated receptor gamma	Approved symbol	PPARG	HGNC:9236	3p25
HOXB5	4.66472	2.41553	0.517828	-0.949454	0.00789785	0.287873	homeobox B5	Approved symbol	HOXB5	HGNC:5116	17q21.32
EPHB1	8.84755	4.57697	0.517314	-0.950887	0.00574959	0.236489	EPH receptor B1	Approved symbol	EPHB1	HGNC:3392	3q21-q23
APCDD1	10.3734	5.34541	0.5153	-0.956516	0.0112685	0.364541	adenomatosis polyposis coli down-regulated 1	Approved symbol	APCDD1	HGNC:15718	18p11.21
RNF144B	38.8294	19.9777	0.5145	-0.958756	0.000307932	0.0402999	ring finger protein 144B	Approved symbol	RNF144B	HGNC:21578	6p22.3
IFIT1	12.0615	6.19628	0.513723	-0.960936	0.00337879	0.17357	interferon-induced protein with tetratricopeptide repeats 1	Approved symbol	IFIT1	HGNC:5407	10q23.31
A2ML1	6.87659	3.5241	0.512478	-0.964439	0.00695191	0.263368	alpha-2-macroglobulin-like 1	Approved symbol	A2ML1	HGNC:23336	12p13
CP	8.69575	4.40782	0.506894	-0.980244	0.0055537	0.232416	ceruloplasmin (ferroxidase)	Approved symbol	CP	HGNC:2295	3q23-q25
TTR	5.19424	2.61782	0.503986	-0.988545	0.026334	0.582342	transthyretin	Approved symbol	TTR	HGNC:12405	18q12.1
GAB3	2.85175	1.43582	0.503488	-0.989972	0.0189516	0.485457	GRB2-associated binding protein 3	Approved symbol	GAB3	HGNC:17515	Xq28
AKR1C1	2.85099	1.43544	0.503488	-0.989972	0.0288007	0.610626	aldo-keto reductase family 1, member C1	Approved symbol	AKR1C1	HGNC:384	10p15-p14
GCLC	245.181	123.369	0.503175	-0.990867	8.50481e-05	0.0180052	glutamate-cysteine ligase, catalytic subunit	Approved symbol	GCLC	HGNC:4311	6p12
PDE10A	174.699	87.4433	0.500536	-0.998456	4.08312e-08	3.26559e-05	phosphodiesterase 10A	Approved symbol	PDE10A	HGNC:8772	6q26
KLF8	2.42528	1.20917	0.498569	-1.00414	0.0275604	0.593063	Kruppel-like factor 8	Approved symbol	KLF8	HGNC:6351	Xp11.21
MBNL2	7.22646	3.58756	0.496447	-1.01029	0.0069895	0.264097	muscleblind-like splicing regulator 2	Approved symbol	MBNL2	HGNC:16746	13q31.1
SLC25A18	2.20231	1.08938	0.494654	-1.01551	0.0447073	0.756826	solute carrier family 25 (glutamate carrier), member 18	Approved symbol	SLC25A18	HGNC:10988	22q11.2
ITPK1-AS1	3.25242	1.60631	0.493881	-1.01776	0.0451022	0.759655	ITPK1 antisense RNA 1	Approved symbol	ITPK1-AS1	HGNC:20132	14q32.12
P2RX2	2.95902	1.45175	0.490617	-1.02733	0.0216224	0.524919	purinergic receptor P2X, ligand-gated ion channel, 2	Approved symbol	P2RX2	HGNC:15459	12q24.33
ST8SIA1	2.06243	1.01062	0.490016	-1.0291	0.031827	0.640846	ST8 alpha-N-acetyl-neuraminide alpha-2,8-sialyltransferase 1	Approved symbol	ST8SIA1	HGNC:10869	12p12.1-p11.2
ATP11A	163.515	80.0948	0.489831	-1.02964	6.26584e-09	6.44307e-06	ATPase, class VI, type 11A	Approved symbol	ATP11A	HGNC:13552	13q34
DEFB132	15.443	7.54927	0.488848	-1.03254	0.000622553	0.0597503	defensin, beta 132	Approved symbol	DEFB132	HGNC:33806	20p13
LIPH	3.17482	1.54937	0.488018	-1.03499	0.0170957	0.461589	lipase, member H	Approved symbol	LIPH	HGNC:18483	3q27
BRDT	7.46057	3.63726	0.487531	-1.03644	0.00206411	0.130806	bromodomain, testis-specific	Approved symbol	BRDT	HGNC:1105	1p22.1
VIPR2	5.92591	2.8795	0.485917	-1.04122	0.0150091	0.434751	vasoactive intestinal peptide receptor 2	Approved symbol	VIPR2	HGNC:12695	7q36.3
KCNMA1	5.59299	2.70234	0.483165	-1.04941	0.00611267	0.245959	potassium large conductance calcium-activated channel, subfamily M, alpha member 1	Approved symbol	KCNMA1	HGNC:6284	10q22
ATP1B1	1266.39	606.791	0.479149	-1.06145	1.81289e-08	1.73989e-05	ATPase, Na+/K+ transporting, beta 1 polypeptide	Approved symbol	ATP1B1	HGNC:804	1q24.2
SAMD9	4.1431	1.96933	0.475329	-1.073	0.0174821	0.466059	sterile alpha motif domain containing 9	Approved symbol	SAMD9	HGNC:1348	7q21.2
UTRN	797.791	379.027	0.475096	-1.07371	4.68738e-09	5.25747e-06	utrophin	Approved symbol	UTRN	HGNC:12635	6q24
DOCK10	10.062	4.67497	0.464616	-1.10589	0.00177254	0.119523	dedicator of cytokinesis 10	Approved symbol	DOCK10	HGNC:23479	2q36.3
ABCC6P1	3.80136	1.76568	0.464487	-1.10629	0.00934299	0.318724	ATP-binding cassette, sub-family C, member 6 pseudogene 1 (functional)	Approved symbol	ABCC6P1	HGNC:33352	16p12.3
DNAH8	2.13326	0.990543	0.464333	-1.10677	0.0295899	0.619152	dynein, axonemal, heavy chain 8	Approved symbol	DNAH8	HGNC:2952	6p21.2
ID3	5.6924	2.64201	0.464129	-1.1074	0.00295929	0.161413	inhibitor of DNA binding 3, dominant negative helix-loop-helix protein	Approved symbol	ID3	HGNC:5362	1p36.13-p36.12
DAPK1	2.62107	1.21242	0.462565	-1.11227	0.0149198	0.433152	death-associated protein kinase 1	Approved symbol	DAPK1	HGNC:2674	9q34.1
SLITRK3	15.2286	7.0249	0.461298	-1.11623	0.000473598	0.0501317	SLIT and NTRK-like family, member 3	Approved symbol	SLITRK3	HGNC:23501	3q26.1
SYT2	4.03135	1.85271	0.459576	-1.12163	0.0280234	0.598554	synaptotagmin II	Approved symbol	SYT2	HGNC:11510	1q32.1
PKIA	5.9105	2.70609	0.457844	-1.12707	0.00328983	0.17103	protein kinase (cAMP-dependent, catalytic) inhibitor alpha	Approved symbol	PKIA	HGNC:9017	8q21.13
ZNF860	1.41068	0.645422	0.457527	-1.12807	0.0387597	0.69661	zinc finger protein 860	Approved symbol	ZNF860	HGNC:34513	3p24.1
RGPD3	1.44125	0.659413	0.457527	-1.12807	0.0476172	0.774572	RANBP2-like and GRIP domain containing 3	Approved symbol	RGPD3	HGNC:32416	2q12.2
MAF	17.7498	8.06562	0.454406	-1.13795	8.2275e-05	0.0176781	v-maf avian musculoaponeurotic fibrosarcoma oncogene homolog	Approved symbol	MAF	HGNC:6776	16q22-q23
MID1	92.8347	42.0958	0.453449	-1.14099	2.70889e-08	2.43732e-05	midline 1	Approved symbol	MID1	HGNC:7095	Xp22
SPON2	111.851	50.4764	0.451281	-1.1479	1.81224e-05	0.00636318	spondin 2, extracellular matrix protein	Approved symbol	SPON2	HGNC:11253	4p16.3
C6orf118	3.08951	1.39071	0.450139	-1.15156	0.00768619	0.285181	chromosome 6 open reading frame 118	Approved symbol	C6orf118	HGNC:21233	6q27
MAP2	171.046	76.9068	0.449627	-1.1532	0.00184362	0.122452	microtubule-associated protein 2	Approved symbol	MAP2	HGNC:6839	2q34-q35
AGMAT	1.93438	0.866217	0.447802	-1.15907	0.0169383	0.460082	agmatine ureohydrolase (agmatinase)	Approved symbol	AGMAT	HGNC:18407	1p36.13
DSC1	1.61894	0.72307	0.446631	-1.16284	0.0210708	0.515066	desmocollin 1	Approved symbol	DSC1	HGNC:3035	18q12.1
EFNB2	20.1995	8.90736	0.440969	-1.18125	0.000119411	0.0214881	ephrin-B2	Approved symbol	EFNB2	HGNC:3227	13q33
TMEM140	43.7186	19.2007	0.439188	-1.18709	1.29186e-05	0.00516601	transmembrane protein 140	Approved symbol	TMEM140	HGNC:21870	7q33
CAPN5	97.3818	42.4331	0.43574	-1.19846	2.41297e-05	0.00739086	calpain 5	Approved symbol	CAPN5	HGNC:1482	11q14
CELF5	1.33985	0.579689	0.432651	-1.20873	0.0285865	0.606978	CUGBP, Elav-like family member 5	Approved symbol	CELF5	HGNC:14058	19p13
COLQ	2.7278	1.17509	0.430782	-1.21497	0.0161408	0.45119	collagen-like tail subunit (single strand of homotrimer) of asymmetric acetylcholinesterase	Approved symbol	COLQ	HGNC:2226	3p
EPHA6	22.9754	9.76642	0.425081	-1.23419	8.03284e-05	0.0175213	EPH receptor A6	Approved symbol	EPHA6	HGNC:19296	3q12.1
CD274	16.6846	7.082	0.424463	-1.23629	0.00256127	0.14928	CD274 molecule	Approved symbol	CD274	HGNC:17635	9p24.1
RDH12	3.10758	1.31319	0.422576	-1.24272	0.00402698	0.193888	retinol dehydrogenase 12 (all-trans/9-cis/11-cis)	Approved symbol	RDH12	HGNC:19977	14q24.1
FAM22A	1.42883	0.601583	0.421032	-1.248	0.0358684	0.678949	NUT family member 2A	Previous symbol	NUTM2A	HGNC:23438	10q23.2
PLD1	138.611	57.7786	0.416839	-1.26244	9.1544e-05	0.0188267	phospholipase D1, phosphatidylcholine-specific	Approved symbol	PLD1	HGNC:9067	3q26
C7orf49	44.821	18.5914	0.414792	-1.26954	1.63751e-05	0.00635671	chromosome 7 open reading frame 49	Approved symbol	C7orf49	HGNC:22432	7q33
PLA2G4E	1.50104	0.61875	0.412214	-1.27854	0.0239534	0.556277	phospholipase A2, group IVE	Approved symbol	PLA2G4E	HGNC:24791	15q15.1
TRPM3	1.1014	0.453753	0.411976	-1.27937	0.0385217	0.696592	transient receptor potential cation channel, subfamily M, member 3	Approved symbol	TRPM3	HGNC:17992	9q21.11
KNG1	3.46567	1.42677	0.411687	-1.28038	0.00478834	0.21497	kininogen 1	Approved symbol	KNG1	HGNC:6383	3q27.3
CDH18	30.4152	12.4885	0.410602	-1.28419	0.000724331	0.0666114	cadherin 18, type 2	Approved symbol	CDH18	HGNC:1757	5p14.3
SERPINI1	26.7289	10.9523	0.409756	-1.28716	2.01651e-05	0.00657478	serpin peptidase inhibitor, clade I (neuroserpin), member 1	Approved symbol	SERPINI1	HGNC:8943	3q26.1
RFPL4A	1.65087	0.671588	0.406808	-1.29758	0.0222076	0.531948	ret finger protein-like 4A	Approved symbol	RFPL4A	HGNC:16449	19q13.42
DSEL	241.457	98.1822	0.406624	-1.29823	8.15551e-08	6.1793e-05	dermatan sulfate epimerase-like	Approved symbol	DSEL	HGNC:18144	18q22.1
CYP4B1	3.8022	1.54396	0.406069	-1.3002	0.00108195	0.086532	cytochrome P450, family 4, subfamily B, polypeptide 1	Approved symbol	CYP4B1	HGNC:2644	1p33
CD177	1.53758	0.618442	0.402218	-1.31395	0.011985	0.379202	CD177 molecule	Approved symbol	CD177	HGNC:30072	19q13.31
MYH7B	2.8668	1.15111	0.401533	-1.31641	0.00625856	0.25097	myosin, heavy chain 7B, cardiac muscle, beta	Approved symbol	MYH7B	HGNC:15906	20q11
INPP4B	3.83012	1.5361	0.401059	-1.31811	0.00098622	0.0815955	inositol polyphosphate-4-phosphatase, type II, 105kDa	Approved symbol	INPP4B	HGNC:6075	4q31.1
FAM65B	1.68327	0.669959	0.39801	-1.32912	0.036846	0.682991	family with sequence similarity 65, member B	Approved symbol	FAM65B	HGNC:13872	6p22.3-p21.32
RLN2	4.72356	1.85418	0.392539	-1.34909	0.00290516	0.159629	relaxin 2	Approved symbol	RLN2	HGNC:10027	9p24.1
JAG1	131.346	51.5552	0.392515	-1.34918	3.32683e-08	2.81723e-05	jagged 1	Approved symbol	JAG1	HGNC:6188	20p12.1-p11.23
SDK2	62.0726	24.2504	0.390678	-1.35595	0.000167714	0.0271283	sidekick cell adhesion molecule 2	Approved symbol	SDK2	HGNC:19308	17q21.31
RLN1	6.78272	2.64081	0.389344	-1.36088	0.00100567	0.0827293	relaxin 1	Approved symbol	RLN1	HGNC:10026	9p24.1
SEMA6D	9.51421	3.64956	0.38359	-1.38236	0.000642859	0.0612887	sema domain, transmembrane domain (TM), and cytoplasmic domain, (semaphorin) 6D	Approved symbol	SEMA6D	HGNC:16770	15q21.1
HNF1A-AS1	2.4879	0.95349	0.38325	-1.38364	0.0381666	0.695389	HNF1A antisense RNA 1	Approved symbol	HNF1A-AS1	HGNC:26785	12q24.31
C15orf54	1.76804	0.668967	0.378367	-1.40214	0.0237179	0.553727	chromosome 15 open reading frame 54	Approved symbol	C15orf54	HGNC:33797	15q14
UBE2QL1	1.45014	0.545867	0.376424	-1.40957	0.0231316	0.547701	ubiquitin-conjugating enzyme E2Q family-like 1	Approved symbol	UBE2QL1	HGNC:37269	5p15.31
LOC100128505	1.03367	0.388181	0.375536	-1.41298	0.04614	0.764363	N/A	Unmatched	Unmatched
ID1	10.0502	3.74614	0.372743	-1.42375	4.94479e-05	0.0129428	inhibitor of DNA binding 1, dominant negative helix-loop-helix protein	Approved symbol	ID1	HGNC:5360	20q11
MYO7A	1.80993	0.663014	0.36632	-1.44882	0.0463657	0.765459	myosin VIIA	Approved symbol	MYO7A	HGNC:7606	11q13.5
AKR1C3	2.38335	0.871416	0.365626	-1.45156	0.00719959	0.271323	aldo-keto reductase family 1, member C3	Approved symbol	AKR1C3	HGNC:386	10p15-p14
GRIA3	2.48828	0.902816	0.362827	-1.46265	0.0133601	0.404909	glutamate receptor, ionotropic, AMPA 3	Approved symbol	GRIA3	HGNC:4573	Xq25
KRTAP5-9	1.24559	0.451398	0.362397	-1.46436	0.0192011	0.488006	keratin associated protein 5-9	Approved symbol	KRTAP5-9	HGNC:23604	11q13.4
PCSK5	1.93005	0.693217	0.35917	-1.47726	0.00268515	0.153395	proprotein convertase subtilisin/kexin type 5	Approved symbol	PCSK5	HGNC:8747	9q21.13
SRPX2	1.38173	0.493914	0.35746	-1.48415	0.0240044	0.556277	sushi-repeat containing protein, X-linked 2	Approved symbol	SRPX2	HGNC:30668	Xq21.33-q23
SPDYE8P	1.09203	0.382043	0.349847	-1.5152	0.0188539	0.483817	speedy/RINGO cell cycle regulator family member E8, pseudogene	Approved symbol	SPDYE8P	HGNC:33771	7q11.23
BASP1	21.5149	7.51638	0.349356	-1.51723	8.24063e-06	0.00359491	brain abundant, membrane attached signal protein 1	Approved symbol	BASP1	HGNC:957	5p15.1
UGT2B17	557.525	193.801	0.34761	-1.52446	1.58428e-13	3.80122e-10	UDP glucuronosyltransferase 2 family, polypeptide B17	Approved symbol	UGT2B17	HGNC:12547	4q13
LINC00442	0.914063	0.317245	0.347072	-1.52669	0.0468065	0.769207	long intergenic non-protein coding RNA 442	Approved symbol	LINC00442	HGNC:42779	13q12.11
LINC00479	0.92597	0.321378	0.347072	-1.52669	0.0471129	0.770407	long intergenic non-protein coding RNA 479	Approved symbol	LINC00479	HGNC:19727	21q22.3
SLC6A19	1.20461	0.416151	0.345465	-1.53339	0.019571	0.491701	solute carrier family 6 (neutral amino acid transporter), member 19	Approved symbol	SLC6A19	HGNC:27960	5p15
LOC100499405	1.29529	0.442769	0.341829	-1.54865	0.0165107	0.45534	N/A	Unmatched	Unmatched
FIGN	7.73903	2.62463	0.339142	-1.56004	1.89628e-05	0.00649973	fidgetin	Approved symbol	FIGN	HGNC:13285	2q24
ZNF208	1.0866	0.367574	0.338278	-1.56372	0.0390657	0.698752	zinc finger protein 208	Approved symbol	ZNF208	HGNC:12999	19p12
ZSCAN4	0.926956	0.308973	0.33332	-1.58502	0.0194211	0.490641	zinc finger and SCAN domain containing 4	Approved symbol	ZSCAN4	HGNC:23709	19q13.43
B3GNT6	1.14215	0.373996	0.327449	-1.61066	0.0221929	0.531948	UDP-GlcNAc:betaGal beta-1,3-N-acetylglucosaminyltransferase 6 (core 3 synthase)	Approved symbol	B3GNT6	HGNC:24141	11q13.4
RPGRIP1	1.46894	0.450939	0.306982	-1.70377	0.00506765	0.221072	retinitis pigmentosa GTPase regulator interacting protein 1	Approved symbol	RPGRIP1	HGNC:13436	14q11.2
GPC6	4.39502	1.27829	0.29085	-1.78165	4.31686e-05	0.0119511	glypican 6	Approved symbol	GPC6	HGNC:4454	13q32
MB21D2	2.59409	0.748353	0.288483	-1.79344	0.00600712	0.244289	Mab-21 domain containing 2	Approved symbol	MB21D2	HGNC:30438	3q28-q29
ADAMTS1	393.635	112.39	0.285519	-1.80834	0.00016412	0.0270852	ADAM metallopeptidase with thrombospondin type 1 motif, 1	Approved symbol	ADAMTS1	HGNC:217	21q21.3
FOS	4.04178	1.14719	0.283832	-1.81689	0.0191953	0.488006	FBJ murine osteosarcoma viral oncogene homolog	Approved symbol	FOS	HGNC:3796	14q24.3
IL32	1.33065	0.375601	0.282268	-1.82486	0.0121091	0.382285	interleukin 32	Approved symbol	IL32	HGNC:16830	16p13.3
RPL19P12	0.654839	0.181556	0.277253	-1.85073	0.0475922	0.774572	ribosomal protein L19 pseudogene 12	Approved symbol	RPL19P12	HGNC:36047	7q22.1
FLRT2	1.82301	0.489542	0.268536	-1.89682	0.00164941	0.114159	fibronectin leucine rich transmembrane protein 2	Approved symbol	FLRT2	HGNC:3761	14q24-q32
PTGFR	3.01123	0.788294	0.261784	-1.93355	0.00483295	0.215751	prostaglandin F receptor (FP)	Approved symbol	PTGFR	HGNC:9600	1p31.1
NRG3	3.99993	1.00644	0.251614	-1.99072	4.52527e-05	0.0122916	neuregulin 3	Approved symbol	NRG3	HGNC:7999	10q22-q23
LINC00511	0.690864	0.171631	0.248429	-2.00909	0.0128039	0.397608	long intergenic non-protein coding RNA 511	Approved symbol	LINC00511	HGNC:43564	17q24.3
THBD	0.958523	0.232111	0.242154	-2.046	0.0114533	0.367938	thrombomodulin	Approved symbol	THBD	HGNC:11784	20p11.21
ZNF676	1.55979	0.369001	0.236571	-2.07966	0.0013127	0.097915	zinc finger protein 676	Approved symbol	ZNF676	HGNC:20429	19p12
C10orf131	0.900994	0.211422	0.234654	-2.09139	0.00373367	0.184075	chromosome 10 open reading frame 131	Approved symbol	C10orf131	HGNC:31667	10q24.1
UNC80	2.36508	0.535464	0.226404	-2.14303	0.000532285	0.0539632	unc-80 homolog (C. elegans)	Approved symbol	UNC80	HGNC:26582	2q35
AGR2	5.13143	1.12142	0.21854	-2.19403	4.27916e-07	0.000280012	anterior gradient 2	Approved symbol	AGR2	HGNC:328	7p21.3
ADAMTS5	0.780846	0.167816	0.214915	-2.21816	0.0159326	0.448406	ADAM metallopeptidase with thrombospondin type 1 motif, 5	Approved symbol	ADAMTS5	HGNC:221	21q21.3
LINC00161	8.38713	1.74145	0.207633	-2.26789	0.000717754	0.0666114	long intergenic non-protein coding RNA 161	Approved symbol	LINC00161	HGNC:17138	21q21.3
RND3	9.07356	1.398	0.154074	-2.69831	1.85756e-13	3.8202e-10	Rho family GTPase 3	Approved symbol	RND3	HGNC:671	2q23.3
CLDN11	0.824549	0.109854	0.13323	-2.90801	0.0013045	0.0978105	claudin 11	Approved symbol	CLDN11	HGNC:8514	3q26.2-q26.3

## Sheet: Up >1.5P<0.05
ID	PLVX	NANOGP8	Fold change	log2ratio	pvalue	FDR	Approved name	Match type	Approved symbol	HGNC ID	Location
UTS2	0.00913936	3.81112	417.001	8.70391	3.06467e-17	8.82381e-14	urotensin 2	Approved symbol	UTS2	HGNC:12636	1p36
NANOG	1.40113	348.999	249.084	7.96049	1.43156e-130	2.06087e-126	Nanog homeobox	Approved symbol	NANOG	HGNC:20857	12p13.31
SNPH	0.00898588	0.454818	50.6147	5.66149	0.00231825	0.139638	syntaphilin	Approved symbol	SNPH	HGNC:15931	20p13
SCUBE2	0.846068	15.5246	18.3491	4.19764	5.94478e-26	4.27905e-22	signal peptide, CUB domain, EGF-like 2	Approved symbol	SCUBE2	HGNC:30425	11p15.4
ATP10B	0.201443	2.90834	14.4375	3.85175	1.10093e-09	1.58489e-06	ATPase, class V, type 10B	Approved symbol	ATP10B	HGNC:13543	5q34
NTRK2	5.16108	65.4235	12.6763	3.66406	9.50281e-13	1.71003e-09	neurotrophic tyrosine kinase, receptor, type 2	Approved symbol	NTRK2	HGNC:8032	9q22.1
RNASE1	0.0850332	1.04433	12.2815	3.61841	7.31524e-05	0.0163301	ribonuclease, RNase A family, 1 (pancreatic)	Approved symbol	RNASE1	HGNC:10044	14q11.2
KRT75	0.121297	0.99561	8.20805	3.03704	0.000878784	0.0751284	keratin 75	Approved symbol	KRT75	HGNC:24431	12q13.13
PRSS2	0.121129	0.92628	7.64704	2.9349	0.000807384	0.0711	protease, serine, 2 (trypsin 2)	Approved symbol	PRSS2	HGNC:9483	7q34
CXCR4	0.0840495	0.622927	7.41143	2.88975	0.00452962	0.211015	chemokine (C-X-C motif) receptor 4	Approved symbol	CXCR4	HGNC:2561	2q21
S1PR3	17.5897	112.093	6.37265	2.67189	8.10131e-21	3.88755e-17	sphingosine-1-phosphate receptor 3	Approved symbol	S1PR3	HGNC:3167	9q22.1-q22.2
TMC5	1.20522	6.35185	5.27028	2.39788	2.93221e-09	3.83747e-06	transmembrane channel-like 5	Approved symbol	TMC5	HGNC:22999	16p13.11
HIST1H2AJ	0.201484	1.05727	5.2474	2.3916	0.00223761	0.137223	histone cluster 1, H2aj	Approved symbol	HIST1H2AJ	HGNC:4727	6p22.1
SCNN1G	1.46281	6.78092	4.63556	2.21274	6.79163e-07	0.000425097	sodium channel, non-voltage-gated 1, gamma subunit	Approved symbol	SCNN1G	HGNC:10602	16p12
C9orf47	2.41202	11.1709	4.63136	2.21143	4.74765e-09	5.25747e-06	chromosome 9 open reading frame 47	Approved symbol	C9orf47	HGNC:23669	9q22.1
HIST1H2BM	0.54613	2.51749	4.60969	2.20467	0.000413394	0.0465938	histone cluster 1, H2bm	Approved symbol	HIST1H2BM	HGNC:4750	6p22.1
CCDC85A	0.533111	2.35545	4.41831	2.1435	0.000289182	0.0385122	coiled-coil domain containing 85A	Approved symbol	CCDC85A	HGNC:29400	2p16.1
PGR	3.09308	12.3546	3.99427	1.99793	3.84898e-06	0.00191069	progesterone receptor	Approved symbol	PGR	HGNC:8910	11q22-q23
STAB2	0.544739	2.16358	3.97178	1.98978	0.000891368	0.0751284	stabilin 2	Approved symbol	STAB2	HGNC:18629	12q23.3
H19	0.195467	0.754541	3.86021	1.94868	0.0199139	0.498574	H19, imprinted maternally expressed transcript (non-protein coding)	Approved symbol	H19	HGNC:4713	11p15.5
CCND2	3.57817	13.5448	3.78538	1.92044	0.000414282	0.0465938	cyclin D2	Approved symbol	CCND2	HGNC:1583	12p13
CADPS2	1.15817	4.35762	3.7625	1.91169	2.61382e-06	0.00144725	Ca++-dependent secretion activator 2	Approved symbol	CADPS2	HGNC:16018	7q31.32
PDE7B	1.3257	4.92943	3.71836	1.89466	2.60585e-05	0.00781539	phosphodiesterase 7B	Approved symbol	PDE7B	HGNC:8792	6q23-q24
TFF1	0.238574	0.877521	3.67819	1.879	0.00966452	0.325832	trefoil factor 1	Approved symbol	TFF1	HGNC:11755	21q22.3
HIST1H3I	2.07407	7.51123	3.62148	1.85658	0.000200283	0.0298166	histone cluster 1, H3i	Approved symbol	HIST1H3I	HGNC:4771	6p22.1
MND1	1.65315	5.94588	3.5967	1.84667	0.000129688	0.0230492	meiotic nuclear divisions 1 homolog (S. cerevisiae)	Approved symbol	MND1	HGNC:24839	4q31.3
CPA6	0.390752	1.3957	3.57183	1.83666	0.00660197	0.258871	carboxypeptidase A6	Approved symbol	CPA6	HGNC:17245	8q12.3
LOC647946	0.240724	0.850377	3.53259	1.82072	0.029959	0.624564	N/A	Unmatched	Unmatched
FOLR1	0.574574	2.02957	3.53231	1.82061	0.000851353	0.0733896	folate receptor 1 (adult)	Approved symbol	FOLR1	HGNC:3791	11q13.3-q14.1
ACR	0.198308	0.696738	3.51341	1.81287	0.0302409	0.625788	acrosin	Approved symbol	ACR	HGNC:126	22q13.33
SLC5A1	1.60708	5.50371	3.42467	1.77597	1.29003e-05	0.00516601	solute carrier family 5 (sodium/glucose cotransporter), member 1	Approved symbol	SLC5A1	HGNC:11036	22q12.3
ADAM12	3.44953	11.6303	3.37157	1.75342	2.10086e-05	0.00657478	ADAM metallopeptidase domain 12	Approved symbol	ADAM12	HGNC:190	10q26
ZNF367	1.51436	5.08123	3.35537	1.74647	0.000380681	0.0447864	zinc finger protein 367	Approved symbol	ZNF367	HGNC:18320	9q22
RLTPR	0.385487	1.2743	3.30569	1.72495	0.0219996	0.528724	RGD motif, leucine rich repeats, tropomodulin domain and proline-rich containing	Approved symbol	RLTPR	HGNC:27089	16q22.1
ADORA1	0.274447	0.904438	3.29549	1.72049	0.0151331	0.436708	adenosine A1 receptor	Approved symbol	ADORA1	HGNC:262	1q32.1
NAGS	0.276531	0.911306	3.29549	1.72049	0.0247778	0.563362	N-acetylglutamate synthase	Approved symbol	NAGS	HGNC:17996	17q21.31
LOC285847	0.3221	1.03916	3.22622	1.68984	0.0237319	0.553727	N/A	Unmatched	Unmatched
LOC339524	0.432064	1.37102	3.17318	1.66593	0.00791872	0.287873	N/A	Unmatched	Unmatched
HIST1H3A	0.390954	1.22301	3.12826	1.64536	0.0143983	0.423389	histone cluster 1, H3a	Approved symbol	HIST1H3A	HGNC:4766	6p22.1
KCNJ12	0.620921	1.91929	3.09104	1.62809	0.00354167	0.177942	potassium inwardly-rectifying channel, subfamily J, member 12	Approved symbol	KCNJ12	HGNC:6258	17p11.1
UHRF1	3.65465	11.1525	3.05158	1.60956	0.000148752	0.0252417	ubiquitin-like with PHD and ring finger domains 1	Approved symbol	UHRF1	HGNC:12556	19p13.3
UGT2B11	2.28094	6.93367	3.03983	1.60399	0.00183213	0.122452	UDP glucuronosyltransferase 2 family, polypeptide B11	Approved symbol	UGT2B11	HGNC:12545	4q13.3
TIAM1	1.08301	3.28357	3.03189	1.60022	0.00146773	0.105122	T-cell lymphoma invasion and metastasis 1	Approved symbol	TIAM1	HGNC:11805	21q22.1
BARX2	0.768732	2.32053	3.01865	1.5939	0.00219848	0.135834	BARX homeobox 2	Approved symbol	BARX2	HGNC:956	11q24.3
FAM13A	32.0558	96.1955	3.00088	1.58538	1.69531e-17	6.10142e-14	family with sequence similarity 13, member A	Approved symbol	FAM13A	HGNC:19367	4q22.1
HIST1H1B	3.13849	9.36791	2.98485	1.57766	0.000266541	0.035861	histone cluster 1, H1b	Approved symbol	HIST1H1B	HGNC:4719	6p22.1
CKS2	19.1693	57.0794	2.97764	1.57417	2.41315e-10	3.85997e-07	CDC28 protein kinase regulatory subunit 2	Approved symbol	CKS2	HGNC:2000	9q22
NMU	1.35037	3.94984	2.92501	1.54844	0.00775382	0.286951	neuromedin U	Approved symbol	NMU	HGNC:7859	4q12
MYBL2	4.45888	12.8844	2.88959	1.53086	0.000111923	0.0206569	v-myb avian myeloblastosis viral oncogene homolog-like 2	Approved symbol	MYBL2	HGNC:7548	20q13.1
CDC45	2.05707	5.80348	2.82124	1.49633	0.00115664	0.090989	cell division cycle 45	Approved symbol	CDC45	HGNC:1739	22q11.21
HIST1H3B	11.0794	31.1855	2.81474	1.493	5.49866e-05	0.0138875	histone cluster 1, H3b	Approved symbol	HIST1H3B	HGNC:4776	6p22.1
BIRC5	11.3432	31.8855	2.81099	1.49108	6.21141e-05	0.0149032	baculoviral IAP repeat containing 5	Approved symbol	BIRC5	HGNC:593	17q25.3
ESCO2	7.15576	20.088	2.80725	1.48916	0.000104089	0.0199796	establishment of sister chromatid cohesion N-acetyltransferase 2	Approved symbol	ESCO2	HGNC:27230	8p21.1
CKAP2L	5.82459	16.351	2.80723	1.48915	7.36129e-05	0.0163301	cytoskeleton associated protein 2-like	Approved symbol	CKAP2L	HGNC:26877	2q13
NR2F1	1.57968	4.42771	2.80292	1.48693	0.00301282	0.162163	nuclear receptor subfamily 2, group F, member 1	Approved symbol	NR2F1	HGNC:7975	5q14
C6orf97	0.348668	0.96883	2.77866	1.47439	0.0303186	0.626208	coiled-coil domain containing 170	Previous symbol	CCDC170	HGNC:21177	6q25.1
PAPPA	2.54562	7.06396	2.77494	1.47246	0.0045738	0.211015	pregnancy-associated plasma protein A, pappalysin 1	Approved symbol	PAPPA	HGNC:8602	9q33.1
LOC100302650	0.389388	1.07993	2.7734	1.47166	0.034331	0.667403	N/A	Unmatched	Unmatched
CD36	0.458286	1.26737	2.76545	1.46752	0.0289298	0.612461	CD36 molecule (thrombospondin receptor)	Approved symbol	CD36	HGNC:1663	7q11.2
NUF2	6.85553	18.7348	2.7328	1.45038	5.07399e-05	0.0130438	NUF2, NDC80 kinetochore complex component	Approved symbol	NUF2	HGNC:14621	1q23.3
HIST1H2AL	5.18209	14.1391	2.72846	1.44809	0.000717955	0.0666114	histone cluster 1, H2al	Approved symbol	HIST1H2AL	HGNC:4730	6p22.1
KIFC1	2.28241	6.20298	2.71773	1.4424	0.00239602	0.141947	kinesin family member C1	Approved symbol	KIFC1	HGNC:6389	6p21.32
UBE2C	8.19005	22.2293	2.71419	1.44052	6.1507e-05	0.0149032	ubiquitin-conjugating enzyme E2C	Approved symbol	UBE2C	HGNC:15937	20q13.12
LOXL3	0.557615	1.5033	2.69595	1.43079	0.0362871	0.681082	lysyl oxidase-like 3	Approved symbol	LOXL3	HGNC:13869	2p13
GTSE1	3.95996	10.6661	2.6935	1.42948	0.00104087	0.0846575	G-2 and S-phase expressed 1	Approved symbol	GTSE1	HGNC:13698	22q13.2-q13.3
C18orf56	0.400002	1.07388	2.68469	1.42475	0.0449261	0.759104	TYMS opposite strand	Previous symbol	TYMSOS	HGNC:29553	18p11.32
EFNA2	0.349887	0.937819	2.68035	1.42242	0.0300129	0.624564	ephrin-A2	Approved symbol	EFNA2	HGNC:3222	19p13
FOXF2	0.344917	0.924497	2.68035	1.42242	0.0452226	0.759655	forkhead box F2	Approved symbol	FOXF2	HGNC:3810	6p25.3
CENPA	2.2148	5.91352	2.67	1.41684	0.000611393	0.0597503	centromere protein A	Approved symbol	CENPA	HGNC:1851	2p23.3
SHCBP1	4.9145	13.0513	2.65568	1.40908	0.000622572	0.0597503	SHC SH2-domain binding protein 1	Approved symbol	SHCBP1	HGNC:29547	16q11
HOXD13	1.22433	3.18246	2.59935	1.37815	0.00208788	0.131254	homeobox D13	Approved symbol	HOXD13	HGNC:5136	2q31.1
PBK	6.9269	17.8943	2.5833	1.36922	0.000220246	0.032027	PDZ binding kinase	Approved symbol	PBK	HGNC:18282	8p21.2
TNFAIP2	4.61126	11.8581	2.57156	1.36264	3.62254e-05	0.0106429	tumor necrosis factor, alpha-induced protein 2	Approved symbol	TNFAIP2	HGNC:11895	14q32
SNTB1	0.755524	1.94159	2.56986	1.36169	0.012388	0.390235	syntrophin, beta 1 (dystrophin-associated protein A1, 59kDa, basic component 1)	Approved symbol	SNTB1	HGNC:11168	8q23-q24
PTTG1	16.546	42.3759	2.5611	1.35676	0.00022773	0.0321411	pituitary tumor-transforming 1	Approved symbol	PTTG1	HGNC:9690	5q35.1
DNASE1L3	1.16755	2.99013	2.56102	1.35672	0.00211126	0.132147	deoxyribonuclease I-like 3	Approved symbol	DNASE1L3	HGNC:2959	3p14.3
FAM111B	23.4173	59.6305	2.54643	1.34848	1.33706e-07	9.62419e-05	family with sequence similarity 111, member B	Approved symbol	FAM111B	HGNC:24200	11q12.1
DDR2	11.6748	29.6973	2.54371	1.34694	3.47846e-06	0.00178843	discoidin domain receptor tyrosine kinase 2	Approved symbol	DDR2	HGNC:2731	1q12-q23
MYLK	199.301	506.375	2.54076	1.34526	4.32405e-06	0.00207497	myosin light chain kinase	Approved symbol	MYLK	HGNC:7590	3q21
KIF18B	4.31491	10.9517	2.5381	1.34375	0.00289642	0.159629	kinesin family member 18B	Approved symbol	KIF18B	HGNC:27102	17q21.31
TOP2A	64.1001	162.669	2.53774	1.34354	0.000173831	0.0276493	topoisomerase (DNA) II alpha 170kDa	Approved symbol	TOP2A	HGNC:11989	17q21-q22
RRM2	31.6933	80.322	2.53436	1.34162	1.1856e-05	0.00501998	ribonucleotide reductase M2	Approved symbol	RRM2	HGNC:10452	2p25-p24
NUSAP1	26.8104	67.9266	2.53359	1.34118	3.97256e-05	0.0112528	nucleolar and spindle associated protein 1	Approved symbol	NUSAP1	HGNC:18538	15q14
CKMT1A	2.0789	5.26586	2.53301	1.34085	0.000470733	0.0501317	creatine kinase, mitochondrial 1A	Approved symbol	CKMT1A	HGNC:31736	15q15
NUDT4	0.629126	1.59276	2.5317	1.3401	0.015332	0.439681	nudix (nucleoside diphosphate linked moiety X)-type motif 4	Approved symbol	NUDT4	HGNC:8051	12q21
CEP55	6.0679	15.3384	2.52779	1.33788	0.000327075	0.0413033	centrosomal protein 55kDa	Approved symbol	CEP55	HGNC:1161	10q24.1
ERVMER34-1	3.59311	9.07458	2.52555	1.3366	5.96442e-05	0.0148041	endogenous retrovirus group MER34, member 1	Approved symbol	ERVMER34-1	HGNC:42970	4q12
OAF	0.776775	1.96134	2.52498	1.33627	0.0118981	0.37728	OAF homolog (Drosophila)	Approved symbol	OAF	HGNC:28752	11q23.3
HLX	1.52641	3.83346	2.51143	1.32851	0.00957176	0.324381	H2.0-like homeobox	Approved symbol	HLX	HGNC:4978	1q41
NDC80	6.42567	16.1151	2.50792	1.32649	0.000320155	0.0407872	NDC80 kinetochore complex component	Approved symbol	NDC80	HGNC:16909	18p11.31
FAM72D	2.27178	5.68672	2.5032	1.32377	0.000590713	0.0590549	family with sequence similarity 72, member D	Approved symbol	FAM72D	HGNC:33593	1q21.1
KIF15	5.24947	13.1336	2.50189	1.32302	0.00186043	0.122857	kinesin family member 15	Approved symbol	KIF15	HGNC:17273	3p21.31
FAM83D	6.29547	15.746	2.50116	1.3226	0.000341272	0.0416352	family with sequence similarity 83, member D	Approved symbol	FAM83D	HGNC:16122	20q11.23
TRIM47	0.65721	1.63659	2.49021	1.31627	0.01576	0.445836	tripartite motif containing 47	Approved symbol	TRIM47	HGNC:19020	17q25
HPSE	1.22644	3.04974	2.48666	1.31421	0.00493736	0.218702	heparanase	Approved symbol	HPSE	HGNC:5164	4q21.3
TK1	13.8834	34.4694	2.48277	1.31195	2.42762e-06	0.00139792	thymidine kinase 1, soluble	Approved symbol	TK1	HGNC:11830	17q23.2-q25.3
GAL	1.36048	3.37555	2.48115	1.31101	0.0039089	0.190754	galanin/GMAP prepropeptide	Approved symbol	GAL	HGNC:4114	11q13.2
KIF20A	15.7842	38.9088	2.46505	1.30162	0.000338479	0.0416352	kinesin family member 20A	Approved symbol	KIF20A	HGNC:9787	5q31
CDCA7	6.73693	16.4204	2.43737	1.28533	1.95398e-05	0.00654176	cell division cycle associated 7	Approved symbol	CDCA7	HGNC:14628	2q31.1
E2F7	3.27601	7.98083	2.43615	1.2846	0.00398987	0.193395	E2F transcription factor 7	Approved symbol	E2F7	HGNC:23820	12q21.1
CERCAM	0.724282	1.75289	2.42017	1.27511	0.0178151	0.47002	cerebral endothelial cell adhesion molecule	Approved symbol	CERCAM	HGNC:23723	9q34.13
ARMCX4	0.627782	1.51913	2.41983	1.2749	0.0306011	0.628435	armadillo repeat containing, X-linked 4	Approved symbol	ARMCX4	HGNC:28615	Xq22
NCAPG	15.9887	38.6875	2.41968	1.27482	0.000335876	0.0416352	non-SMC condensin I complex, subunit G	Approved symbol	NCAPG	HGNC:24304	4p15.32
FAM64A	2.07301	4.99591	2.40998	1.26902	0.00598177	0.243948	family with sequence similarity 64, member A	Approved symbol	FAM64A	HGNC:25483	17p13.2
SOX7	1.02618	2.47267	2.4096	1.26879	0.0114757	0.367938	SRY (sex determining region Y)-box 7	Approved symbol	SOX7	HGNC:18196	8p22
GSG2	3.67499	8.84114	2.40576	1.26649	0.00106287	0.0855596	germ cell associated 2 (haspin)	Approved symbol	GSG2	HGNC:19682	17p13
HIST1H2AI	3.51198	8.42493	2.39891	1.26238	0.00422952	0.200951	histone cluster 1, H2ai	Approved symbol	HIST1H2AI	HGNC:4725	6p22.1
ASF1B	4.08959	9.80866	2.39845	1.2621	0.00204596	0.130326	anti-silencing function 1B histone chaperone	Approved symbol	ASF1B	HGNC:20996	19p13.12
CKMT1B	2.01145	4.80046	2.38657	1.25494	0.000890013	0.0751284	creatine kinase, mitochondrial 1B	Approved symbol	CKMT1B	HGNC:1995	15q15
CA8	0.659152	1.57196	2.38483	1.25389	0.035597	0.678949	carbonic anhydrase VIII	Approved symbol	CA8	HGNC:1382	8q12.1
TMEM37	0.851744	2.02679	2.37958	1.25071	0.0106256	0.349628	transmembrane protein 37	Approved symbol	TMEM37	HGNC:18216	2q14.2
DIAPH3	2.70482	6.43147	2.37778	1.24962	0.0055891	0.232545	diaphanous-related formin 3	Approved symbol	DIAPH3	HGNC:15480	13q21.2
NCAPH	8.88679	21.1027	2.37461	1.24769	0.00161755	0.11304	non-SMC condensin I complex, subunit H	Approved symbol	NCAPH	HGNC:1112	2q11.2
HMMR	30.1667	71.6051	2.37365	1.24711	0.000477146	0.0501386	hyaluronan-mediated motility receptor (RHAMM)	Approved symbol	HMMR	HGNC:5012	5q34
E2F8	4.05595	9.59399	2.36541	1.24209	0.00321235	0.168778	E2F transcription factor 8	Approved symbol	E2F8	HGNC:24727	11p15
MCM10	5.34353	12.6058	2.35908	1.23822	0.00253087	0.148712	minichromosome maintenance complex component 10	Approved symbol	MCM10	HGNC:18043	10p13
FXYD6	1.26841	2.9899	2.35719	1.23707	0.00356169	0.178035	FXYD domain containing ion transport regulator 6	Approved symbol	FXYD6	HGNC:4030	11q23.3
NEK2	7.77589	18.3213	2.35617	1.23645	0.00116823	0.0910871	NIMA-related kinase 2	Approved symbol	NEK2	HGNC:7745	1q32.3
MELK	11.6451	27.4151	2.35422	1.23525	0.000892398	0.0751284	maternal embryonic leucine zipper kinase	Approved symbol	MELK	HGNC:16870	9p13.1
HIST1H4C	5.96936	14.0506	2.35378	1.23498	0.00588688	0.241446	histone cluster 1, H4c	Approved symbol	HIST1H4C	HGNC:4787	6p22.1
NEIL3	2.8794	6.72261	2.33473	1.22325	0.0137504	0.410687	nei endonuclease VIII-like 3 (E. coli)	Approved symbol	NEIL3	HGNC:24573	4q34
TNS3	0.911251	2.12605	2.33312	1.22226	0.0137806	0.410735	tensin 3	Approved symbol	TNS3	HGNC:21616	7p12.3
GINS4	5.96771	13.8903	2.32757	1.21883	0.000606199	0.0597503	GINS complex subunit 4 (Sld5 homolog)	Approved symbol	GINS4	HGNC:28226	8p11.21
C15orf42	7.4601	17.3391	2.32425	1.21676	0.00134982	0.0986399	TOPBP1-interacting checkpoint and replication regulator	Previous symbol	TICRR	HGNC:28704	15q26.1
AURKB	2.67588	6.20659	2.31946	1.21379	0.00407494	0.195543	aurora kinase B	Approved symbol	AURKB	HGNC:11390	17p13.1
APOBEC3B	3.05078	7.04086	2.30789	1.20657	0.00557023	0.232432	apolipoprotein B mRNA editing enzyme, catalytic polypeptide-like 3B	Approved symbol	APOBEC3B	HGNC:17352	22q13.1-q13.2
TTK	5.31404	12.2507	2.30535	1.20499	0.00308964	0.164735	TTK protein kinase	Approved symbol	TTK	HGNC:12401	6q14.1
DHRS2	2.49005	5.71272	2.29422	1.198	0.016211	0.452201	dehydrogenase/reductase (SDR family) member 2	Approved symbol	DHRS2	HGNC:18349	14q11.2
CENPK	1.33877	3.06356	2.28834	1.1943	0.02458	0.560782	centromere protein K	Approved symbol	CENPK	HGNC:29479	5q12.3
NAV2	3.68926	8.41722	2.28155	1.19001	0.00327387	0.17103	neuron navigator 2	Approved symbol	NAV2	HGNC:15997	11p15.1
SFRP1	3.93563	8.97684	2.28092	1.18961	0.000450926	0.0499349	secreted frizzled-related protein 1	Approved symbol	SFRP1	HGNC:10776	8p11.21
DOK1	0.570303	1.30064	2.28061	1.18942	0.0466975	0.768293	docking protein 1, 62kDa (downstream of tyrosine kinase 1)	Approved symbol	DOK1	HGNC:2990	2p13
KIF2C	6.35995	14.4294	2.26878	1.18192	0.000409255	0.0465938	kinesin family member 2C	Approved symbol	KIF2C	HGNC:6393	1p34.1
CDKN3	6.84735	15.5184	2.26633	1.18036	0.0020033	0.129325	cyclin-dependent kinase inhibitor 3	Approved symbol	CDKN3	HGNC:1791	14q22
FAM54A	3.92991	8.89408	2.26318	1.17835	0.00484075	0.215751	mitochondrial fission regulator 2	Previous symbol	MTFR2	HGNC:21115	6q23.2
WNT10A	0.991677	2.24032	2.25912	1.17576	0.0133255	0.404713	wingless-type MMTV integration site family, member 10A	Approved symbol	WNT10A	HGNC:13829	2q35
TROAP	6.40994	14.4524	2.25469	1.17293	0.00354747	0.177942	trophinin associated protein	Approved symbol	TROAP	HGNC:12327	12q13.12
CDC20	11.6986	26.3004	2.24817	1.16875	0.000674635	0.063895	cell division cycle 20	Approved symbol	CDC20	HGNC:1723	1p34.1
LINGO1	2.8503	6.39281	2.24286	1.16534	0.0171541	0.461589	leucine rich repeat and Ig domain containing 1	Approved symbol	LINGO1	HGNC:21205	15q24
CDCA5	9.13261	20.3872	2.23236	1.15857	0.00133186	0.0986399	cell division cycle associated 5	Approved symbol	CDCA5	HGNC:14626	11q13.1
CCNB2	12.7844	28.5157	2.2305	1.15737	0.00130066	0.0978105	cyclin B2	Approved symbol	CCNB2	HGNC:1580	15q21.3
MLF1IP	11.9053	26.4877	2.22487	1.15372	0.000334412	0.0416352	centromere protein U	Previous symbol	CENPU	HGNC:21348	4q35.1
LAMP3	1.31636	2.9268	2.2234	1.15277	0.0101613	0.339402	lysosomal-associated membrane protein 3	Approved symbol	LAMP3	HGNC:14582	3q26.3-q27
SCNN1B	0.575496	1.27818	2.221	1.15121	0.04938	0.792481	sodium channel, non-voltage-gated 1, beta subunit	Approved symbol	SCNN1B	HGNC:10600	16p12.2-p12.1
TPX2	44.098	97.7909	2.21758	1.14899	0.00023936	0.0334547	TPX2, microtubule-associated	Approved symbol	TPX2	HGNC:1249	20q11.2
FAM81A	0.849695	1.8831	2.21621	1.14809	0.0302304	0.625788	family with sequence similarity 81, member A	Approved symbol	FAM81A	HGNC:28379	15q22.2
CDC6	16.442	36.4139	2.21468	1.1471	0.000224009	0.0321411	cell division cycle 6	Approved symbol	CDC6	HGNC:1744	17q21.3
FOXM1	13.0396	28.7562	2.2053	1.14097	0.000387597	0.0449988	forkhead box M1	Approved symbol	FOXM1	HGNC:3818	12p13
PRR11	21.1405	46.5541	2.20213	1.1389	0.000197248	0.0298166	proline rich 11	Approved symbol	PRR11	HGNC:25619	17q23.2
RASL11B	0.898855	1.97659	2.19901	1.13685	0.0425208	0.735733	RAS-like, family 11, member B	Approved symbol	RASL11B	HGNC:23804	4q12
CENPF	91.1854	200.43	2.19805	1.13622	0.00125225	0.094881	centromere protein F, 350/400kDa	Approved symbol	CENPF	HGNC:1857	1q41
DLGAP5	17.9874	39.4284	2.192	1.13225	0.00274143	0.15503	discs, large (Drosophila) homolog-associated protein 5	Approved symbol	DLGAP5	HGNC:16864	14q22.3
PHLDA1	3.79578	8.29788	2.18608	1.12835	0.00758775	0.282988	pleckstrin homology-like domain, family A, member 1	Approved symbol	PHLDA1	HGNC:8933	12q15
DEPDC1B	5.57225	12.1569	2.18169	1.12545	0.00675921	0.261501	DEP domain containing 1B	Approved symbol	DEPDC1B	HGNC:24902	5q12
ARHGAP11A	23.4247	51.0579	2.17966	1.1241	0.000133021	0.0233533	Rho GTPase activating protein 11A	Approved symbol	ARHGAP11A	HGNC:15783	15q13.3
TOX3	14.3207	31.2061	2.17908	1.12372	0.000441946	0.0493198	TOX high mobility group box family member 3	Approved symbol	TOX3	HGNC:11972	16q12.1
LMO2	1.91488	4.16339	2.17423	1.12051	0.00571584	0.235853	LIM domain only 2 (rhombotin-like 1)	Approved symbol	LMO2	HGNC:6642	11p13
MFSD2A	2.22007	4.82173	2.17188	1.11895	0.0280708	0.598676	major facilitator superfamily domain containing 2A	Approved symbol	MFSD2A	HGNC:25897	1p34.2
DEPDC1	11.7254	25.4618	2.17152	1.1187	0.00195942	0.127637	DEP domain containing 1	Approved symbol	DEPDC1	HGNC:22949	1p31.2
GUCY1B2	3.33077	7.22202	2.16827	1.11655	0.000595651	0.0591379	guanylate cyclase 1, soluble, beta 2 (pseudogene)	Approved symbol	GUCY1B2	HGNC:4686	13q14.3
HIST2H2AB	4.67346	10.1221	2.16587	1.11494	0.00474674	0.214392	histone cluster 2, H2ab	Approved symbol	HIST2H2AB	HGNC:20508	1q21.2
SKA3	8.71242	18.8536	2.16399	1.11369	0.000726452	0.0666114	spindle and kinetochore associated complex subunit 3	Approved symbol	SKA3	HGNC:20262	13q11
TMEM74B	1.07708	2.33021	2.16345	1.11333	0.0437362	0.746888	transmembrane protein 74B	Approved symbol	TMEM74B	HGNC:15893	20p13
SPARCL1	2.59776	5.61047	2.15974	1.11085	0.0022857	0.13884	SPARC-like 1 (hevin)	Approved symbol	SPARCL1	HGNC:11220	4q22-q25
KIF14	7.07387	15.2438	2.15495	1.10765	0.00384915	0.189121	kinesin family member 14	Approved symbol	KIF14	HGNC:19181	1q32.1
CENPP	2.37355	5.11375	2.15447	1.10734	0.00852657	0.300119	centromere protein P	Approved symbol	CENPP	HGNC:32933	9q22.31
COL17A1	1.42792	3.07397	2.15277	1.10619	0.0305838	0.628435	collagen, type XVII, alpha 1	Approved symbol	COL17A1	HGNC:2194	10q24.3
KIF11	19.6045	42.1987	2.1525	1.10601	0.000114637	0.02089	kinesin family member 11	Approved symbol	KIF11	HGNC:6388	10q24.1
SGPP2	0.818682	1.75975	2.1495	1.104	0.0352032	0.67758	sphingosine-1-phosphate phosphatase 2	Approved symbol	SGPP2	HGNC:19953	2q36.3
ANLN	28.0625	60.2402	2.14664	1.10208	0.00117054	0.0910871	anillin, actin binding protein	Approved symbol	ANLN	HGNC:14082	7p15-p14
CARTPT	2.69587	5.77364	2.14166	1.09873	0.0394078	0.702993	CART prepropeptide	Approved symbol	CARTPT	HGNC:24323	5q13.2
RAPGEF4	6.18319	13.1511	2.12691	1.08876	0.000226895	0.0321411	Rap guanine nucleotide exchange factor (GEF) 4	Approved symbol	RAPGEF4	HGNC:16626	2q31-q32
PREX2	1.73663	3.67016	2.11338	1.07955	0.0094966	0.323199	phosphatidylinositol-3,4,5-trisphosphate-dependent Rac exchange factor 2	Approved symbol	PREX2	HGNC:22950	8q13.1
CDK1	18.9315	39.9556	2.11054	1.07761	0.000101094	0.0199364	cyclin-dependent kinase 1	Approved symbol	CDK1	HGNC:1722	10q21.2
BLM	1.93511	4.07865	2.10771	1.07568	0.0180716	0.472798	Bloom syndrome, RecQ helicase-like	Approved symbol	BLM	HGNC:1058	15q26.1
KIF24	4.92117	10.3722	2.10766	1.07564	0.00169249	0.116024	kinesin family member 24	Approved symbol	KIF24	HGNC:19916	9p13.3
DTL	14.5891	30.4913	2.09001	1.06351	0.0052708	0.226503	denticleless E3 ubiquitin protein ligase homolog (Drosophila)	Approved symbol	DTL	HGNC:30288	1q32
BUB1	15.1485	31.5813	2.08479	1.0599	0.000826255	0.0720895	BUB1 mitotic checkpoint serine/threonine kinase	Approved symbol	BUB1	HGNC:1148	2q13
ZWINT	8.12329	16.8744	2.07728	1.0547	0.00177674	0.119523	ZW10 interacting kinetochore protein	Approved symbol	ZWINT	HGNC:13195	10q21-q22
GPSM2	6.01484	12.4871	2.07604	1.05384	0.00255496	0.14928	G-protein signaling modulator 2	Approved symbol	GPSM2	HGNC:29501	1p13.3
MAD2L1	6.71135	13.8375	2.06181	1.04391	0.00124874	0.094881	MAD2 mitotic arrest deficient-like 1 (yeast)	Approved symbol	MAD2L1	HGNC:6763	4q27
ESPL1	5.96783	12.3024	2.06146	1.04367	0.00724828	0.272444	extra spindle pole bodies homolog 1 (S. cerevisiae)	Approved symbol	ESPL1	HGNC:16856	12q13.13
KIF23	10.9857	22.5923	2.05652	1.0402	0.00213185	0.132857	kinesin family member 23	Approved symbol	KIF23	HGNC:6392	15q23
CENPM	2.04048	4.19567	2.05622	1.03999	0.0249546	0.563965	centromere protein M	Approved symbol	CENPM	HGNC:18352	22q13.2
ASPM	16.9199	34.7867	2.05596	1.03981	0.00971251	0.326685	asp (abnormal spindle) homolog, microcephaly associated (Drosophila)	Approved symbol	ASPM	HGNC:19048	1q31
HJURP	13.4791	27.6531	2.05155	1.03672	0.0118413	0.376394	Holliday junction recognition protein	Approved symbol	HJURP	HGNC:25444	2q37.1
GAS2L3	10.9632	22.2169	2.02649	1.01898	0.00174409	0.118434	growth arrest-specific 2 like 3	Approved symbol	GAS2L3	HGNC:27475	12q23.1
CDC25C	3.0278	6.13331	2.02567	1.0184	0.0218424	0.526219	cell division cycle 25C	Approved symbol	CDC25C	HGNC:1727	5q31
CIT	17.1574	34.7119	2.02314	1.0166	0.00191558	0.125921	citron rho-interacting serine/threonine kinase	Approved symbol	CIT	HGNC:1985	12q24.23
HIST1H2AG	4.04628	8.18078	2.02181	1.01564	0.024548	0.560782	histone cluster 1, H2ag	Approved symbol	HIST1H2AG	HGNC:4737	6p22.1
KIF4A	17.6909	35.7406	2.02029	1.01456	0.0026263	0.151233	kinesin family member 4A	Approved symbol	KIF4A	HGNC:13339	Xq13.1
CENPH	4.63717	9.36178	2.01886	1.01354	0.00234331	0.14056	centromere protein H	Approved symbol	CENPH	HGNC:17268	5p15.2
MKI67	79.7178	160.34	2.01135	1.00816	0.00857575	0.300782	marker of proliferation Ki-67	Approved symbol	MKI67	HGNC:7107	10q26.2
MNS1	5.26531	10.4979	1.99379	0.995515	0.000809975	0.0711	meiosis-specific nuclear structural 1	Approved symbol	MNS1	HGNC:29636	15q21.3
ORC1	3.71248	7.38018	1.98794	0.991274	0.0112682	0.364541	origin recognition complex, subunit 1	Approved symbol	ORC1	HGNC:8487	1p32
SLPI	6.22483	12.3421	1.98272	0.987483	0.0499291	0.795692	secretory leukocyte peptidase inhibitor	Approved symbol	SLPI	HGNC:11092	20q13.12
CENPE	23.3523	46.2278	1.97958	0.985194	0.00401749	0.193888	centromere protein E, 312kDa	Approved symbol	CENPE	HGNC:1856	4q24-q25
SYT13	3.68965	7.27493	1.97171	0.979451	0.00464144	0.212121	synaptotagmin XIII	Approved symbol	SYT13	HGNC:14962	11p12-p11
CCNA2	9.58953	18.8326	1.96387	0.973699	0.00766233	0.285031	cyclin A2	Approved symbol	CCNA2	HGNC:1578	4q27
RACGAP1	35.1444	68.767	1.9567	0.96842	0.000508742	0.0523132	Rac GTPase activating protein 1	Approved symbol	RACGAP1	HGNC:9804	12q13
RAD51AP1	10.7053	20.9173	1.95391	0.966364	0.000617892	0.0597503	RAD51 associated protein 1	Approved symbol	RAD51AP1	HGNC:16956	12p13.2-p13.1
PLK1	12.7755	24.9475	1.95276	0.965514	0.00957866	0.324381	polo-like kinase 1	Approved symbol	PLK1	HGNC:9077	16p
IQCD	1.23162	2.40334	1.95136	0.964479	0.0267417	0.586533	IQ motif containing D	Approved symbol	IQCD	HGNC:25168	12q24.21
LOC100128361	1.6219	3.14802	1.94094	0.956754	0.0232353	0.548631	N/A	Unmatched	Unmatched
CDCA3	7.9487	15.4096	1.93863	0.955036	0.0375658	0.688037	cell division cycle associated 3	Approved symbol	CDCA3	HGNC:14624	12p13.31
IQGAP3	4.17146	8.07386	1.9355	0.952706	0.0359071	0.678949	IQ motif containing GTPase activating protein 3	Approved symbol	IQGAP3	HGNC:20669	1q21.3
SGOL1	7.37544	14.2128	1.92705	0.946394	0.0171511	0.461589	shugoshin-like 1 (S. pombe)	Approved symbol	SGOL1	HGNC:25088	3p24.3
IGFBP5	2.37003	4.56611	1.92661	0.946061	0.0354759	0.678235	insulin-like growth factor binding protein 5	Approved symbol	IGFBP5	HGNC:5474	2q35
AURKA	19.1888	36.9382	1.92499	0.94485	0.000737588	0.0667818	aurora kinase A	Approved symbol	AURKA	HGNC:11393	20q13
EIF1B	17.994	34.6312	1.92459	0.944552	6.89123e-05	0.016001	eukaryotic translation initiation factor 1B	Approved symbol	EIF1B	HGNC:30792	3p22.1
BUB1B	19.6528	37.7931	1.92304	0.94339	0.00239393	0.141947	BUB1 mitotic checkpoint serine/threonine kinase B	Approved symbol	BUB1B	HGNC:1149	15q15
CDCA4	7.27311	13.9682	1.92053	0.941506	0.000731765	0.066674	cell division cycle associated 4	Approved symbol	CDCA4	HGNC:14625	14q32.33
IL27RA	1.26991	2.43819	1.91998	0.941089	0.03774	0.690092	interleukin 27 receptor, alpha	Approved symbol	IL27RA	HGNC:17290	19p13.11
DENND5A	71.4062	136.374	1.90983	0.933445	1.76624e-05	0.00635671	DENN/MADD domain containing 5A	Approved symbol	DENND5A	HGNC:19344	11p15.3
KIAA0101	6.0846	11.6112	1.90829	0.932279	0.0136692	0.410046	KIAA0101	Approved symbol	KIAA0101	HGNC:28961	15q22
WDR96	1.45088	2.76604	1.90645	0.930887	0.0297125	0.620815	cilia and flagella associated protein 43	Previous symbol	CFAP43	HGNC:26684	10q25.1
PRIM1	9.34543	17.7427	1.89854	0.924893	0.000931335	0.0775	primase, DNA, polypeptide 1 (49kDa)	Approved symbol	PRIM1	HGNC:9369	12q13.3
CASC5	20.8318	39.3079	1.88691	0.916028	0.00606705	0.245959	cancer susceptibility candidate 5	Approved symbol	CASC5	HGNC:24054	15q14
PRC1	27.0669	51.0476	1.88598	0.915313	0.00237876	0.141947	protein regulator of cytokinesis 1	Approved symbol	PRC1	HGNC:9341	15q26.1
RNF43	17.3936	32.7555	1.88319	0.913182	0.000107372	0.0200743	ring finger protein 43	Approved symbol	RNF43	HGNC:18505	17q23.2
CNTNAP2	2.00309	3.77051	1.88235	0.912532	0.0233158	0.548631	contactin associated protein-like 2	Approved symbol	CNTNAP2	HGNC:13830	7q35
CDCA8	9.14508	17.1696	1.87747	0.908789	0.00912693	0.312836	cell division cycle associated 8	Approved symbol	CDCA8	HGNC:14629	1p34.3
FKBP1A	95.5491	178.985	1.87323	0.905525	0.00111572	0.0887398	FK506 binding protein 1A, 12kDa	Approved symbol	FKBP1A	HGNC:3711	20p13
CTSL2	3.19165	5.96437	1.86874	0.902068	0.0103122	0.343083	cathepsin V	Previous symbol	CTSV	HGNC:2538	9q22.33
UNC5B	6.39451	11.9209	1.86424	0.898584	0.00467564	0.213008	unc-5 homolog B (C. elegans)	Approved symbol	UNC5B	HGNC:12568	10q22.2
CENPI	3.7565	6.99521	1.86216	0.896979	0.0272662	0.590262	centromere protein I	Approved symbol	CENPI	HGNC:3968	Xq22.1
NXT1	1.4851	2.75911	1.85786	0.893643	0.0382952	0.695389	nuclear transport factor 2-like export factor 1	Approved symbol	NXT1	HGNC:15913	20p12-p11.2
TACC3	20.104	37.2975	1.85522	0.891593	0.002647	0.151818	transforming, acidic coiled-coil containing protein 3	Approved symbol	TACC3	HGNC:11524	4p16.3
FAM72B	1.61286	2.99174	1.85493	0.891361	0.0406668	0.716573	family with sequence similarity 72, member B	Approved symbol	FAM72B	HGNC:24805	1p12
MARC1	57.935	107.036	1.84752	0.885589	0.000508651	0.0523132	mitochondrial amidoxime reducing component 1	Approved symbol	MARC1	HGNC:26189	1q41
RMI2	4.35543	8.04398	1.84689	0.885095	0.0106887	0.350512	RecQ mediated genome instability 2	Approved symbol	RMI2	HGNC:28349	16p13.13
LOC100128191	3.34981	6.18216	1.84553	0.884031	0.0152537	0.438576	N/A	Unmatched	Unmatched
VAV3	13.6841	25.0491	1.83052	0.872257	0.00641944	0.256072	vav 3 guanine nucleotide exchange factor	Approved symbol	VAV3	HGNC:12659	1p13.3
MCM5	5.75514	10.5169	1.82739	0.869784	0.00876508	0.304737	minichromosome maintenance complex component 5	Approved symbol	MCM5	HGNC:6948	22q13.1-q13.2
FLJ36000	6.90914	12.6131	1.82557	0.868346	0.00497965	0.219664	N/A	Unmatched	Unmatched
RNASEH2A	10.8696	19.8075	1.82229	0.86575	0.00246791	0.145606	ribonuclease H2, subunit A	Approved symbol	RNASEH2A	HGNC:18518	19p13.13
RDX	289.049	526.161	1.82032	0.864193	1.08417e-06	0.00065032	radixin	Approved symbol	RDX	HGNC:9944	11q23
ERCC6L	9.58053	17.3956	1.81572	0.860544	0.00503217	0.220425	excision repair cross-complementation group 6-like	Approved symbol	ERCC6L	HGNC:20794	Xq13.1
CTTNBP2	2.84271	5.1565	1.81394	0.859124	0.0194541	0.490641	cortactin binding protein 2	Approved symbol	CTTNBP2	HGNC:15679	7q31
GINS2	5.90825	10.6549	1.8034	0.850717	0.00444097	0.208248	GINS complex subunit 2 (Psf2 homolog)	Approved symbol	GINS2	HGNC:24575	16q24.1
MPP6	7.32106	13.1859	1.80109	0.848873	0.00225005	0.137253	membrane protein, palmitoylated 6 (MAGUK p55 subfamily member 6)	Approved symbol	MPP6	HGNC:18167	7p15
TCP11L1	18.6069	33.4816	1.79941	0.847527	0.000149038	0.0252417	t-complex 11, testis-specific-like 1	Approved symbol	TCP11L1	HGNC:25655	11p13
FA2H	2.06581	3.71059	1.79619	0.84494	0.0277736	0.594982	fatty acid 2-hydroxylase	Approved symbol	FA2H	HGNC:21197	16q23
RFC3	18.9131	33.9638	1.79579	0.844615	0.000347299	0.0420145	replication factor C (activator 1) 3, 38kDa	Approved symbol	RFC3	HGNC:9971	13q13.2
TMPO	25.5334	45.6004	1.78591	0.836662	0.000200904	0.0298166	thymopoietin	Approved symbol	TMPO	HGNC:11875	12q22
MYBL1	5.41006	9.64347	1.78251	0.833908	0.0166734	0.457012	v-myb avian myeloblastosis viral oncogene homolog-like 1	Approved symbol	MYBL1	HGNC:7547	8q22
GLYATL2	38.7767	69.0201	1.77994	0.831825	0.000189178	0.0294512	glycine-N-acyltransferase-like 2	Approved symbol	GLYATL2	HGNC:24178	11q12.1
CCNB1	41.3375	73.5012	1.77808	0.830317	0.000460888	0.0501317	cyclin B1	Approved symbol	CCNB1	HGNC:1579	5q12
PLK4	10.4433	18.5679	1.77797	0.830234	0.0132537	0.403628	polo-like kinase 4	Approved symbol	PLK4	HGNC:11397	4q27-q28
HERC5	2.49691	4.42565	1.77245	0.825744	0.0407528	0.716881	HECT and RLD domain containing E3 ubiquitin protein ligase 5	Approved symbol	HERC5	HGNC:24368	4q22.1-q23
CAMK2N1	267.961	474.104	1.7693	0.823181	0.0177021	0.469818	calcium/calmodulin-dependent protein kinase II inhibitor 1	Approved symbol	CAMK2N1	HGNC:24190	1p36.12
LMNB1	24.1301	42.4382	1.75872	0.814528	0.00143368	0.103715	lamin B1	Approved symbol	LMNB1	HGNC:6637	5q23.2
SOX8	1.92902	3.39201	1.75841	0.814274	0.047119	0.770407	SRY (sex determining region Y)-box 8	Approved symbol	SOX8	HGNC:11203	16p13.3
UG0898H09	3.64542	6.40131	1.75599	0.812282	0.0342853	0.667403	N/A	Unmatched	Unmatched
HIST1H2BF	22.3455	39.2244	1.75536	0.811769	0.0141803	0.419519	histone cluster 1, H2bf	Approved symbol	HIST1H2BF	HGNC:4752	6p22.1
LFNG	2.27022	3.97722	1.75191	0.808928	0.0368996	0.682991	LFNG O-fucosylpeptide 3-beta-N-acetylglucosaminyltransferase	Approved symbol	LFNG	HGNC:6560	7p22.3
C11orf82	5.56275	9.74456	1.75175	0.808799	0.017295	0.46402	DNA damage-induced apoptosis suppressor	Previous symbol	DDIAS	HGNC:26351	11q14.1
RNASEH2B	8.48132	14.8151	1.74679	0.80471	0.00348228	0.176517	ribonuclease H2, subunit B	Approved symbol	RNASEH2B	HGNC:25671	13q14.3
CKS1B	15.3558	26.8145	1.74621	0.804229	0.000847085	0.0733896	CDC28 protein kinase regulatory subunit 1B	Approved symbol	CKS1B	HGNC:19083	1q21.2
RTKN2	9.78029	16.9354	1.73158	0.792092	0.00923187	0.315682	rhotekin 2	Approved symbol	RTKN2	HGNC:19364	10q21.3
TIMP3	3.23376	5.59444	1.73001	0.79078	0.0208231	0.511551	TIMP metallopeptidase inhibitor 3	Approved symbol	TIMP3	HGNC:11822	22q12.3
GINS3	2.88167	4.98366	1.72943	0.790299	0.035775	0.678949	GINS complex subunit 3 (Psf3 homolog)	Approved symbol	GINS3	HGNC:25851	16q21
EXO1	5.23498	9.0022	1.71962	0.782094	0.0327536	0.649478	exonuclease 1	Approved symbol	EXO1	HGNC:3511	1q42-q43
RCCD1	4.42828	7.61024	1.71855	0.781194	0.0356423	0.678949	RCC1 domain containing 1	Approved symbol	RCCD1	HGNC:30457	15q26.1
ASPH	324.392	557.359	1.71817	0.780869	0.00343515	0.174743	aspartate beta-hydroxylase	Approved symbol	ASPH	HGNC:757	8q12.1
CLSPN	9.8687	16.9558	1.71814	0.780845	0.0290489	0.613179	claspin	Approved symbol	CLSPN	HGNC:19715	1p34.3
PPP1R14B	9.35205	16.0456	1.71573	0.778822	0.00133875	0.0986399	protein phosphatase 1, regulatory (inhibitor) subunit 14B	Approved symbol	PPP1R14B	HGNC:9057	11q13
NEURL1B	8.02655	13.7638	1.71478	0.778023	0.0165639	0.455934	neuralized E3 ubiquitin protein ligase 1B	Approved symbol	NEURL1B	HGNC:35422	5q35.1
H2AFX	17.3803	29.7919	1.71412	0.777464	0.00207168	0.130806	H2A histone family, member X	Approved symbol	H2AFX	HGNC:4739	11q23.3
HIST1H2BC	40.2413	68.7149	1.70757	0.771948	0.003014	0.162163	histone cluster 1, H2bc	Approved symbol	HIST1H2BC	HGNC:4757	6p22.1
GINS1	18.4178	31.3457	1.70192	0.767165	0.00783309	0.287873	GINS complex subunit 1 (Psf1 homolog)	Approved symbol	GINS1	HGNC:28980	20p11.21
WNT5A	9.91969	16.7408	1.68763	0.754997	0.00754204	0.282014	wingless-type MMTV integration site family, member 5A	Approved symbol	WNT5A	HGNC:12784	3p21-p14
ZNF354C	4.24175	7.14366	1.68413	0.752005	0.0264318	0.583607	zinc finger protein 354C	Approved symbol	ZNF354C	HGNC:16736	5q35
TMEM173	2.31169	3.88331	1.67986	0.748342	0.0404742	0.714777	transmembrane protein 173	Approved symbol	TMEM173	HGNC:27962	5q31.2
HIST1H1E	91.7219	153.823	1.67706	0.745937	0.00491714	0.218479	histone cluster 1, H1e	Approved symbol	HIST1H1E	HGNC:4718	6p22.1
DEPTOR	64.3892	107.782	1.67391	0.743223	0.000805038	0.0711	DEP domain containing MTOR-interacting protein	Approved symbol	DEPTOR	HGNC:22953	8q24.12
SPAG5	28.4282	47.5401	1.67229	0.741824	0.0134131	0.40566	sperm associated antigen 5	Approved symbol	SPAG5	HGNC:13452	17q11.2
WDR67	12.215	20.392	1.66943	0.739354	0.00274608	0.15503	TBC1 domain family, member 31	Previous symbol	TBC1D31	HGNC:30888	8q24.13
HMGB2	48.7644	81.1189	1.66349	0.734209	7.37329e-05	0.0163301	high mobility group box 2	Approved symbol	HMGB2	HGNC:5000	4q31
UAP1	229.212	379.739	1.65671	0.728322	0.00842269	0.299641	UDP-N-acetylglucosamine pyrophosphorylase 1	Approved symbol	UAP1	HGNC:12457	1q23.2
STIL	24.1833	40.0036	1.65418	0.726119	0.00196861	0.127658	SCL/TAL1 interrupting locus	Approved symbol	STIL	HGNC:10879	1p32
NT5DC2	9.05597	14.9329	1.64896	0.721553	0.00821018	0.295484	5'-nucleotidase domain containing 2	Approved symbol	NT5DC2	HGNC:25717	3p21.1
NUDT1	3.74052	6.15835	1.64639	0.719306	0.0404099	0.714669	nudix (nucleoside diphosphate linked moiety X)-type motif 1	Approved symbol	NUDT1	HGNC:8048	7p22
DNAH5	9.97651	16.3537	1.63922	0.713012	0.0112638	0.364541	dynein, axonemal, heavy chain 5	Approved symbol	DNAH5	HGNC:2950	5p15.2
WDR76	11.885	19.4806	1.63909	0.712896	0.0106375	0.349628	WD repeat domain 76	Approved symbol	WDR76	HGNC:25773	15q15.3
PAX1	6.83147	11.1905	1.63808	0.712004	0.0154321	0.440794	paired box 1	Approved symbol	PAX1	HGNC:8615	20p11.22
C1orf115	22.3587	36.5547	1.63492	0.709219	0.00894583	0.307481	chromosome 1 open reading frame 115	Approved symbol	C1orf115	HGNC:25873	1q41
MYC	52.8796	86.3825	1.63357	0.708028	8.9454e-05	0.0186635	v-myc avian myelocytomatosis viral oncogene homolog	Approved symbol	MYC	HGNC:7553	8q24
DBF4	6.73778	11.0025	1.63296	0.707487	0.0185574	0.47888	DBF4 zinc finger	Approved symbol	DBF4	HGNC:17364	7q21.3
MCM7	23.2682	37.8731	1.62768	0.702816	0.00112736	0.089173	minichromosome maintenance complex component 7	Approved symbol	MCM7	HGNC:6950	7q21.3-q22.1
WDR34	8.75431	14.2301	1.62549	0.700876	0.0055423	0.232416	WD repeat domain 34	Approved symbol	WDR34	HGNC:28296	9q34.11
ATAD5	18.4546	29.8874	1.61951	0.69556	0.00814106	0.293832	ATPase family, AAA domain containing 5	Approved symbol	ATAD5	HGNC:25752	17q11.2
PLEKHH2	4.21922	6.80341	1.61248	0.689282	0.0358227	0.678949	pleckstrin homology domain containing, family H (with MyTH4 domain) member 2	Approved symbol	PLEKHH2	HGNC:30506	2p22
HAUS4	8.53535	13.753	1.6113	0.688226	0.00858719	0.300782	HAUS augmin-like complex, subunit 4	Approved symbol	HAUS4	HGNC:20163	14q11.1
BRCA1	24.2131	38.9084	1.60691	0.684292	0.0151373	0.436708	breast cancer 1, early onset	Approved symbol	BRCA1	HGNC:1100	17q21.31
LRRC8C	6.6296	10.645	1.60568	0.683187	0.026477	0.583711	leucine rich repeat containing 8 family, member C	Approved symbol	LRRC8C	HGNC:25075	1p22.2
MCM4	36.0616	57.6528	1.59873	0.676929	0.000576276	0.0580145	minichromosome maintenance complex component 4	Approved symbol	MCM4	HGNC:6947	8q12-q13
UBE2T	18.4687	29.5076	1.59771	0.676003	0.00479338	0.21497	ubiquitin-conjugating enzyme E2T (putative)	Approved symbol	UBE2T	HGNC:25009	1q32.1
CAMKK1	7.32042	11.6825	1.59588	0.67435	0.017721	0.469818	calcium/calmodulin-dependent protein kinase kinase 1, alpha	Approved symbol	CAMKK1	HGNC:1469	17p13.3
MEST	39.2889	62.616	1.59373	0.672411	0.000148929	0.0252417	mesoderm specific transcript	Approved symbol	MEST	HGNC:7028	7q32
EFHC2	14.5261	23.1262	1.59204	0.670874	0.00680825	0.261501	EF-hand domain (C-terminal) containing 2	Approved symbol	EFHC2	HGNC:26233	Xp11
FOSL2	36.1662	57.4032	1.58721	0.666489	0.00666853	0.260163	FOS-like antigen 2	Approved symbol	FOSL2	HGNC:3798	2p23.3
UBE2S	17.4064	27.592	1.58516	0.664633	0.0114171	0.367697	ubiquitin-conjugating enzyme E2S	Approved symbol	UBE2S	HGNC:17895	19q13.43
BCL2L12	4.47249	7.07748	1.58245	0.662157	0.0328473	0.649546	BCL2-like 12 (proline rich)	Approved symbol	BCL2L12	HGNC:13787	19q13.3
SGOL2	12.5724	19.8903	1.58206	0.661808	0.0134465	0.405818	shugoshin-like 2 (S. pombe)	Approved symbol	SGOL2	HGNC:30812	2q33.2
FANCI	22.8317	36.07	1.57982	0.65976	0.029541	0.619105	Fanconi anemia, complementation group I	Approved symbol	FANCI	HGNC:25568	15q26.1
SHC3	8.96555	14.1233	1.57528	0.655612	0.0200516	0.500329	SHC (Src homology 2 domain containing) transforming protein 3	Approved symbol	SHC3	HGNC:18181	9q22.1
ACSL5	7.11933	11.189	1.57163	0.652263	0.0236322	0.553727	acyl-CoA synthetase long-chain family member 5	Approved symbol	ACSL5	HGNC:16526	10q25.1-q25.2
FHOD3	15.1868	23.8076	1.56765	0.648607	0.00648449	0.256458	formin homology 2 domain containing 3	Approved symbol	FHOD3	HGNC:26178	18q12
TEX9	5.26526	8.25195	1.56725	0.648232	0.029326	0.618121	testis expressed 9	Approved symbol	TEX9	HGNC:29585	15q21.3
DTX4	6.24806	9.77789	1.56495	0.646114	0.0245103	0.560782	deltex 4, E3 ubiquitin ligase	Approved symbol	DTX4	HGNC:29151	11q12.2
H1FX	6.00671	9.39649	1.56433	0.645547	0.0240381	0.556277	H1 histone family, member X	Approved symbol	H1FX	HGNC:4722	3q21.3
LRRC6	5.14907	8.0416	1.56176	0.64317	0.0422819	0.733352	leucine rich repeat containing 6	Approved symbol	LRRC6	HGNC:16725	8q24
ACSM3	7.66406	11.9526	1.55957	0.641147	0.0173411	0.46402	acyl-CoA synthetase medium-chain family member 3	Approved symbol	ACSM3	HGNC:10522	16p13.11
CCDC99	31.1387	48.5183	1.55813	0.63982	0.00274011	0.15503	spindle apparatus coiled-coil protein 1	Previous symbol	SPDL1	HGNC:26010	5q35.1
STMN1	29.1739	45.3993	1.55616	0.637991	0.00157431	0.111097	stathmin 1	Approved symbol	STMN1	HGNC:6510	1p36.11
KALRN	53.3553	82.9108	1.55394	0.635927	0.000928347	0.0775	kalirin, RhoGEF kinase	Approved symbol	KALRN	HGNC:4814	3q21.2
ZWILCH	16.4995	25.5839	1.55059	0.632814	0.0138362	0.41119	zwilch kinetochore protein	Approved symbol	ZWILCH	HGNC:25468	15q22.31
SMC4	97.4736	150.963	1.54876	0.631112	0.00357998	0.17833	structural maintenance of chromosomes 4	Approved symbol	SMC4	HGNC:14013	3q26.1
TCTN2	12.2097	18.8717	1.54563	0.628192	0.00814387	0.293832	tectonic family member 2	Approved symbol	TCTN2	HGNC:25774	12q24.31
LINC00294	31.9874	49.4371	1.54552	0.62809	0.00335105	0.172909	long intergenic non-protein coding RNA 294	Approved symbol	LINC00294	HGNC:27456	11p13
HIST2H2AC	30.5744	47.2438	1.54521	0.627799	0.0203298	0.50373	histone cluster 2, H2ac	Approved symbol	HIST2H2AC	HGNC:4738	1q21.2
PITPNM3	6.20278	9.57932	1.54436	0.627008	0.0300655	0.624565	PITPNM family member 3	Approved symbol	PITPNM3	HGNC:21043	17p13
KIAA1524	12.5606	19.389	1.54364	0.626333	0.0399178	0.706834	KIAA1524	Approved symbol	KIAA1524	HGNC:29302	3q13.13
ECT2	55.2763	85.2592	1.54242	0.625193	0.00462193	0.211902	epithelial cell transforming 2	Approved symbol	ECT2	HGNC:3155	3q26.1-q26.2
GRHL1	7.52474	11.5824	1.53924	0.622218	0.0237841	0.554038	grainyhead-like 1 (Drosophila)	Approved symbol	GRHL1	HGNC:17923	2p25.2
LBR	31.1791	47.8705	1.53534	0.618558	0.00152643	0.108248	lamin B receptor	Approved symbol	LBR	HGNC:6518	1q42.1
FANCD2	18.7129	28.7005	1.53373	0.617041	0.01324	0.403628	Fanconi anemia, complementation group D2	Approved symbol	FANCD2	HGNC:3585	3p25.3
TRAK2	88.2381	135.245	1.53273	0.616104	0.000370937	0.0445001	trafficking protein, kinesin binding 2	Approved symbol	TRAK2	HGNC:13206	2q33.1
IGF1R	7.51778	11.5153	1.53175	0.615179	0.0322436	0.644759	insulin-like growth factor 1 receptor	Approved symbol	IGF1R	HGNC:5465	15q26.3
HK2	14.6243	22.3899	1.53101	0.61448	0.00959894	0.324381	hexokinase 2	Approved symbol	HK2	HGNC:4923	2p13
EHF	591.038	904.47	1.53031	0.613822	0.00170248	0.116156	ets homologous factor	Approved symbol	EHF	HGNC:3246	11p12
PRIM2	8.17388	12.5079	1.53023	0.613748	0.0248105	0.563362	primase, DNA, polypeptide 2 (58kDa)	Approved symbol	PRIM2	HGNC:9370	6p12-p11.1
CDC25B	13.2866	20.3307	1.53017	0.61369	0.0204215	0.504504	cell division cycle 25B	Approved symbol	CDC25B	HGNC:1726	20p13
ST6GALNAC4	6.73176	10.2891	1.52845	0.612069	0.0330462	0.649909	ST6 (alpha-N-acetyl-neuraminyl-2,3-beta-galactosyl-1,3)-N-acetylgalactosaminide alpha-2,6-sialyltransferase 4	Approved symbol	ST6GALNAC4	HGNC:17846	9q34
KIF20B	29.088	44.2855	1.52247	0.606413	0.00661744	0.258871	kinesin family member 20B	Approved symbol	KIF20B	HGNC:7212	10q23.31
ACD	9.37354	14.2193	1.51696	0.601181	0.0249218	0.563965	adrenocortical dysplasia homolog (mouse)	Approved symbol	ACD	HGNC:25070	16q22
LPHN3	19.3712	29.3764	1.5165	0.600744	0.0176504	0.469677	latrophilin 3	Approved symbol	LPHN3	HGNC:20974	4q13.1
FEN1	18.0871	27.3984	1.5148	0.599127	0.0128315	0.397608	flap structure-specific endonuclease 1	Approved symbol	FEN1	HGNC:3650	11q12
NEDD9	22.5881	34.2112	1.51457	0.598906	0.0190895	0.488006	neural precursor cell expressed, developmentally down-regulated 9	Approved symbol	NEDD9	HGNC:7733	6p25-p24
LMO4	86.9554	131.342	1.51045	0.594977	0.00510144	0.221228	LIM domain only 4	Approved symbol	LMO4	HGNC:6644	1p22.3
TRIP13	14.3531	21.6758	1.51017	0.594715	0.0173207	0.46402	thyroid hormone receptor interactor 13	Approved symbol	TRIP13	HGNC:12307	5p15
NT5DC3	13.7567	20.7386	1.50753	0.592183	0.0170489	0.461346	5'-nucleotidase domain containing 3	Approved symbol	NT5DC3	HGNC:30826	12q22-q23.1
VGLL4	64.6746	97.3976	1.50596	0.590688	0.00283967	0.159206	vestigial-like family member 4	Approved symbol	VGLL4	HGNC:28966	3p25.2

## Sheet: Down<0.67P<0.05
ID	PLVX	NANOGP8	Fold change	log2ratio	pvalue	FDR	Approved name	Match type	Approved symbol	HGNC ID	Location
CLDN11	0.824549	0.109854	0.13323	-2.90801	0.0013045	0.0978105	claudin 11	Approved symbol	CLDN11	HGNC:8514	3q26.2-q26.3
RND3	9.07356	1.398	0.154074	-2.69831	1.85756e-13	3.8202e-10	Rho family GTPase 3	Approved symbol	RND3	HGNC:671	2q23.3
LINC00161	8.38713	1.74145	0.207633	-2.26789	0.000717754	0.0666114	long intergenic non-protein coding RNA 161	Approved symbol	LINC00161	HGNC:17138	21q21.3
ADAMTS5	0.780846	0.167816	0.214915	-2.21816	0.0159326	0.448406	ADAM metallopeptidase with thrombospondin type 1 motif, 5	Approved symbol	ADAMTS5	HGNC:221	21q21.3
AGR2	5.13143	1.12142	0.21854	-2.19403	4.27916e-07	0.000280012	anterior gradient 2	Approved symbol	AGR2	HGNC:328	7p21.3
UNC80	2.36508	0.535464	0.226404	-2.14303	0.000532285	0.0539632	unc-80 homolog (C. elegans)	Approved symbol	UNC80	HGNC:26582	2q35
C10orf131	0.900994	0.211422	0.234654	-2.09139	0.00373367	0.184075	chromosome 10 open reading frame 131	Approved symbol	C10orf131	HGNC:31667	10q24.1
ZNF676	1.55979	0.369001	0.236571	-2.07966	0.0013127	0.097915	zinc finger protein 676	Approved symbol	ZNF676	HGNC:20429	19p12
THBD	0.958523	0.232111	0.242154	-2.046	0.0114533	0.367938	thrombomodulin	Approved symbol	THBD	HGNC:11784	20p11.21
LINC00511	0.690864	0.171631	0.248429	-2.00909	0.0128039	0.397608	long intergenic non-protein coding RNA 511	Approved symbol	LINC00511	HGNC:43564	17q24.3
NRG3	3.99993	1.00644	0.251614	-1.99072	4.52527e-05	0.0122916	neuregulin 3	Approved symbol	NRG3	HGNC:7999	10q22-q23
PTGFR	3.01123	0.788294	0.261784	-1.93355	0.00483295	0.215751	prostaglandin F receptor (FP)	Approved symbol	PTGFR	HGNC:9600	1p31.1
FLRT2	1.82301	0.489542	0.268536	-1.89682	0.00164941	0.114159	fibronectin leucine rich transmembrane protein 2	Approved symbol	FLRT2	HGNC:3761	14q24-q32
RPL19P12	0.654839	0.181556	0.277253	-1.85073	0.0475922	0.774572	ribosomal protein L19 pseudogene 12	Approved symbol	RPL19P12	HGNC:36047	7q22.1
IL32	1.33065	0.375601	0.282268	-1.82486	0.0121091	0.382285	interleukin 32	Approved symbol	IL32	HGNC:16830	16p13.3
FOS	4.04178	1.14719	0.283832	-1.81689	0.0191953	0.488006	FBJ murine osteosarcoma viral oncogene homolog	Approved symbol	FOS	HGNC:3796	14q24.3
ADAMTS1	393.635	112.39	0.285519	-1.80834	0.00016412	0.0270852	ADAM metallopeptidase with thrombospondin type 1 motif, 1	Approved symbol	ADAMTS1	HGNC:217	21q21.3
MB21D2	2.59409	0.748353	0.288483	-1.79344	0.00600712	0.244289	Mab-21 domain containing 2	Approved symbol	MB21D2	HGNC:30438	3q28-q29
GPC6	4.39502	1.27829	0.29085	-1.78165	4.31686e-05	0.0119511	glypican 6	Approved symbol	GPC6	HGNC:4454	13q32
RPGRIP1	1.46894	0.450939	0.306982	-1.70377	0.00506765	0.221072	retinitis pigmentosa GTPase regulator interacting protein 1	Approved symbol	RPGRIP1	HGNC:13436	14q11.2
B3GNT6	1.14215	0.373996	0.327449	-1.61066	0.0221929	0.531948	UDP-GlcNAc:betaGal beta-1,3-N-acetylglucosaminyltransferase 6 (core 3 synthase)	Approved symbol	B3GNT6	HGNC:24141	11q13.4
ZSCAN4	0.926956	0.308973	0.33332	-1.58502	0.0194211	0.490641	zinc finger and SCAN domain containing 4	Approved symbol	ZSCAN4	HGNC:23709	19q13.43
ZNF208	1.0866	0.367574	0.338278	-1.56372	0.0390657	0.698752	zinc finger protein 208	Approved symbol	ZNF208	HGNC:12999	19p12
FIGN	7.73903	2.62463	0.339142	-1.56004	1.89628e-05	0.00649973	fidgetin	Approved symbol	FIGN	HGNC:13285	2q24
LOC100499405	1.29529	0.442769	0.341829	-1.54865	0.0165107	0.45534	N/A	Unmatched	Unmatched
SLC6A19	1.20461	0.416151	0.345465	-1.53339	0.019571	0.491701	solute carrier family 6 (neutral amino acid transporter), member 19	Approved symbol	SLC6A19	HGNC:27960	5p15
LINC00442	0.914063	0.317245	0.347072	-1.52669	0.0468065	0.769207	long intergenic non-protein coding RNA 442	Approved symbol	LINC00442	HGNC:42779	13q12.11
LINC00479	0.92597	0.321378	0.347072	-1.52669	0.0471129	0.770407	long intergenic non-protein coding RNA 479	Approved symbol	LINC00479	HGNC:19727	21q22.3
UGT2B17	557.525	193.801	0.34761	-1.52446	1.58428e-13	3.80122e-10	UDP glucuronosyltransferase 2 family, polypeptide B17	Approved symbol	UGT2B17	HGNC:12547	4q13
BASP1	21.5149	7.51638	0.349356	-1.51723	8.24063e-06	0.00359491	brain abundant, membrane attached signal protein 1	Approved symbol	BASP1	HGNC:957	5p15.1
SPDYE8P	1.09203	0.382043	0.349847	-1.5152	0.0188539	0.483817	speedy/RINGO cell cycle regulator family member E8, pseudogene	Approved symbol	SPDYE8P	HGNC:33771	7q11.23
SRPX2	1.38173	0.493914	0.35746	-1.48415	0.0240044	0.556277	sushi-repeat containing protein, X-linked 2	Approved symbol	SRPX2	HGNC:30668	Xq21.33-q23
PCSK5	1.93005	0.693217	0.35917	-1.47726	0.00268515	0.153395	proprotein convertase subtilisin/kexin type 5	Approved symbol	PCSK5	HGNC:8747	9q21.13
KRTAP5-9	1.24559	0.451398	0.362397	-1.46436	0.0192011	0.488006	keratin associated protein 5-9	Approved symbol	KRTAP5-9	HGNC:23604	11q13.4
GRIA3	2.48828	0.902816	0.362827	-1.46265	0.0133601	0.404909	glutamate receptor, ionotropic, AMPA 3	Approved symbol	GRIA3	HGNC:4573	Xq25
AKR1C3	2.38335	0.871416	0.365626	-1.45156	0.00719959	0.271323	aldo-keto reductase family 1, member C3	Approved symbol	AKR1C3	HGNC:386	10p15-p14
MYO7A	1.80993	0.663014	0.36632	-1.44882	0.0463657	0.765459	myosin VIIA	Approved symbol	MYO7A	HGNC:7606	11q13.5
ID1	10.0502	3.74614	0.372743	-1.42375	4.94479e-05	0.0129428	inhibitor of DNA binding 1, dominant negative helix-loop-helix protein	Approved symbol	ID1	HGNC:5360	20q11
LOC100128505	1.03367	0.388181	0.375536	-1.41298	0.04614	0.764363	N/A	Unmatched	Unmatched
UBE2QL1	1.45014	0.545867	0.376424	-1.40957	0.0231316	0.547701	ubiquitin-conjugating enzyme E2Q family-like 1	Approved symbol	UBE2QL1	HGNC:37269	5p15.31
C15orf54	1.76804	0.668967	0.378367	-1.40214	0.0237179	0.553727	chromosome 15 open reading frame 54	Approved symbol	C15orf54	HGNC:33797	15q14
HNF1A-AS1	2.4879	0.95349	0.38325	-1.38364	0.0381666	0.695389	HNF1A antisense RNA 1	Approved symbol	HNF1A-AS1	HGNC:26785	12q24.31
SEMA6D	9.51421	3.64956	0.38359	-1.38236	0.000642859	0.0612887	sema domain, transmembrane domain (TM), and cytoplasmic domain, (semaphorin) 6D	Approved symbol	SEMA6D	HGNC:16770	15q21.1
RLN1	6.78272	2.64081	0.389344	-1.36088	0.00100567	0.0827293	relaxin 1	Approved symbol	RLN1	HGNC:10026	9p24.1
SDK2	62.0726	24.2504	0.390678	-1.35595	0.000167714	0.0271283	sidekick cell adhesion molecule 2	Approved symbol	SDK2	HGNC:19308	17q21.31
JAG1	131.346	51.5552	0.392515	-1.34918	3.32683e-08	2.81723e-05	jagged 1	Approved symbol	JAG1	HGNC:6188	20p12.1-p11.23
RLN2	4.72356	1.85418	0.392539	-1.34909	0.00290516	0.159629	relaxin 2	Approved symbol	RLN2	HGNC:10027	9p24.1
FAM65B	1.68327	0.669959	0.39801	-1.32912	0.036846	0.682991	family with sequence similarity 65, member B	Approved symbol	FAM65B	HGNC:13872	6p22.3-p21.32
INPP4B	3.83012	1.5361	0.401059	-1.31811	0.00098622	0.0815955	inositol polyphosphate-4-phosphatase, type II, 105kDa	Approved symbol	INPP4B	HGNC:6075	4q31.1
MYH7B	2.8668	1.15111	0.401533	-1.31641	0.00625856	0.25097	myosin, heavy chain 7B, cardiac muscle, beta	Approved symbol	MYH7B	HGNC:15906	20q11
CD177	1.53758	0.618442	0.402218	-1.31395	0.011985	0.379202	CD177 molecule	Approved symbol	CD177	HGNC:30072	19q13.31
CYP4B1	3.8022	1.54396	0.406069	-1.3002	0.00108195	0.086532	cytochrome P450, family 4, subfamily B, polypeptide 1	Approved symbol	CYP4B1	HGNC:2644	1p33
DSEL	241.457	98.1822	0.406624	-1.29823	8.15551e-08	6.1793e-05	dermatan sulfate epimerase-like	Approved symbol	DSEL	HGNC:18144	18q22.1
RFPL4A	1.65087	0.671588	0.406808	-1.29758	0.0222076	0.531948	ret finger protein-like 4A	Approved symbol	RFPL4A	HGNC:16449	19q13.42
SERPINI1	26.7289	10.9523	0.409756	-1.28716	2.01651e-05	0.00657478	serpin peptidase inhibitor, clade I (neuroserpin), member 1	Approved symbol	SERPINI1	HGNC:8943	3q26.1
CDH18	30.4152	12.4885	0.410602	-1.28419	0.000724331	0.0666114	cadherin 18, type 2	Approved symbol	CDH18	HGNC:1757	5p14.3
KNG1	3.46567	1.42677	0.411687	-1.28038	0.00478834	0.21497	kininogen 1	Approved symbol	KNG1	HGNC:6383	3q27.3
TRPM3	1.1014	0.453753	0.411976	-1.27937	0.0385217	0.696592	transient receptor potential cation channel, subfamily M, member 3	Approved symbol	TRPM3	HGNC:17992	9q21.11
PLA2G4E	1.50104	0.61875	0.412214	-1.27854	0.0239534	0.556277	phospholipase A2, group IVE	Approved symbol	PLA2G4E	HGNC:24791	15q15.1
C7orf49	44.821	18.5914	0.414792	-1.26954	1.63751e-05	0.00635671	chromosome 7 open reading frame 49	Approved symbol	C7orf49	HGNC:22432	7q33
PLD1	138.611	57.7786	0.416839	-1.26244	9.1544e-05	0.0188267	phospholipase D1, phosphatidylcholine-specific	Approved symbol	PLD1	HGNC:9067	3q26
FAM22A	1.42883	0.601583	0.421032	-1.248	0.0358684	0.678949	NUT family member 2A	Previous symbol	NUTM2A	HGNC:23438	10q23.2
RDH12	3.10758	1.31319	0.422576	-1.24272	0.00402698	0.193888	retinol dehydrogenase 12 (all-trans/9-cis/11-cis)	Approved symbol	RDH12	HGNC:19977	14q24.1
CD274	16.6846	7.082	0.424463	-1.23629	0.00256127	0.14928	CD274 molecule	Approved symbol	CD274	HGNC:17635	9p24.1
EPHA6	22.9754	9.76642	0.425081	-1.23419	8.03284e-05	0.0175213	EPH receptor A6	Approved symbol	EPHA6	HGNC:19296	3q12.1
COLQ	2.7278	1.17509	0.430782	-1.21497	0.0161408	0.45119	collagen-like tail subunit (single strand of homotrimer) of asymmetric acetylcholinesterase	Approved symbol	COLQ	HGNC:2226	3p
CELF5	1.33985	0.579689	0.432651	-1.20873	0.0285865	0.606978	CUGBP, Elav-like family member 5	Approved symbol	CELF5	HGNC:14058	19p13
CAPN5	97.3818	42.4331	0.43574	-1.19846	2.41297e-05	0.00739086	calpain 5	Approved symbol	CAPN5	HGNC:1482	11q14
TMEM140	43.7186	19.2007	0.439188	-1.18709	1.29186e-05	0.00516601	transmembrane protein 140	Approved symbol	TMEM140	HGNC:21870	7q33
EFNB2	20.1995	8.90736	0.440969	-1.18125	0.000119411	0.0214881	ephrin-B2	Approved symbol	EFNB2	HGNC:3227	13q33
DSC1	1.61894	0.72307	0.446631	-1.16284	0.0210708	0.515066	desmocollin 1	Approved symbol	DSC1	HGNC:3035	18q12.1
AGMAT	1.93438	0.866217	0.447802	-1.15907	0.0169383	0.460082	agmatine ureohydrolase (agmatinase)	Approved symbol	AGMAT	HGNC:18407	1p36.13
MAP2	171.046	76.9068	0.449627	-1.1532	0.00184362	0.122452	microtubule-associated protein 2	Approved symbol	MAP2	HGNC:6839	2q34-q35
C6orf118	3.08951	1.39071	0.450139	-1.15156	0.00768619	0.285181	chromosome 6 open reading frame 118	Approved symbol	C6orf118	HGNC:21233	6q27
SPON2	111.851	50.4764	0.451281	-1.1479	1.81224e-05	0.00636318	spondin 2, extracellular matrix protein	Approved symbol	SPON2	HGNC:11253	4p16.3
MID1	92.8347	42.0958	0.453449	-1.14099	2.70889e-08	2.43732e-05	midline 1	Approved symbol	MID1	HGNC:7095	Xp22
MAF	17.7498	8.06562	0.454406	-1.13795	8.2275e-05	0.0176781	v-maf avian musculoaponeurotic fibrosarcoma oncogene homolog	Approved symbol	MAF	HGNC:6776	16q22-q23
ZNF860	1.41068	0.645422	0.457527	-1.12807	0.0387597	0.69661	zinc finger protein 860	Approved symbol	ZNF860	HGNC:34513	3p24.1
RGPD3	1.44125	0.659413	0.457527	-1.12807	0.0476172	0.774572	RANBP2-like and GRIP domain containing 3	Approved symbol	RGPD3	HGNC:32416	2q12.2
PKIA	5.9105	2.70609	0.457844	-1.12707	0.00328983	0.17103	protein kinase (cAMP-dependent, catalytic) inhibitor alpha	Approved symbol	PKIA	HGNC:9017	8q21.13
SYT2	4.03135	1.85271	0.459576	-1.12163	0.0280234	0.598554	synaptotagmin II	Approved symbol	SYT2	HGNC:11510	1q32.1
SLITRK3	15.2286	7.0249	0.461298	-1.11623	0.000473598	0.0501317	SLIT and NTRK-like family, member 3	Approved symbol	SLITRK3	HGNC:23501	3q26.1
DAPK1	2.62107	1.21242	0.462565	-1.11227	0.0149198	0.433152	death-associated protein kinase 1	Approved symbol	DAPK1	HGNC:2674	9q34.1
ID3	5.6924	2.64201	0.464129	-1.1074	0.00295929	0.161413	inhibitor of DNA binding 3, dominant negative helix-loop-helix protein	Approved symbol	ID3	HGNC:5362	1p36.13-p36.12
DNAH8	2.13326	0.990543	0.464333	-1.10677	0.0295899	0.619152	dynein, axonemal, heavy chain 8	Approved symbol	DNAH8	HGNC:2952	6p21.2
ABCC6P1	3.80136	1.76568	0.464487	-1.10629	0.00934299	0.318724	ATP-binding cassette, sub-family C, member 6 pseudogene 1 (functional)	Approved symbol	ABCC6P1	HGNC:33352	16p12.3
DOCK10	10.062	4.67497	0.464616	-1.10589	0.00177254	0.119523	dedicator of cytokinesis 10	Approved symbol	DOCK10	HGNC:23479	2q36.3
UTRN	797.791	379.027	0.475096	-1.07371	4.68738e-09	5.25747e-06	utrophin	Approved symbol	UTRN	HGNC:12635	6q24
SAMD9	4.1431	1.96933	0.475329	-1.073	0.0174821	0.466059	sterile alpha motif domain containing 9	Approved symbol	SAMD9	HGNC:1348	7q21.2
ATP1B1	1266.39	606.791	0.479149	-1.06145	1.81289e-08	1.73989e-05	ATPase, Na+/K+ transporting, beta 1 polypeptide	Approved symbol	ATP1B1	HGNC:804	1q24.2
KCNMA1	5.59299	2.70234	0.483165	-1.04941	0.00611267	0.245959	potassium large conductance calcium-activated channel, subfamily M, alpha member 1	Approved symbol	KCNMA1	HGNC:6284	10q22
VIPR2	5.92591	2.8795	0.485917	-1.04122	0.0150091	0.434751	vasoactive intestinal peptide receptor 2	Approved symbol	VIPR2	HGNC:12695	7q36.3
BRDT	7.46057	3.63726	0.487531	-1.03644	0.00206411	0.130806	bromodomain, testis-specific	Approved symbol	BRDT	HGNC:1105	1p22.1
LIPH	3.17482	1.54937	0.488018	-1.03499	0.0170957	0.461589	lipase, member H	Approved symbol	LIPH	HGNC:18483	3q27
DEFB132	15.443	7.54927	0.488848	-1.03254	0.000622553	0.0597503	defensin, beta 132	Approved symbol	DEFB132	HGNC:33806	20p13
ATP11A	163.515	80.0948	0.489831	-1.02964	6.26584e-09	6.44307e-06	ATPase, class VI, type 11A	Approved symbol	ATP11A	HGNC:13552	13q34
ST8SIA1	2.06243	1.01062	0.490016	-1.0291	0.031827	0.640846	ST8 alpha-N-acetyl-neuraminide alpha-2,8-sialyltransferase 1	Approved symbol	ST8SIA1	HGNC:10869	12p12.1-p11.2
P2RX2	2.95902	1.45175	0.490617	-1.02733	0.0216224	0.524919	purinergic receptor P2X, ligand-gated ion channel, 2	Approved symbol	P2RX2	HGNC:15459	12q24.33
ITPK1-AS1	3.25242	1.60631	0.493881	-1.01776	0.0451022	0.759655	ITPK1 antisense RNA 1	Approved symbol	ITPK1-AS1	HGNC:20132	14q32.12
SLC25A18	2.20231	1.08938	0.494654	-1.01551	0.0447073	0.756826	solute carrier family 25 (glutamate carrier), member 18	Approved symbol	SLC25A18	HGNC:10988	22q11.2
MBNL2	7.22646	3.58756	0.496447	-1.01029	0.0069895	0.264097	muscleblind-like splicing regulator 2	Approved symbol	MBNL2	HGNC:16746	13q31.1
KLF8	2.42528	1.20917	0.498569	-1.00414	0.0275604	0.593063	Kruppel-like factor 8	Approved symbol	KLF8	HGNC:6351	Xp11.21
PDE10A	174.699	87.4433	0.500536	-0.998456	4.08312e-08	3.26559e-05	phosphodiesterase 10A	Approved symbol	PDE10A	HGNC:8772	6q26
GCLC	245.181	123.369	0.503175	-0.990867	8.50481e-05	0.0180052	glutamate-cysteine ligase, catalytic subunit	Approved symbol	GCLC	HGNC:4311	6p12
GAB3	2.85175	1.43582	0.503488	-0.989972	0.0189516	0.485457	GRB2-associated binding protein 3	Approved symbol	GAB3	HGNC:17515	Xq28
AKR1C1	2.85099	1.43544	0.503488	-0.989972	0.0288007	0.610626	aldo-keto reductase family 1, member C1	Approved symbol	AKR1C1	HGNC:384	10p15-p14
TTR	5.19424	2.61782	0.503986	-0.988545	0.026334	0.582342	transthyretin	Approved symbol	TTR	HGNC:12405	18q12.1
CP	8.69575	4.40782	0.506894	-0.980244	0.0055537	0.232416	ceruloplasmin (ferroxidase)	Approved symbol	CP	HGNC:2295	3q23-q25
A2ML1	6.87659	3.5241	0.512478	-0.964439	0.00695191	0.263368	alpha-2-macroglobulin-like 1	Approved symbol	A2ML1	HGNC:23336	12p13
IFIT1	12.0615	6.19628	0.513723	-0.960936	0.00337879	0.17357	interferon-induced protein with tetratricopeptide repeats 1	Approved symbol	IFIT1	HGNC:5407	10q23.31
RNF144B	38.8294	19.9777	0.5145	-0.958756	0.000307932	0.0402999	ring finger protein 144B	Approved symbol	RNF144B	HGNC:21578	6p22.3
APCDD1	10.3734	5.34541	0.5153	-0.956516	0.0112685	0.364541	adenomatosis polyposis coli down-regulated 1	Approved symbol	APCDD1	HGNC:15718	18p11.21
EPHB1	8.84755	4.57697	0.517314	-0.950887	0.00574959	0.236489	EPH receptor B1	Approved symbol	EPHB1	HGNC:3392	3q21-q23
HOXB5	4.66472	2.41553	0.517828	-0.949454	0.00789785	0.287873	homeobox B5	Approved symbol	HOXB5	HGNC:5116	17q21.32
PPARG	15.1608	7.86319	0.518652	-0.947162	0.00193622	0.126699	peroxisome proliferator-activated receptor gamma	Approved symbol	PPARG	HGNC:9236	3p25
LCN2	5.89571	3.06409	0.519715	-0.944207	0.0200535	0.500329	lipocalin 2	Approved symbol	LCN2	HGNC:6526	9q34
IFI44	11.1409	5.79623	0.520264	-0.942686	0.00122534	0.0938298	interferon-induced protein 44	Approved symbol	IFI44	HGNC:16938	1p31.1
BCHE	166.964	87.1881	0.522197	-0.937334	6.86434e-05	0.016001	butyrylcholinesterase	Approved symbol	BCHE	HGNC:983	3q26.1-q26.2
RGS2	4.00992	2.09502	0.52246	-0.936606	0.0290404	0.613179	regulator of G-protein signaling 2	Approved symbol	RGS2	HGNC:9998	1q31
AZGP1	8.62508	4.55073	0.527617	-0.922438	0.00498958	0.219664	alpha-2-glycoprotein 1, zinc-binding	Approved symbol	AZGP1	HGNC:910	7q22.1
PCDH15	4.67771	2.47682	0.529495	-0.917311	0.011844	0.376394	protocadherin-related 15	Approved symbol	PCDH15	HGNC:14674	10q21.1
AHNAK	481.6	257.147	0.533943	-0.905243	0.00571775	0.235853	AHNAK nucleoprotein	Approved symbol	AHNAK	HGNC:347	11q12-q13
HMGN2P46	7.25557	3.88264	0.535125	-0.902053	0.00515007	0.222644	high mobility group nucleosomal binding domain 2 pseudogene 46	Approved symbol	HMGN2P46	HGNC:26817	15q15.1
GPR158	8.25275	4.41759	0.535286	-0.901617	0.00451484	0.211015	G protein-coupled receptor 158	Approved symbol	GPR158	HGNC:23689	10p12.31
ODZ2	64.6981	34.644	0.535472	-0.901118	4.13031e-07	0.000280012	teneurin transmembrane protein 2	Previous symbol	TENM2	HGNC:29943	5q35
AGBL3	7.34567	3.9371	0.535976	-0.899759	0.0211952	0.517163	ATP/GTP binding protein-like 3	Approved symbol	AGBL3	HGNC:27981	7q33
NLRP4	2.90824	1.56188	0.537053	-0.896865	0.0447388	0.756826	NLR family, pyrin domain containing 4	Approved symbol	NLRP4	HGNC:22943	19q13.43
NFIB	59.8984	32.209	0.537727	-0.895055	0.00300384	0.162163	nuclear factor I/B	Approved symbol	NFIB	HGNC:7785	9p24.1
BMP6	26.4905	14.2494	0.537907	-0.894571	0.0018458	0.122452	bone morphogenetic protein 6	Approved symbol	BMP6	HGNC:1073	6p24-p23
LOC100507489	2.8657	1.54526	0.539228	-0.891033	0.0339334	0.661931		Unmatched
BST2	8.34997	4.51348	0.540539	-0.88753	0.0164993	0.45534	bone marrow stromal cell antigen 2	Approved symbol	BST2	HGNC:1119	19p13.2
GNAI1	7.04515	3.80967	0.540751	-0.886965	0.0244455	0.560782	guanine nucleotide binding protein (G protein), alpha inhibiting activity polypeptide 1	Approved symbol	GNAI1	HGNC:4384	7q21-q22
ID2	35.9173	19.4493	0.541503	-0.884959	0.000751914	0.0676534	inhibitor of DNA binding 2, dominant negative helix-loop-helix protein	Approved symbol	ID2	HGNC:5361	2p25
CALD1	534.565	290.795	0.543984	-0.878363	0.000525889	0.0536929	caldesmon 1	Approved symbol	CALD1	HGNC:1441	7q33
PCDHGA5	5.45716	2.9711	0.54444	-0.877155	0.0254566	0.57083	protocadherin gamma subfamily A, 5	Approved symbol	PCDHGA5	HGNC:8703	5q31
PCDHGA4	8.83633	4.81262	0.54464	-0.876626	0.0215374	0.523738	protocadherin gamma subfamily A, 4	Approved symbol	PCDHGA4	HGNC:8702	5q31
FZD4	141.328	76.9939	0.544788	-0.876233	2.07594e-05	0.00657478	frizzled class receptor 4	Approved symbol	FZD4	HGNC:4042	11q14-q21
DAB1	229.506	125.517	0.546901	-0.870649	0.000252279	0.0345886	Dab, reelin signal transducer, homolog 1 (Drosophila)	Approved symbol	DAB1	HGNC:2661	1p32-p31
ZC3H12A	12.5003	6.85847	0.548663	-0.866009	0.00550298	0.232416	zinc finger CCCH-type containing 12A	Approved symbol	ZC3H12A	HGNC:26259	1p34.3
FAM49A	4.54136	2.4925	0.548845	-0.865528	0.0182942	0.476244	family with sequence similarity 49, member A	Approved symbol	FAM49A	HGNC:25373	2p24.3
AKR1C2	5.94091	3.2619	0.549058	-0.86497	0.0160723	0.450149	aldo-keto reductase family 1, member C2	Approved symbol	AKR1C2	HGNC:385	10p15-p14
TNFRSF12A	7.24692	3.98698	0.550162	-0.862071	0.0117143	0.373922	tumor necrosis factor receptor superfamily, member 12A	Approved symbol	TNFRSF12A	HGNC:18152	16p13.3
ABCC6	5.00778	2.76064	0.551269	-0.859171	0.0124221	0.390456	ATP-binding cassette, sub-family C (CFTR/MRP), member 6	Approved symbol	ABCC6	HGNC:57	16p13.11
GUSBP3	11.0956	6.12915	0.552393	-0.856234	0.0497676	0.795176	glucuronidase, beta pseudogene 3	Approved symbol	GUSBP3	HGNC:37301	5q13.2
CSMD1	492.262	271.925	0.5524	-0.856216	2.94243e-06	0.00156886	CUB and Sushi multiple domains 1	Approved symbol	CSMD1	HGNC:14026	8p23.2
SUSD2	55.7501	30.8541	0.553437	-0.85351	1.72868e-05	0.00635671	sushi domain containing 2	Approved symbol	SUSD2	HGNC:30667	22q11-q12
LHX9	7.57851	4.19527	0.553575	-0.853149	0.00878371	0.304737	LIM homeobox 9	Approved symbol	LHX9	HGNC:14222	1q31.1
CDKN2B	16.6428	9.21691	0.553806	-0.852546	0.00318792	0.168725	cyclin-dependent kinase inhibitor 2B (p15, inhibits CDK4)	Approved symbol	CDKN2B	HGNC:1788	9p21
ACER3	140.181	77.6884	0.5542	-0.851522	6.74895e-06	0.00303618	alkaline ceramidase 3	Approved symbol	ACER3	HGNC:16066	11q13.5
NCAM1	4.53364	2.52223	0.556337	-0.845969	0.0330254	0.649909	neural cell adhesion molecule 1	Approved symbol	NCAM1	HGNC:7656	11q23.2
SLC4A4	75.6937	42.1605	0.556988	-0.844281	0.000785779	0.0702613	solute carrier family 4 (sodium bicarbonate cotransporter), member 4	Approved symbol	SLC4A4	HGNC:11030	4q13.3
S100A10	56.9813	31.8266	0.558545	-0.840256	0.000397504	0.0457797	S100 calcium binding protein A10	Approved symbol	S100A10	HGNC:10487	1q21
NRXN1	23.0436	12.8864	0.559217	-0.838519	0.000194124	0.0297299	neurexin 1	Approved symbol	NRXN1	HGNC:8008	2p16.3
HSPB8	14.54	8.17585	0.5623	-0.830589	0.0363781	0.681269	heat shock 22kDa protein 8	Approved symbol	HSPB8	HGNC:30171	12q24.23
PCDHB13	26.0063	14.6823	0.564566	-0.824785	0.00224003	0.137223	protocadherin beta 13	Approved symbol	PCDHB13	HGNC:8684	5q31
TMEM144	394.493	222.802	0.564781	-0.824237	0.000314544	0.0406196	transmembrane protein 144	Approved symbol	TMEM144	HGNC:25633	4q32.1
HERC3	125.519	70.9273	0.565072	-0.823494	5.17727e-06	0.00240426	HECT and RLD domain containing E3 ubiquitin protein ligase 3	Approved symbol	HERC3	HGNC:4876	4q21
GPR137C	3.5891	2.02844	0.565166	-0.823253	0.0483564	0.780425	G protein-coupled receptor 137C	Approved symbol	GPR137C	HGNC:25445	14q22.1
RAI2	8.53039	4.83361	0.566634	-0.819511	0.0206322	0.508597	retinoic acid induced 2	Approved symbol	RAI2	HGNC:9835	Xp22
FAM198B	471.195	267.259	0.567193	-0.818087	0.000382656	0.0447864	family with sequence similarity 198, member B	Approved symbol	FAM198B	HGNC:25312	4q32.1
SAMD5	22.9212	13.0282	0.56839	-0.815047	0.00072328	0.0666114	sterile alpha motif domain containing 5	Approved symbol	SAMD5	HGNC:21180	6q24.3
ZIC2	22.0098	12.5791	0.571524	-0.807115	0.00148692	0.105969	Zic family member 2	Approved symbol	ZIC2	HGNC:12873	13q32
IFIT2	23.5759	13.476	0.571602	-0.806917	0.012748	0.397229	interferon-induced protein with tetratricopeptide repeats 2	Approved symbol	IFIT2	HGNC:5409	10q23.31
TNIK	9.72265	5.57027	0.572917	-0.803602	0.00571484	0.235853	TRAF2 and NCK interacting kinase	Approved symbol	TNIK	HGNC:30765	3q26.31
ASZ1	16.1823	9.357	0.578223	-0.790301	0.00202076	0.12987	ankyrin repeat, SAM and basic leucine zipper domain containing 1	Approved symbol	ASZ1	HGNC:1350	7q31.2
MAPK10	16.2186	9.38111	0.578418	-0.789816	0.00169202	0.116024	mitogen-activated protein kinase 10	Approved symbol	MAPK10	HGNC:6872	4q22-q23
ATP8A1	46.408	26.9047	0.579743	-0.786515	0.000467693	0.0501317	ATPase, aminophospholipid transporter (APLT), class I, type 8A, member 1	Approved symbol	ATP8A1	HGNC:13531	4p13
RHOU	31.5373	18.3403	0.581541	-0.782046	0.000316018	0.0406196	ras homolog family member U	Approved symbol	RHOU	HGNC:17794	1q42.11-q42.3
RAB3B	107.254	62.388	0.581682	-0.781696	3.98646e-05	0.0112528	RAB3B, member RAS oncogene family	Approved symbol	RAB3B	HGNC:9778	1p32-p31
KLHL1	21.2139	12.3558	0.582437	-0.779827	0.00134682	0.0986399	kelch-like family member 1	Approved symbol	KLHL1	HGNC:6352	13q21
MAN1A1	7.59248	4.42242	0.582474	-0.779735	0.0423323	0.733352	mannosidase, alpha, class 1A, member 1	Approved symbol	MAN1A1	HGNC:6821	6q22
MANEA	382.259	222.703	0.582597	-0.77943	0.000472539	0.0501317	mannosidase, endo-alpha	Approved symbol	MANEA	HGNC:21072	6q16.2
SOD3	28.9001	16.8613	0.583432	-0.777363	0.0344155	0.667403	superoxide dismutase 3, extracellular	Approved symbol	SOD3	HGNC:11181	4p15.2
IFI6	50.0022	29.2993	0.58596	-0.771126	0.00388502	0.190234	interferon, alpha-inducible protein 6	Approved symbol	IFI6	HGNC:4054	1p35
SHC4	4.65968	2.73414	0.586767	-0.769141	0.0316641	0.639678	SHC (Src homology 2 domain containing) family, member 4	Approved symbol	SHC4	HGNC:16743	15q21.1-q21.2
COLEC12	58.9416	34.5988	0.587002	-0.768563	1.67969e-05	0.00635671	collectin sub-family member 12	Approved symbol	COLEC12	HGNC:16016	18p11.32
SRGAP3	32.5137	19.112	0.587813	-0.766572	0.00474049	0.214392	SLIT-ROBO Rho GTPase activating protein 3	Approved symbol	SRGAP3	HGNC:19744	3p25.3
ARHGAP6	84.0999	49.4392	0.587863	-0.766449	0.000105826	0.0200457	Rho GTPase activating protein 6	Approved symbol	ARHGAP6	HGNC:676	Xp22.3
THBS1	58.5849	34.5491	0.589728	-0.761879	0.0426948	0.737856	thrombospondin 1	Approved symbol	THBS1	HGNC:11785	15q15
ZNF844	12.904	7.62677	0.591038	-0.758678	0.0184848	0.47888	zinc finger protein 844	Approved symbol	ZNF844	HGNC:25932	19p13.2
DACH1	8.5471	5.06782	0.592928	-0.75407	0.0396708	0.705935	dachshund family transcription factor 1	Approved symbol	DACH1	HGNC:2663	13q22
STON2	114.657	68.198	0.5948	-0.749524	0.0032063	0.168778	stonin 2	Approved symbol	STON2	HGNC:30652	14q31.1
USP43	14.0942	8.38711	0.595073	-0.748861	0.00678886	0.261501	ubiquitin specific peptidase 43	Approved symbol	USP43	HGNC:20072	17p12
IYD	39.0913	23.306	0.596194	-0.746147	9.96205e-05	0.0199186	iodotyrosine deiodinase	Approved symbol	IYD	HGNC:21071	6q25.1
LOC100506688	11.4236	6.81985	0.596999	-0.744201	0.0353778	0.67758	N/A	Unmatched	Unmatched
PCDHGB2	9.52567	5.69013	0.597347	-0.743358	0.0434038	0.744745	protocadherin gamma subfamily B, 2	Approved symbol	PCDHGB2	HGNC:8709	5q31
CMAS	194.092	116.14	0.598376	-0.740875	0.000165567	0.0270852	cytidine monophosphate N-acetylneuraminic acid synthetase	Approved symbol	CMAS	HGNC:18290	12p12.1
MAGEA10	4.84496	2.90313	0.599205	-0.738879	0.0458094	0.762517	melanoma antigen family A, 10	Approved symbol	MAGEA10	HGNC:6797	Xq28
QSOX1	230.573	138.238	0.599542	-0.738068	9.94376e-05	0.0199186	quiescin Q6 sulfhydryl oxidase 1	Approved symbol	QSOX1	HGNC:9756	1q24
FAM135A	50.4568	30.2542	0.599606	-0.737913	0.0012124	0.0933355	family with sequence similarity 135, member A	Approved symbol	FAM135A	HGNC:21084	6q13
PCDHGB3	8.92196	5.38265	0.603303	-0.729045	0.0353946	0.67758	protocadherin gamma subfamily B, 3	Approved symbol	PCDHGB3	HGNC:8710	5q31
ARL4A	10.2332	6.19976	0.60585	-0.722968	0.0179972	0.471927	ADP-ribosylation factor-like 4A	Approved symbol	ARL4A	HGNC:695	7p21.3
ENDOD1	362.26	220.116	0.607618	-0.718764	0.00164873	0.114159	endonuclease domain containing 1	Approved symbol	ENDOD1	HGNC:29129	11q21
PIK3IP1	19.6763	11.9969	0.609712	-0.7138	0.00475069	0.214392	phosphoinositide-3-kinase interacting protein 1	Approved symbol	PIK3IP1	HGNC:24942	22q12.2
SYDE2	12.1092	7.41613	0.612439	-0.707362	0.00784973	0.287873	synapse defective 1, Rho GTPase, homolog 2 (C. elegans)	Approved symbol	SYDE2	HGNC:25841	1p22.3
PLEKHH1	101.829	62.453	0.61331	-0.705311	0.00262534	0.151233	pleckstrin homology domain containing, family H (with MyTH4 domain) member 1	Approved symbol	PLEKHH1	HGNC:17733	14q24.1
SEMA3C	114.809	70.4373	0.613515	-0.70483	4.73634e-05	0.0126267	sema domain, immunoglobulin domain (Ig), short basic domain, secreted, (semaphorin) 3C	Approved symbol	SEMA3C	HGNC:10725	7q21-q31
PCDHB14	23.6792	14.5361	0.613875	-0.703984	0.00420927	0.200651	protocadherin beta 14	Approved symbol	PCDHB14	HGNC:8685	5q31
SI	35.6347	21.8796	0.613996	-0.703699	0.00262234	0.151233	sucrase-isomaltase (alpha-glucosidase)	Approved symbol	SI	HGNC:10856	3q25.2-q26.2
CYP39A1	17.2081	10.5834	0.615023	-0.701288	0.00554851	0.232416	cytochrome P450, family 39, subfamily A, polypeptide 1	Approved symbol	CYP39A1	HGNC:17449	6p21.1-p11.2
LTN1	94.6051	58.6284	0.619717	-0.690319	0.00204213	0.130326	listerin E3 ubiquitin protein ligase 1	Approved symbol	LTN1	HGNC:13082	21q21.3
GNAO1	7.87942	4.88747	0.620283	-0.689001	0.0324677	0.645586	guanine nucleotide binding protein (G protein), alpha activating activity polypeptide O	Approved symbol	GNAO1	HGNC:4389	16q13
MATN2	182.23	113.16	0.620974	-0.687395	0.000374246	0.044526	matrilin 2	Approved symbol	MATN2	HGNC:6908	8q22.1-q22.2
SLC9A7	107.798	66.9571	0.621137	-0.687016	0.000190258	0.0294512	solute carrier family 9, subfamily A (NHE7, cation proton antiporter 7), member 7	Approved symbol	SLC9A7	HGNC:17123	Xp11.3
TYRP1	17.1407	10.6623	0.622048	-0.684902	0.0276649	0.594425	tyrosinase-related protein 1	Approved symbol	TYRP1	HGNC:12450	9p23
OSR2	55.8002	34.7838	0.623364	-0.681852	0.011409	0.367697	odd-skipped related transciption factor 2	Approved symbol	OSR2	HGNC:15830	8q22.2
FGFRL1	198.015	123.588	0.624136	-0.680069	0.000102854	0.0199796	fibroblast growth factor receptor-like 1	Approved symbol	FGFRL1	HGNC:3693	4p16
DENND1B	308.29	192.545	0.624558	-0.679092	0.000219613	0.032027	DENN/MADD domain containing 1B	Approved symbol	DENND1B	HGNC:28404	1q31.3
BIRC3	21.0826	13.2044	0.626321	-0.675027	0.00457154	0.211015	baculoviral IAP repeat containing 3	Approved symbol	BIRC3	HGNC:591	11q22
RET	7.53305	4.7243	0.627143	-0.673134	0.0285031	0.606101	ret proto-oncogene	Approved symbol	RET	HGNC:9967	10q11.2
NOSTRIN	26.277	16.4809	0.627198	-0.673008	0.00847509	0.299912	nitric oxide synthase trafficking	Approved symbol	NOSTRIN	HGNC:20203	2q31.1
SLC22A23	53.2383	33.3948	0.627271	-0.672839	0.000243096	0.0336501	solute carrier family 22, member 23	Approved symbol	SLC22A23	HGNC:21106	6p25.2
RAB27B	20.266	12.7231	0.627807	-0.671606	0.026626	0.585202	RAB27B, member RAS oncogene family	Approved symbol	RAB27B	HGNC:9767	18q21.2
APOL4	13.5104	8.49058	0.628446	-0.67014	0.0439205	0.74826	apolipoprotein L, 4	Approved symbol	APOL4	HGNC:14867	22q11.2-q13.2
DNASE2B	14.0636	8.84383	0.628845	-0.669223	0.0103952	0.34402	deoxyribonuclease II beta	Approved symbol	DNASE2B	HGNC:28875	1p22.3
HS6ST2	19.6234	12.3503	0.629363	-0.668035	0.0184642	0.47888	heparan sulfate 6-O-sulfotransferase 2	Approved symbol	HS6ST2	HGNC:19133	Xq26.2
SLC30A4	506.259	320.44	0.632957	-0.659822	0.000491586	0.0512817	solute carrier family 30 (zinc transporter), member 4	Approved symbol	SLC30A4	HGNC:11015	15q21.1
EXPH5	329.852	209.109	0.633948	-0.657564	0.00551218	0.232416	exophilin 5	Approved symbol	EXPH5	HGNC:30578	11q22.3
WNK3	179.748	114.113	0.634851	-0.655511	0.000154288	0.0258271	WNK lysine deficient protein kinase 3	Approved symbol	WNK3	HGNC:14543	Xp11.22
CDK17	34.1158	21.7594	0.637811	-0.6488	0.00679865	0.261501	cyclin-dependent kinase 17	Approved symbol	CDK17	HGNC:8750	12q23.1
BCAS1	8.40596	5.36454	0.638183	-0.647959	0.0390907	0.698752	breast carcinoma amplified sequence 1	Approved symbol	BCAS1	HGNC:974	20q13.2
ARG2	75.1498	47.9732	0.638368	-0.647541	0.000174777	0.0276493	arginase 2	Approved symbol	ARG2	HGNC:664	14q24.1
RAMP1	29.5922	18.9257	0.63955	-0.644871	0.0170194	0.461346	receptor (G protein-coupled) activity modifying protein 1	Approved symbol	RAMP1	HGNC:9843	2q36-q37.1
PTCH1	58.7991	37.6333	0.640033	-0.643782	0.000291597	0.0385122	patched 1	Approved symbol	PTCH1	HGNC:9585	9q22.1-q31
GUSBP1	190.925	122.235	0.640224	-0.643352	0.000261676	0.0355386	glucuronidase, beta pseudogene 1	Approved symbol	GUSBP1	HGNC:13670	5p14.3
FRAS1	291.966	186.976	0.640402	-0.64295	0.00882606	0.305433	Fraser extracellular matrix complex subunit 1	Approved symbol	FRAS1	HGNC:19185	4q21.21
DUSP27	8.265	5.29605	0.64078	-0.6421	0.0384019	0.695389	dual specificity phosphatase 27 (putative)	Approved symbol	DUSP27	HGNC:25034	1q22-q24
MYCBP2	136.261	87.4658	0.641899	-0.639581	0.00847904	0.299912	MYC binding protein 2, E3 ubiquitin protein ligase	Approved symbol	MYCBP2	HGNC:23386	13q22
LUZP2	245.671	157.785	0.642263	-0.638763	0.000471122	0.0501317	leucine zipper protein 2	Approved symbol	LUZP2	HGNC:23206	11p14.3
SFXN5	17.1242	11.0043	0.642616	-0.637971	0.00878481	0.304737	sideroflexin 5	Approved symbol	SFXN5	HGNC:16073	2p13
FAT1	675.255	433.935	0.642623	-0.637955	0.00366725	0.181422	FAT atypical cadherin 1	Approved symbol	FAT1	HGNC:3595	4q35.2
KIF5C	103.634	66.6454	0.643084	-0.636922	0.00642136	0.256072	kinesin family member 5C	Approved symbol	KIF5C	HGNC:6325	2q23
ZDHHC14	23.9127	15.3789	0.643125	-0.636829	0.00284218	0.159206	zinc finger, DHHC-type containing 14	Approved symbol	ZDHHC14	HGNC:20341	6q25.3
JDP2	14.7735	9.50343	0.643276	-0.636489	0.0103241	0.343083	Jun dimerization protein 2	Approved symbol	JDP2	HGNC:17546	14q24.2
LOC284412	64.9008	41.7763	0.643695	-0.635551	0.00746137	0.279724	N/A	Unmatched	Unmatched
CAP2	125.51	80.9457	0.644934	-0.632777	0.00120424	0.0932057	CAP, adenylate cyclase-associated protein, 2 (yeast)	Approved symbol	CAP2	HGNC:20039	6p22.3
PDLIM5	106.346	68.9219	0.648091	-0.625733	0.00144842	0.104257	PDZ and LIM domain 5	Approved symbol	PDLIM5	HGNC:17468	4q22
MIR22HG	8.34867	5.4145	0.648547	-0.624717	0.0330959	0.649998	MIR22 host gene (non-protein coding)	Approved symbol	MIR22HG	HGNC:28219	17p13.3
TNFRSF21	62.2864	40.4651	0.649662	-0.622238	0.00342941	0.174743	tumor necrosis factor receptor superfamily, member 21	Approved symbol	TNFRSF21	HGNC:13469	6p21.1
ARHGAP29	199.201	129.642	0.650806	-0.6197	0.00435144	0.206064	Rho GTPase activating protein 29	Approved symbol	ARHGAP29	HGNC:30207	1p22.1
EDA	24.6699	16.0677	0.651307	-0.61859	0.00611168	0.245959	ectodysplasin A	Approved symbol	EDA	HGNC:3157	Xq12-q13.1
IL1R1	119.995	78.4163	0.653498	-0.613745	0.00301888	0.162163	interleukin 1 receptor, type I	Approved symbol	IL1R1	HGNC:5993	2q12
PYROXD2	13.0637	8.57244	0.656204	-0.607783	0.0203178	0.50373	pyridine nucleotide-disulphide oxidoreductase domain 2	Approved symbol	PYROXD2	HGNC:23517	10q24.2
TNFSF15	56.2611	36.9216	0.656255	-0.607671	0.0149238	0.433152	tumor necrosis factor (ligand) superfamily, member 15	Approved symbol	TNFSF15	HGNC:11931	9q32
CNTN3	27.1345	17.8957	0.659517	-0.600519	0.013853	0.41119	contactin 3 (plasmacytoma associated)	Approved symbol	CNTN3	HGNC:2173	3p12.3
SNAP91	12.3258	8.14487	0.660797	-0.597721	0.0484995	0.781858	synaptosomal-associated protein, 91kDa	Approved symbol	SNAP91	HGNC:14986	6q15
UBE2E3	38.3603	25.4507	0.663464	-0.59191	0.00458791	0.211015	ubiquitin-conjugating enzyme E2E 3	Approved symbol	UBE2E3	HGNC:12479	2q31.3
CLMN	106.094	70.5564	0.665039	-0.588488	0.00106385	0.0855596	calmin (calponin-like, transmembrane)	Approved symbol	CLMN	HGNC:19972	14q32.13
LCP1	114.857	76.427	0.66541	-0.587685	0.00287443	0.159629	lymphocyte cytosolic protein 1 (L-plastin)	Approved symbol	LCP1	HGNC:6528	13q14.3
THSD4	9.62784	6.40653	0.665417	-0.58767	0.0374132	0.68699	thrombospondin, type I, domain containing 4	Approved symbol	THSD4	HGNC:25835	15q23
GCNT2	33.357	22.2	0.665527	-0.58743	0.00310827	0.165117	glucosaminyl (N-acetyl) transferase 2, I-branching enzyme (I blood group)	Approved symbol	GCNT2	HGNC:4204	6p24.2
JAK2	42.0143	27.9916	0.666241	-0.585884	0.00441106	0.207522	Janus kinase 2	Approved symbol	JAK2	HGNC:6192	9p24
PCLO	82.6787	55.0899	0.666312	-0.585729	0.00289807	0.159629	piccolo presynaptic cytomatrix protein	Approved symbol	PCLO	HGNC:13406	7q11.23-q21.3
SLC44A3	18.6148	12.4084	0.666587	-0.585134	0.012984	0.400251	solute carrier family 44, member 3	Approved symbol	SLC44A3	HGNC:28689	1p22.1
VPS13A	402.175	268.133	0.666707	-0.584875	0.0110352	0.359547	vacuolar protein sorting 13 homolog A (S. cerevisiae)	Approved symbol	VPS13A	HGNC:1908	9q21
IGF2R	880.007	586.996	0.667036	-0.584164	0.0185618	0.47888	insulin-like growth factor 2 receptor	Approved symbol	IGF2R	HGNC:5467	6q25.3
ARID5B	224.015	149.478	0.667269	-0.58366	0.0223939	0.53552	AT rich interactive domain 5B (MRF1-like)	Approved symbol	ARID5B	HGNC:17362	10q11.22
PRR15L	18.3115	12.22	0.667341	-0.583504	0.0178818	0.470616	proline rich 15-like	Approved symbol	PRR15L	HGNC:28149	17q21.32
SEC31B	10.3028	6.88885	0.668639	-0.5807	0.0468912	0.769721	SEC31 homolog B (S. cerevisiae)	Approved symbol	SEC31B	HGNC:23197	10q24.32
ZFHX2	19.938	13.3482	0.669488	-0.578869	0.0257012	0.575419	zinc finger homeobox 2	Approved symbol	ZFHX2	HGNC:20152	14q11.2
CAB39L	44.6694	29.912	0.669631	-0.578562	0.00549121	0.232416	calcium binding protein 39-like	Approved symbol	CAB39L	HGNC:20290	13q14.11
